# Supplementary material for: Jade1 and the HBO1 histone acetyltransferase complex are spatial-selective cofactors of the pluripotency transcription factor Oct4
Source: J Biol Chem. 2025 Oct 24;301(12):110859. doi: 10.1016/j.jbc.2025.110859 (PMC12664036; doi:10.1016/j.jbc.2025.110859)
Supplement: Supplemental Data [file mmc2.xlsx]

## Sheet: Figure 3E
Figure 3E: ChIP-qPCR signal at MORE (Polr2a) or octamer (Pou5f1) gene using Jade1 siRNA- or control siRNA-transfected WT ESCs
Repeat 1
Antibody	Target	Sample	Input	Adjusted input to 100				Percent input			Normalized to Nonspecific Control (28S)
			Raw Ct	Ct - Log2(dilution factor)		Sample	Average Ct	Ct(IP)-Ct(Adj.Input)	100*2^-(Ct(IP)-Adjusted Input )		ddCT		2^-(ddct)
H3K9Ac	Polr2a	Jade1 siRNA Input	32.493		28.171	Jade1 siRNA ChIP Input	28.171
						Jade1 siRNA H3K9Ac ChIP	34.259	6.088		1.4702	-1.158		2.2317		Pol2a
	28S	Non-specific Jade1 siRNA Input	23.921		19.599	Non-specific Input	19.599									YF-1	YF-2	ZS								Average	SD				t-Test: Paired Two Sample for Means
						Non-Specific ChIP	26.845	7.246		0.6588	0		1		Con	5.887	5.17059	31.8611				Con	2.55753	2.37033	4.99372	3.30719	1.46357
H3K9Ac	Polr2a	Ctr siRNA Input	32.285		27.963	ChIP Input	27.963								Jade1	2.2317	2.20203	5.36968				Jade1	1.15814	1.13883	2.42483	1.57394	0.736963					Variable 1	Variable 2
						H3K9Ac ChIP	32.495	4.533		4.3209	-2.558		5.887																		Mean	3.30719	1.57394
	28S	Non-specific Ctr siRNA Input	23.079		18.757	Non-specific Input	18.757																								Variance	2.14204	0.543114
						Non-Specific ChIP	25.847	7.09		0.734	0		1																		Observations	3	3
																															Pearson Correlation	0.998705
Antibody	Target	Sample	Input	Adjusted input to 100				Percent input			Normalized to Nonspecific Control (28S)																				Hypothesized Mean Difference	0
			Raw Ct	Ct - Log2(dilution factor)		Sample	Average Ct	Ct(IP)-Ct(Adj.Input)	100*2^-(Ct(IP)-Adjusted Input )		ddCT		2^-(ddct)																		df	2
H3K9Ac	Pou5f1	Jade1 siRNA Input	32.2303		27.9083	Jade1 siRNA ChIP Input	27.9083																								t Stat	4.12076
						Jade1 siRNA H3K9Ac ChIP	34.9889	7.08061		0.738794	-1.17123		2.25204																		P(T<=t) one-tail	0.0270757
	28S	Non-specific Jade1 siRNA Input	24.1034		19.7815	Non-specific Input	19.7815																								t Critical one-tail	2.91999
						Non-Specific ChIP	28.0333	8.25185		0.328055	0		1																		P(T<=t) two-tail	0.0541515
H3K9Ac	Pou5f1	Ctr siRNA Input	31.4352		27.1133	ChIP Input	27.1133																								t Critical two-tail	4.30265
						H3K9Ac ChIP	31.6179	4.50463		4.40526	-1.41938		2.67471
	28S	Non-specific Ctr siRNA Input	23.5367		19.2147	Non-specific Input	19.2147
						Non-Specific ChIP	25.1387	5.92401		1.64701	0		1
															Pou5f1
Repeat 2																YF-1	YF-2	ZS						Average	SD
Antibody	Target	Sample	Input	Adjusted input to 100				Percent input			Normalized to Nonspecific Control (28S)				Con	2.67471	1.51745	3.13426			1.41938	0.601649	1.64813	1.22305	0.55017							t-Test: Paired Two Sample for Means
			Raw Ct	Ct - Log2(dilution factor)		Sample	Average Ct	Ct(IP)-Ct(Adj.Input)	100*2^-(Ct(IP)-Adjusted Input )		ddCT		2^-(ddct)		Jade1	2.25204	3.77287	2.53431			1.17123	1.91566	1.34159	1.47616	0.390034
H3K9Ac	Polr2a	Jade1 siRNA Input	33.283		28.961	Jade1 siRNA ChIP Input	28.961																										Variable 1	Variable 2
						Jade1 siRNA H3K9Ac ChIP	36.859	7.898		0.419251	-1.139		2.20203																			Mean	1.22305	1.47616
	28S	Non-specific Jade1 siRNA Input	23.744		19.423	Non-specific Input	19.423																									Variance	0.302687	0.152126
						Non-Specific ChIP	28.459	9.037		0.190393	0		1																			Observations	3	3
H3K9Ac	Polr2a	Ctr siRNA Input	32.529		28.207	ChIP Input	28.207																									Pearson Correlation	-0.909142
						H3K9Ac ChIP	31.927	3.721		7.58566	-2.37		5.17059																			Hypothesized Mean Difference	0
	28S	Non-specific Ctr siRNA Input	23.041		18.719	Non-specific Input	18.719																									df	2
						Non-Specific ChIP	24.81	6.091		1.46708	0		1																			t Stat	-0.476922
																																P(T<=t) one-tail	0.340223
Antibody	Target	Sample	Input	Adjusted input to 100				Percent input			Normalized to Nonspecific Control (28S)																					t Critical one-tail	2.91999
			Raw Ct	Ct - Log2(dilution factor)		Sample	Average Ct	Ct(IP)-Ct(Adj.Input)	100*2^-(Ct(IP)-Adjusted Input )		ddCT		2^-(ddct)																			P(T<=t) two-tail	0.680447
H3K9Ac	Pou5f1	Jade1 siRNA Input	32.2251		27.9032	Jade1 siRNA ChIP Input	27.9032																									t Critical two-tail	4.30265
						Jade1 siRNA H3K9Ac ChIP	35.0243	7.12114		0.71833	-1.91566		3.77287
	28S	Non-specific Jade1 siRNA Input	23.7444		19.4225	Non-specific Input	19.4225
						Non-Specific ChIP	28.4593	9.0368		0.190393	0		1
H3K9Ac	Pou5f1	Ctr siRNA Input	31.0231		26.7012	ChIP Input	26.7012
						H3K9Ac ChIP	32.1904	5.48926		2.22622	-0.601649		1.51745
	28S	Non-specific Ctr siRNA Input	23.041		18.7191	Non-specific Input	18.7191
						Non-Specific ChIP	24.81	6.09091		1.46708	0		1
Repeat 3
Antibody	Target	Sample	Input	Adjusted input to 100				Percent input			Normalized to Nonspecific Control (28S)
			Raw Ct	Ct - Log2(dilution factor)		Sample	Average Ct	Ct(IP)-Ct(Adj.Input)	100*2^-(Ct(IP)-Adjusted Input )		ddCT		2^-(ddct)
H3K9Ac	Polr2a	Jade1 siRNA Input	33.4479		33.4479	Jade1 siRNA ChIP Input	33.4479
						Jade1 siRNA H3K9Ac ChIP	33.8533	0.405401		75.5026	-2.42483		5.36968
	28S	Non-specific Jade1 siRNA Input	24.5902		24.5902	Non-specific Input	24.5902
						Non-Specific ChIP	27.4204	2.83024		14.0609	0		1
H3K9Ac	Polr2a	Ctr siRNA Input	35.73		35.73	ChIP Input	35.73
						H3K9Ac ChIP	34.2077	-1.5223		287.249	-4.99372		31.8611
	28S	Non-specific Ctr siRNA Input	25.8986		25.8986	Non-specific Input	25.8986
						Non-Specific ChIP	29.37	3.47142		9.01566	0		1
							\
Antibody	Target	Sample	Input	Adjusted input to 100				Percent input			Normalized to Nonspecific Control (28S)
			Raw Ct	Ct - Log2(dilution factor)		Sample	Average Ct	Ct(IP)-Ct(Adj.Input)	100*2^-(Ct(IP)-Adjusted Input )		ddCT		2^-(ddct)
H3K9Ac	Pou5f1	Jade1 siRNA Input	36.7668		36.7668	Jade1 siRNA ChIP Input	36.7668
						Jade1 siRNA H3K9Ac ChIP	38.2554	1.48864		35.6347	-1.34159		2.53431
	28S	Non-specific Jade1 siRNA Input	24.5902		24.5902	Non-specific Input	24.5902
						Non-Specific ChIP	27.4204	2.83024		14.0609	0		1
H3K9Ac	Pou5f1	Ctr siRNA Input	36.413		36.413	ChIP Input	36.413
						H3K9Ac ChIP	38.2363	1.8233		28.2574	-1.64813		3.13426
	28S	Non-specific Ctr siRNA Input	25.8986		25.8986	Non-specific Input	25.8986
						Non-Specific ChIP	29.37	3.47142		9.01566	0		1

## Sheet: Figure 4D
Figure 4D: Quantitation of acetylation of specific histone lysines by the HBO1/Jade1L complex in the absence or presence of Oct4
AcH4K5
	Jade1L	Jade1L+Oct4
	99.6836	87.7694
	100.557	77.3318
	100.883	79.963
Mean	100.374	81.6881
Standard Deviation	0.619968	5.42841
AcH4K8
	Jade1L	Jade1L+Oct4
	100.487	34.098
	100.673	56.4872
	100.518	42.3943
Mean	100.559	44.3265
Standard Deviation	0.0997038	11.319
AcH4K12
	Jade1L	Jade1L+Oct4
	100.841	77.2408
	100.203	81.1981
	100.344	83.0324
Mean	100.463	80.4904
Standard Deviation	0.334833	2.95994
AcH3K9
	Jade1L	Jade1L+Oct4
	100.206	136.919
	100.486	122.255
	100.657	124.496
Mean	100.45	127.89
Standard Deviation	0.227334	7.89929

## Sheet: Figure 5F
Figure 5F: Quantification from N=4 experiments using the ratio of acetylated H3K9 to H4 as an internal standard
Jade1L
		Replicate 1	Replicate 2	Replicate 3	Replicate 4	Mean	Standard Deviation
	Oct4S229D Conc (nM)
	0	56.49	67.0974	78.6656	73.2755	68.8821	9.51786
	3.75	56.7182	70.2807	71.8376	75.7471	68.6459	8.27761
	7.5	66.5401	71.9476	77.2547	74.0261	72.4421	4.49995
	11.25	70.2082	81.9623	78.6613	81.6727	78.1261	5.48558
	15	78.7611	89.3059	91.6079	78.9011	84.644	6.77788
	Oct4S229D Conc (nM)	HAT activity	Standard Deviation
	0	68.8821	9.51786
	3.75	68.6459	8.27761
	7.5	72.4421	4.49995
	11.25	78.1261	5.48558
	15	84.644	6.77788

## Sheet: Supplemental Figure S2C
Supplemental Figure S2C: distance between Oct4 and HBO1 ChIP-seq peak centersin all genes and MORE containing genes
All_Oct4 distance												MORE_Oct4 distance
	oct4_chr	oct4_start	oct4_end	oct4_gene	nearest_hbo1_chr	nearest_hbo1_start	nearest_hbo1_end	nearest_hbo1_gene	distance				oct4_chr	oct4_start	oct4_end	oct4_gene	nearest_hbo1_chr	nearest_hbo1_start	nearest_hbo1_end	nearest_hbo1_gene	distance
1	chr1	4492412	4492638	Sox17	NA	NA	NA	NA	NA			1	chr11	6389123	6389406	Zmiz2	chr11	6389510	6390013	Zmiz2	103
2	chr1	4855400	4855817	Tcea1	chr1	4857842	4858357	Tcea1	2024			2	chr11	69758620	69759628	Polr2a	chr11	69758047	69758735	Polr2a	0
3	chr1	9629859	9630219	2610203C22Rik	NA	NA	NA	NA	NA			3	chr2	157566159	157566852	Blcap	chr2	157567551	157567907	Blcap	698
4	chr1	9702015	9702308	Mybl1	NA	NA	NA	NA	NA			4	chr2	157568944	157569247	Blcap	chr2	157567551	157567907	Blcap	1036
5	chr1	9908997	9909409	Mcmdc2	NA	NA	NA	NA	NA			5	chr7	114117720	114117943	Rras2	chr7	114116941	114117740	Rras2	0
6	chr1	10476912	10477125	Cpa6	NA	NA	NA	NA	NA
7	chr1	11096770	11097031	Prex2	NA	NA	NA	NA	NA		*theoretical median is set as 100, which is the distance between peaks considered as overlapping peaks
8	chr1	12691939	12692350	Sulf1	NA	NA	NA	NA	NA		One sample t and Wilcoxon test	ALL	MORE
9	chr1	12836079	12836337	Sulf1	NA	NA	NA	NA	NA		Theoretical median	100	100
10	chr1	12990497	12990822	Slco5a1	NA	NA	NA	NA	NA		Actual median	412	103
11	chr1	12991003	12991776	Slco5a1	NA	NA	NA	NA	NA		Number of values	2870	5
12	chr1	13128017	13128235	Prdm14	NA	NA	NA	NA	NA
13	chr1	13128486	13128789	Prdm14	NA	NA	NA	NA	NA		Wilcoxon Signed Rank Test
14	chr1	13589611	13589975	Tram1	chr1	13589150	13589690	Tram1	0		Sum of signed ranks (W)	2725110	5
15	chr1	13660435	13660992	Lactb2	chr1	13660082	13660508	Lactb2	0		Sum of positive ranks	3418194	10
16	chr1	13788105	13788324	Gm5523	NA	NA	NA	NA	NA		Sum of negative ranks	-693084	-5
17	chr1	14309822	14310133	Eya1	chr1	14309700	14310047	Eya1	0		P value (two tailed)	<0.0001	0.625
18	chr1	14312555	14312882	Eya1	chr1	14309700	14310047	Eya1	2507		Exact or estimate?	Approximate	Exact
19	chr1	15804703	15805150	Terf1	chr1	15805688	15806137	Terf1	537		P value summary	****	ns
20	chr1	16104744	16105184	Rpl7	NA	NA	NA	NA	NA		Significant (alpha=0.05)?	Yes	No
21	chr1	16129920	16130735	Rdh10	NA	NA	NA	NA	NA
22	chr1	16133213	16133563	Rdh10	NA	NA	NA	NA	NA		How big is the discrepancy?
23	chr1	16619050	16619323	Ube2w	NA	NA	NA	NA	NA		Discrepancy	312	3
24	chr1	16665275	16665480	Tmem70	NA	NA	NA	NA	NA		95% confidence interval	238.0 to 375.0	-100.0 to 936.0
25	chr1	18223481	18223706	Defb44-ps	NA	NA	NA	NA	NA		Actual confidence level	95	93.75
26	chr1	21961910	21962170	Kcnq5	NA	NA	NA	NA	NA
27	chr1	24677661	24677862	Lmbrd1	NA	NA	NA	NA	NA
28	chr1	24678319	24678701	Lmbrd1	NA	NA	NA	NA	NA
29	chr1	30949736	30950291	Ptp4a1	chr1	30948995	30949665	Ptp4a1	70
30	chr1	33670398	33670891	1700001G17Rik	NA	NA	NA	NA	NA
31	chr1	33747249	33747457	Bag2	NA	NA	NA	NA	NA
32	chr1	34003092	34003348	Dst	chr1	34006057	34006551	Dst	2708
33	chr1	34006098	34006558	Dst	chr1	34006057	34006551	Dst	0
34	chr1	34006818	34007349	Dst	chr1	34006057	34006551	Dst	266
35	chr1	34074471	34075142	Dst	chr1	34011521	34011868	Dst	62602
36	chr1	34432761	34433362	Mir5103	NA	NA	NA	NA	NA
37	chr1	34439949	34440156	Imp4	NA	NA	NA	NA	NA
38	chr1	34460425	34460628	Ptpn18	NA	NA	NA	NA	NA
39	chr1	34469862	34470152	Ptpn18	NA	NA	NA	NA	NA
40	chr1	34536790	34537517	Cfc1	NA	NA	NA	NA	NA
41	chr1	34579490	34579804	Amer3	NA	NA	NA	NA	NA
42	chr1	36065168	36065430	Hs6st1	chr1	36068419	36069842	Hs6st1	2988
43	chr1	36246704	36247104	Uggt1	NA	NA	NA	NA	NA
44	chr1	36417729	36417960	Fer1l5	NA	NA	NA	NA	NA
45	chr1	36471245	36471478	Cnnm4	NA	NA	NA	NA	NA
46	chr1	36512876	36514054	Cnnm3	chr1	36512337	36513023	Cnnm3	0
47	chr1	36556956	36557452	Sema4c	NA	NA	NA	NA	NA
48	chr1	36557750	36558117	Sema4c	NA	NA	NA	NA	NA
49	chr1	36939659	36940496	Tmem131	chr1	36938951	36939571	Tmem131	87
50	chr1	36943779	36944281	Tmem131	chr1	36938951	36939571	Tmem131	4207
51	chr1	37029049	37029433	Vwa3b	chr1	37101237	37101565	Vwa3b	71803
52	chr1	37101848	37102233	Vwa3b	chr1	37101237	37101565	Vwa3b	282
53	chr1	37212359	37212757	Cnga3	NA	NA	NA	NA	NA
54	chr1	37543049	37543398	Mgat4a	NA	NA	NA	NA	NA
55	chr1	37864982	37865395	Tsga10	NA	NA	NA	NA	NA
56	chr1	38058400	38058771	Rev1	chr1	38129035	38129704	Rev1	70263
57	chr1	38823978	38824336	Lonrf2	NA	NA	NA	NA	NA
58	chr1	38869154	38869769	Chst10	NA	NA	NA	NA	NA
59	chr1	38897628	38897935	Chst10	NA	NA	NA	NA	NA
60	chr1	39534000	39534419	Cnot11	NA	NA	NA	NA	NA
61	chr1	39900264	39900854	Map4k4	chr1	39900970	39901609	Map4k4	115
62	chr1	39902658	39903356	Map4k4	chr1	39900970	39901609	Map4k4	1048
63	chr1	40002213	40002568	Map4k4	chr1	39900970	39901609	Map4k4	100603
64	chr1	40680034	40680510	Slc9a2	NA	NA	NA	NA	NA
65	chr1	40681000	40681271	Slc9a2	NA	NA	NA	NA	NA
66	chr1	42693916	42694181	Pantr1	NA	NA	NA	NA	NA
67	chr1	42695702	42695990	Pou3f3	NA	NA	NA	NA	NA
68	chr1	42713359	42713930	Pantr2	NA	NA	NA	NA	NA
69	chr1	42888465	42888855	Mrps9	NA	NA	NA	NA	NA
70	chr1	42889534	42889734	Mrps9	NA	NA	NA	NA	NA
71	chr1	43094246	43094520	Tgfbrap1	chr1	43092225	43092582	Tgfbrap1	1663
72	chr1	43445408	43445675	Nck2	chr1	43445896	43446470	Nck2	220
73	chr1	44102213	44102458	Tex30	chr1	44102040	44102345	Tex30	0
74	chr1	44147612	44147932	Ercc5	NA	NA	NA	NA	NA
75	chr1	45925730	45926037	Slc40a1	NA	NA	NA	NA	NA
76	chr1	45926232	45926459	Slc40a1	NA	NA	NA	NA	NA
77	chr1	51906317	51906825	Myo1b	chr1	51915434	51915898	Myo1b	8608
78	chr1	51915178	51915841	Myo1b	chr1	51915434	51915898	Myo1b	0
79	chr1	52008378	52008699	Stat4	NA	NA	NA	NA	NA
80	chr1	52009155	52009398	Stat4	NA	NA	NA	NA	NA
81	chr1	52080085	52080325	Stat1	NA	NA	NA	NA	NA
82	chr1	52233399	52233668	Gls	chr1	52232153	52233105	Gls	293
83	chr1	52630647	52631242	Nemp2	NA	NA	NA	NA	NA
84	chr1	52864192	52864843	Hibch	NA	NA	NA	NA	NA
85	chr1	52952206	52953921	1700019D03Rik	chr1	52952564	52952958	1700019D03Rik	0
86	chr1	53867373	53867701	Hecw2	NA	NA	NA	NA	NA
87	chr1	54925743	54926044	Ankrd44	chr1	54925596	54926154	Ankrd44	0
88	chr1	55087326	55087529	Hspd1	chr1	55087313	55087834	Hspd1	0
89	chr1	55130937	55131136	Mob4	chr1	55131338	55131799	Mob4	201
90	chr1	55131556	55132039	Mob4	chr1	55131338	55131799	Mob4	0
91	chr1	55205826	55206143	Rftn2	NA	NA	NA	NA	NA
92	chr1	55237205	55237531	Mars2	chr1	55237358	55237779	Mars2	0
93	chr1	57970161	57970405	Kctd18	NA	NA	NA	NA	NA
94	chr1	57996063	57996328	Sgo2a	NA	NA	NA	NA	NA
95	chr1	57998205	57998572	Sgo2a	NA	NA	NA	NA	NA
96	chr1	58029883	58030141	Aox1	NA	NA	NA	NA	NA
97	chr1	58030477	58030764	Aox1	NA	NA	NA	NA	NA
98	chr1	58110553	58110842	Aox3	NA	NA	NA	NA	NA
99	chr1	58586349	58586636	Ndufb3	NA	NA	NA	NA	NA
100	chr1	58652068	58652318	Gm20257	NA	NA	NA	NA	NA
101	chr1	58689428	58689940	Flacc1	NA	NA	NA	NA	NA
102	chr1	59111494	59111927	Tmem237	chr1	59111380	59111851	Tmem237	0
103	chr1	59236855	59237143	Als2	NA	NA	NA	NA	NA
104	chr1	59481461	59482297	Fzd7	chr1	59482341	59483078	Fzd7	43
105	chr1	59522388	59522736	Gm973	chr1	59632255	59632549	Gm973	109518
106	chr1	59585080	59585509	Gm973	chr1	59632255	59632549	Gm973	46745
107	chr1	59684897	59685322	Nop58	NA	NA	NA	NA	NA
108	chr1	59697702	59698060	Nop58	NA	NA	NA	NA	NA
109	chr1	59762724	59763277	Bmpr2	chr1	59763609	59764098	Bmpr2	331
110	chr1	60098249	60098509	Carf	NA	NA	NA	NA	NA
111	chr1	60343192	60343576	Cyp20a1	NA	NA	NA	NA	NA
112	chr1	60565370	60565691	Raph1	chr1	60566155	60566706	Raph1	463
113	chr1	63200226	63200491	Zdbf2	chr1	63273291	63273897	Zdbf2	72799
114	chr1	64121762	64122365	Klf7	NA	NA	NA	NA	NA
115	chr1	64734780	64735135	Fzd5	chr1	64737005	64737628	Fzd5	1869
116	chr1	64736002	64736302	Fzd5	chr1	64737005	64737628	Fzd5	702
117	chr1	64737069	64737589	Fzd5	chr1	64737005	64737628	Fzd5	0
118	chr1	64737902	64738276	Fzd5	chr1	64737005	64737628	Fzd5	273
119	chr1	64954885	64955121	Plekhm3	NA	NA	NA	NA	NA
120	chr1	64958749	64959080	Plekhm3	NA	NA	NA	NA	NA
121	chr1	65066378	65066815	Crygd	NA	NA	NA	NA	NA
122	chr1	66699731	66700448	Rpe	chr1	66700925	66701330	Rpe	476
123	chr1	69105786	69106335	Erbb4	NA	NA	NA	NA	NA
124	chr1	71103675	71103940	Bard1	chr1	71102318	71102808	Bard1	866
125	chr1	71557057	71557274	Atic	NA	NA	NA	NA	NA
126	chr1	71610052	71610481	Fn1	chr1	71599172	71599491	Fn1	10560
127	chr1	71650742	71651085	Apol7d	chr1	71652647	71653117	Apol7d	1561
128	chr1	72006053	72006460	4933417E11Rik	NA	NA	NA	NA	NA
129	chr1	72213905	72214567	Mreg	chr1	72211784	72212315	Mreg	1589
130	chr1	72307177	72307690	Xrcc5	chr1	72307343	72307661	Xrcc5	0
131	chr1	72583179	72583590	Smarcal1	chr1	72583273	72583597	Smarcal1	0
132	chr1	72710972	72711272	Rpl37a	chr1	72711280	72711904	Rpl37a	7
133	chr1	72827467	72828479	Igfbp2	chr1	72824544	72824946	Igfbp2	2520
134	chr1	74092380	74092592	Tns1	NA	NA	NA	NA	NA
135	chr1	74307245	74307444	Tmbim1	NA	NA	NA	NA	NA
136	chr1	74308093	74308701	Tmbim1	NA	NA	NA	NA	NA
137	chr1	74332215	74332633	Pnkd	NA	NA	NA	NA	NA
138	chr1	74389892	74390201	Ctdsp1	NA	NA	NA	NA	NA
139	chr1	74397275	74397656	Mir26b	NA	NA	NA	NA	NA
140	chr1	74582585	74582897	Zfp142	NA	NA	NA	NA	NA
141	chr1	74587784	74588455	Bcs1l	NA	NA	NA	NA	NA
142	chr1	74661755	74662035	Ttll4	chr1	74661862	74662165	Ttll4	0
143	chr1	74773218	74773423	Wnt6	NA	NA	NA	NA	NA
144	chr1	74851297	74851707	Gm16582	NA	NA	NA	NA	NA
145	chr1	74884327	74884540	Fev	NA	NA	NA	NA	NA
146	chr1	74893167	74893487	Cryba2	NA	NA	NA	NA	NA
147	chr1	75381026	75381301	Speg	NA	NA	NA	NA	NA
148	chr1	75388179	75388390	Speg	NA	NA	NA	NA	NA
149	chr1	75425418	75426075	Speg	NA	NA	NA	NA	NA
150	chr1	75442897	75443455	Gmppa	NA	NA	NA	NA	NA
151	chr1	75479149	75479415	Chpf	NA	NA	NA	NA	NA
152	chr1	75480808	75481073	Tmem198	NA	NA	NA	NA	NA
153	chr1	77496646	77497290	Mir6352	NA	NA	NA	NA	NA
154	chr1	77515342	77515648	Epha4	NA	NA	NA	NA	NA
155	chr1	78489091	78489484	Farsb	NA	NA	NA	NA	NA
156	chr1	78509709	78510055	Mogat1	NA	NA	NA	NA	NA
157	chr1	78657520	78658328	Utp14b	chr1	78657920	78658585	Utp14b	0
158	chr1	79671760	79672024	Ap1s3	NA	NA	NA	NA	NA
159	chr1	82290232	82290556	Irs1	NA	NA	NA	NA	NA
160	chr1	82291461	82291739	Irs1	NA	NA	NA	NA	NA
161	chr1	83036946	83037167	Slc19a3	NA	NA	NA	NA	NA
162	chr1	83038228	83038828	Slc19a3	NA	NA	NA	NA	NA
163	chr1	84217799	84218014	Mir6353	NA	NA	NA	NA	NA
164	chr1	84332150	84333485	Pid1	chr1	84284255	84284720	Pid1	47429
165	chr1	84640628	84640924	Dner	NA	NA	NA	NA	NA
166	chr1	84866884	84867361	Fbxo36	NA	NA	NA	NA	NA
167	chr1	84871805	84872597	Fbxo36	NA	NA	NA	NA	NA
168	chr1	84933836	84934090	Slc16a14	NA	NA	NA	NA	NA
169	chr1	86062799	86063123	Psmd1	chr1	86064617	86065117	Psmd1	1493
170	chr1	86154508	86154782	Armc9	chr1	86245709	86246009	Armc9	90926
171	chr1	86201292	86201760	Armc9	chr1	86245709	86246009	Armc9	43948
172	chr1	86300045	86300576	B3gnt7	NA	NA	NA	NA	NA
173	chr1	86301508	86301717	B3gnt7	NA	NA	NA	NA	NA
174	chr1	86303039	86303715	B3gnt7	NA	NA	NA	NA	NA
175	chr1	86348807	86349123	Ncl	chr1	86358547	86359387	Ncl	9423
176	chr1	86526334	86526819	Ptma	chr1	86526703	86529000	Ptma	0
177	chr1	86528126	86528338	Ptma	chr1	86526703	86529000	Ptma	0
178	chr1	86585667	86585867	Cops7b	NA	NA	NA	NA	NA
179	chr1	86670137	86670485	Nppc	NA	NA	NA	NA	NA
180	chr1	87327348	87327595	Gigyf2	chr1	87327140	87327721	Gigyf2	0
181	chr1	87624314	87624547	Inpp5d	NA	NA	NA	NA	NA
182	chr1	87673755	87674480	Inpp5d	NA	NA	NA	NA	NA
183	chr1	87676030	87676378	Inpp5d	NA	NA	NA	NA	NA
184	chr1	87709766	87710071	Inpp5d	NA	NA	NA	NA	NA
185	chr1	87772820	87773102	Atg16l1	chr1	87756120	87756442	Atg16l1	16377
186	chr1	88277473	88277714	Trpm8	chr1	88301085	88301402	Trpm8	23370
187	chr1	88752237	88752481	Platr5	NA	NA	NA	NA	NA
188	chr1	89070768	89071020	Sh3bp4	chr1	89070550	89071259	Sh3bp4	0
189	chr1	89072524	89072930	Sh3bp4	chr1	89070550	89071259	Sh3bp4	1264
190	chr1	89930825	89931385	Gbx2	chr1	89929998	89931165	Gbx2	0
191	chr1	90202223	90202975	Ackr3	NA	NA	NA	NA	NA
192	chr1	90603193	90603430	Cops8	NA	NA	NA	NA	NA
193	chr1	91249965	91250372	Ube2f	chr1	91250396	91250900	Ube2f	23
194	chr1	91412761	91413550	Hes6	NA	NA	NA	NA	NA
195	chr1	91459304	91459650	Per2	NA	NA	NA	NA	NA
196	chr1	91537354	91538065	Asb1	NA	NA	NA	NA	NA
197	chr1	92180656	92181199	Hdac4	chr1	92179680	92180183	Hdac4	472
198	chr1	92520097	92520360	Or6b3	NA	NA	NA	NA	NA
199	chr1	92641761	92642050	Cops9	NA	NA	NA	NA	NA
200	chr1	93235499	93235884	Sned1	NA	NA	NA	NA	NA
201	chr1	93685436	93685873	Bok	NA	NA	NA	NA	NA
202	chr1	96874531	96875022	Panct2	NA	NA	NA	NA	NA
203	chr1	97660812	97661188	Macir	NA	NA	NA	NA	NA
204	chr1	106171309	106171850	Gm20753	NA	NA	NA	NA	NA
205	chr1	106172447	106172699	Phlpp1	chr1	106172022	106173144	Phlpp1	0
206	chr1	118388698	118389298	Clasp1	chr1	118388630	118389010	Clasp1	0
207	chr1	118459235	118459796	2900060B14Rik	NA	NA	NA	NA	NA
208	chr1	118625365	118626001	Tfcp2l1	chr1	118627832	118628571	Tfcp2l1	1830
209	chr1	118630272	118630504	Tfcp2l1	chr1	118627832	118628571	Tfcp2l1	1700
210	chr1	119053567	119053874	Gli2	NA	NA	NA	NA	NA
211	chr1	119526192	119526520	Tmem185b	NA	NA	NA	NA	NA
212	chr1	119634748	119635134	Epb41l5	chr1	119648349	119648784	Epb41l5	13214
213	chr1	119913242	119913505	Tmem177	NA	NA	NA	NA	NA
214	chr1	120266458	120266809	Steap3	NA	NA	NA	NA	NA
215	chr1	121087094	121087524	Celrr	NA	NA	NA	NA	NA
216	chr1	121087651	121088008	Celrr	NA	NA	NA	NA	NA
217	chr1	125435786	125436029	Actr3	chr1	125434745	125435496	Actr3	289
218	chr1	125559952	125560200	Slc35f5	NA	NA	NA	NA	NA
219	chr1	127500862	127501079	Tmem163	NA	NA	NA	NA	NA
220	chr1	128344310	128344682	Mcm6	chr1	128359122	128359619	Mcm6	14439
221	chr1	130462706	130463205	Cd55	chr1	130462259	130462549	Cd55	156
222	chr1	130717538	130717777	Yod1	NA	NA	NA	NA	NA
223	chr1	130741484	130741802	AA986860	NA	NA	NA	NA	NA
224	chr1	131139301	131139632	Dyrk3	chr1	131137722	131138036	Dyrk3	1264
225	chr1	131198491	131198841	Rassf5	NA	NA	NA	NA	NA
226	chr1	131745304	131746088	Slc26a9	chr1	131748011	131748336	Slc26a9	1922
227	chr1	131747407	131747639	Slc26a9	chr1	131748011	131748336	Slc26a9	371
228	chr1	131866900	131867383	Rab29	NA	NA	NA	NA	NA
229	chr1	131908278	131908569	Nucks1	chr1	131910552	131911083	Nucks1	1982
230	chr1	131972272	131972476	Slc45a3	NA	NA	NA	NA	NA
231	chr1	132190216	132190476	Lemd1	NA	NA	NA	NA	NA
232	chr1	132191955	132192412	Lemd1	NA	NA	NA	NA	NA
233	chr1	132195211	132195472	Mir135b	chr1	132197919	132198225	Mir135b	2446
234	chr1	132195631	132195904	Mir135b	chr1	132197919	132198225	Mir135b	2014
235	chr1	132197656	132198002	Mir135b	chr1	132197919	132198225	Mir135b	0
236	chr1	132200288	132201239	Mir135b	chr1	132197919	132198225	Mir135b	2062
237	chr1	132417383	132417634	Dstyk	chr1	132417454	132417767	Dstyk	0
238	chr1	132541174	132541427	Cntn2	NA	NA	NA	NA	NA
239	chr1	132739127	132739368	Nfasc	NA	NA	NA	NA	NA
240	chr1	132878958	132879530	Lrrn2	NA	NA	NA	NA	NA
241	chr1	133019124	133019649	Mdm4	chr1	133024992	133025383	Mdm4	5342
242	chr1	133025135	133025413	Mdm4	chr1	133024992	133025383	Mdm4	0
243	chr1	133045971	133046436	Pik3c2b	chr1	133046304	133046657	Pik3c2b	0
244	chr1	133129446	133130217	Ppp1r15b	chr1	133131457	133132700	Ppp1r15b	1239
245	chr1	133181701	133181919	Plekha6	chr1	133259840	133260145	Plekha6	77920
246	chr1	133329414	133329643	Kiss1	chr1	133326737	133327072	Kiss1	2341
247	chr1	133363686	133363910	Etnk2	NA	NA	NA	NA	NA
248	chr1	133364042	133364631	Etnk2	NA	NA	NA	NA	NA
249	chr1	133367624	133367864	Etnk2	NA	NA	NA	NA	NA
250	chr1	133692264	133692561	Lax1	NA	NA	NA	NA	NA
251	chr1	134188956	134189537	Chil1	NA	NA	NA	NA	NA
252	chr1	134290875	134291165	Myog	NA	NA	NA	NA	NA
253	chr1	134384695	134384908	Mgat4f	NA	NA	NA	NA	NA
254	chr1	134403683	134406001	Cyb5r1	chr1	134405873	134406472	Cyb5r1	0
255	chr1	134492340	134492963	Rabif	NA	NA	NA	NA	NA
256	chr1	134494542	134495100	Rabif	NA	NA	NA	NA	NA
257	chr1	134556896	134557219	Kdm5b	chr1	134560208	134561658	Kdm5b	2988
258	chr1	134955647	134956170	Ppp1r12b	NA	NA	NA	NA	NA
259	chr1	135258384	135258972	Elf3	chr1	135255456	135256253	Elf3	2130
260	chr1	135260511	135261459	Elf3	chr1	135255456	135256253	Elf3	4257
261	chr1	135284032	135284235	Rnpep	chr1	135283393	135283925	Rnpep	106
262	chr1	135507556	135508173	Nav1	chr1	135467552	135467957	Nav1	39598
263	chr1	135730711	135730921	Csrp1	chr1	135720034	135720423	Csrp1	10287
264	chr1	135766182	135766538	Phlda3	chr1	135766170	135766687	Phlda3	0
265	chr1	136159898	136160107	Kif21b	NA	NA	NA	NA	NA
266	chr1	136165513	136166000	Kif21b	NA	NA	NA	NA	NA
267	chr1	136233186	136233452	Inava	NA	NA	NA	NA	NA
268	chr1	136233936	136234612	Inava	NA	NA	NA	NA	NA
269	chr1	136346068	136346407	Camsap2	chr1	136345426	136346013	Camsap2	54
270	chr1	136415518	136415718	9230116N13Rik	NA	NA	NA	NA	NA
271	chr1	136427572	136427982	Ddx59	chr1	136426995	136427290	Ddx59	281
272	chr1	136680261	136680508	Gm19705	NA	NA	NA	NA	NA
273	chr1	136695041	136696730	Platr22	NA	NA	NA	NA	NA
274	chr1	136940715	136941043	Nr5a2	chr1	136948867	136949252	Nr5a2	7823
275	chr1	136952769	136954121	Nr5a2	chr1	136952834	136953336	Nr5a2	0
276	chr1	136957619	136957829	Nr5a2	chr1	136952834	136953336	Nr5a2	4282
277	chr1	138841573	138841821	Lhx9	NA	NA	NA	NA	NA
278	chr1	138963274	138963594	Dennd1b	chr1	138963509	138964154	Dennd1b	0
279	chr1	139122573	139122778	Dennd1b	chr1	139122459	139122766	Dennd1b	0
280	chr1	139499815	139500061	F13b	NA	NA	NA	NA	NA
281	chr1	140245448	140245864	Kcnt2	NA	NA	NA	NA	NA
282	chr1	144004120	144004396	Rgs2	NA	NA	NA	NA	NA
283	chr1	150099328	150099528	Ptgs2os	NA	NA	NA	NA	NA
284	chr1	150993571	150993815	Hmcn1	NA	NA	NA	NA	NA
285	chr1	151344268	151344646	Ivns1abp	NA	NA	NA	NA	NA
286	chr1	151427164	151427375	Swt1	NA	NA	NA	NA	NA
287	chr1	151471497	151471789	Rnf2	chr1	151500063	151500796	Rnf2	28273
288	chr1	151500630	151501022	Rnf2	chr1	151500063	151500796	Rnf2	0
289	chr1	152766721	152767293	Arpc5	NA	NA	NA	NA	NA
290	chr1	153092926	153093527	Nmnat2	chr1	153093758	153094263	Nmnat2	230
291	chr1	153095325	153096585	Nmnat2	chr1	153096157	153096616	Nmnat2	0
292	chr1	153186063	153186272	Lamc2	chr1	153185784	153186379	Lamc2	0
293	chr1	153425088	153425379	Shcbp1l	NA	NA	NA	NA	NA
294	chr1	153549706	153550117	Npl	NA	NA	NA	NA	NA
295	chr1	153740809	153741086	Rgs16	NA	NA	NA	NA	NA
296	chr1	153899649	153899923	Mir8114	NA	NA	NA	NA	NA
297	chr1	155083074	155083286	Gm9530	NA	NA	NA	NA	NA
298	chr1	155416799	155417347	Xpr1	NA	NA	NA	NA	NA
299	chr1	156421428	156421632	Axdnd1	NA	NA	NA	NA	NA
300	chr1	156474899	156475133	Soat1	NA	NA	NA	NA	NA
301	chr1	156613887	156614547	Abl2	chr1	156558837	156559508	Abl2	54378
302	chr1	156660306	156660957	Tor3a	NA	NA	NA	NA	NA
303	chr1	156668744	156669032	Tor3a	NA	NA	NA	NA	NA
304	chr1	156669660	156670063	Tor3a	NA	NA	NA	NA	NA
305	chr1	156938744	156939069	Ralgps2	chr1	156938923	156939468	Ralgps2	0
306	chr1	157253517	157253792	Rasal2	chr1	157411794	157412275	Rasal2	158001
307	chr1	157458943	157459415	Cryzl2	NA	NA	NA	NA	NA
308	chr1	158294916	158295179	Brinp2	NA	NA	NA	NA	NA
309	chr1	158356064	158356571	Brinp2	NA	NA	NA	NA	NA
310	chr1	158362082	158362289	Astn1	NA	NA	NA	NA	NA
311	chr1	160209824	160210238	Cacybp	chr1	160212298	160212775	Cacybp	2059
312	chr1	160309099	160309421	Rabgap1l	NA	NA	NA	NA	NA
313	chr1	160310130	160310334	Rabgap1l	NA	NA	NA	NA	NA
314	chr1	160311929	160312199	Rabgap1l	NA	NA	NA	NA	NA
315	chr1	161035110	161035567	Gas5	chr1	161035148	161035659	Gas5	0
316	chr1	161039799	161040008	Snord47	NA	NA	NA	NA	NA
317	chr1	161140235	161140747	Ankrd45	NA	NA	NA	NA	NA
318	chr1	161145736	161146071	Ankrd45	NA	NA	NA	NA	NA
319	chr1	161247600	161248035	Prdx6	chr1	161250609	161251036	Prdx6	2573
320	chr1	161250779	161251149	Prdx6	chr1	161250609	161251036	Prdx6	0
321	chr1	161877131	161878004	Suco	chr1	161876290	161876644	Suco	486
322	chr1	162832260	162832485	Fmo1	NA	NA	NA	NA	NA
323	chr1	163314058	163314362	Prrx1	NA	NA	NA	NA	NA
324	chr1	164151650	164151881	F5	NA	NA	NA	NA	NA
325	chr1	164375681	164375923	Nme7	NA	NA	NA	NA	NA
326	chr1	164458271	164459100	Atp1b1	chr1	164457566	164458322	Atp1b1	0
327	chr1	164460924	164461255	Atp1b1	chr1	164457566	164458322	Atp1b1	2601
328	chr1	164503483	164503805	Gm26685	NA	NA	NA	NA	NA
329	chr1	165609655	165609874	Mpzl1	chr1	165633990	165634450	Mpzl1	24115
330	chr1	165613948	165614258	Mpzl1	chr1	165633990	165634450	Mpzl1	19731
331	chr1	165770702	165771136	Creg1	NA	NA	NA	NA	NA
332	chr1	165772149	165772350	Creg1	NA	NA	NA	NA	NA
333	chr1	166002340	166003576	Pou2f1	chr1	166001841	166002449	Pou2f1	0
334	chr1	166125079	166125684	Styxl2	NA	NA	NA	NA	NA
335	chr1	167282223	167282471	Uck2	chr1	167284280	167285060	Uck2	1808
336	chr1	167284241	167284587	Uck2	chr1	167284280	167285060	Uck2	0
337	chr1	167289644	167290456	Mir6347	NA	NA	NA	NA	NA
338	chr1	167349978	167350368	Aldh9a1	chr1	167350240	167350635	Aldh9a1	0
339	chr1	167393030	167393240	Mgst3	NA	NA	NA	NA	NA
340	chr1	170097335	170097622	Ddr2	chr1	170109999	170110303	Ddr2	12376
341	chr1	170175084	170175293	Uap1	NA	NA	NA	NA	NA
342	chr1	170868611	170868977	Atf6	chr1	170867285	170867826	Atf6	784
343	chr1	171064610	171064832	Mir6546	chr1	171064299	171064839	Mir6546	0
344	chr1	171065471	171065691	Fcgr3	chr1	171064985	171066237	Fcgr3	0
345	chr1	171065976	171066288	Fcgr3	chr1	171064985	171066237	Fcgr3	0
346	chr1	171066464	171066679	Fcgr3	chr1	171064985	171066237	Fcgr3	226
347	chr1	171150269	171150569	Sdhc	NA	NA	NA	NA	NA
348	chr1	171222549	171222876	Tomm40l	NA	NA	NA	NA	NA
349	chr1	171271001	171271235	B4galt3	NA	NA	NA	NA	NA
350	chr1	171328982	171329211	Dedd	chr1	171329321	171329961	Dedd	109
351	chr1	171419727	171419997	Tstd1	chr1	171418989	171419328	Tstd1	398
352	chr1	171501615	171502012	Alyref2	NA	NA	NA	NA	NA
353	chr1	172009761	172010041	Vangl2	NA	NA	NA	NA	NA
354	chr1	172024245	172024481	Vangl2	NA	NA	NA	NA	NA
355	chr1	172309727	172310288	Igsf8	NA	NA	NA	NA	NA
356	chr1	172326225	172326766	Kcnj9	NA	NA	NA	NA	NA
357	chr1	172376668	172376889	Pigm	NA	NA	NA	NA	NA
358	chr1	172500019	172500231	Tagln2	NA	NA	NA	NA	NA
359	chr1	172501864	172502210	Tagln2	NA	NA	NA	NA	NA
360	chr1	173348586	173348840	Aim2	NA	NA	NA	NA	NA
361	chr1	173868604	173869245	Mndal	NA	NA	NA	NA	NA
362	chr1	174501772	174502144	Fmn2	NA	NA	NA	NA	NA
363	chr1	175766453	175766688	Wdr64	NA	NA	NA	NA	NA
364	chr1	177441656	177441966	Zbtb18	NA	NA	NA	NA	NA
365	chr1	177794984	177795221	Adss	NA	NA	NA	NA	NA
366	chr1	178318522	178318940	Cox20	chr1	178318733	178319417	Cox20	0
367	chr1	178337215	178337495	Hnrnpu	chr1	178336377	178337715	Hnrnpu	0
368	chr1	178337944	178338530	Hnrnpu	chr1	178336377	178337715	Hnrnpu	228
369	chr1	178406473	178406737	Efcab2	NA	NA	NA	NA	NA
370	chr1	178406945	178407153	Efcab2	NA	NA	NA	NA	NA
371	chr1	178528565	178528792	Kif26b	NA	NA	NA	NA	NA
372	chr1	179518184	179518487	Smyd3	NA	NA	NA	NA	NA
373	chr1	180196088	180196303	Coq8a	NA	NA	NA	NA	NA
374	chr1	180255590	180255848	Psen2	NA	NA	NA	NA	NA
375	chr1	180480468	180480673	Stum	NA	NA	NA	NA	NA
376	chr1	180482892	180483212	Stum	NA	NA	NA	NA	NA
377	chr1	180570872	180571552	Parp1	chr1	180568967	180569403	Parp1	1468
378	chr1	180641390	180641675	Lin9	chr1	180641394	180641951	Lin9	0
379	chr1	180696762	180696981	Mixl1	chr1	180696900	180697219	Mixl1	0
380	chr1	180812530	180812816	H3f3a	chr1	180813133	180813511	H3f3a	316
381	chr1	180850490	180851098	Sde2	NA	NA	NA	NA	NA
382	chr1	180889994	180890308	Lefty2	NA	NA	NA	NA	NA
383	chr1	180933155	180934196	Lefty1	NA	NA	NA	NA	NA
384	chr1	180934477	180935024	Lefty1	NA	NA	NA	NA	NA
385	chr1	180938039	180938345	Lefty1	NA	NA	NA	NA	NA
386	chr1	180958535	180959538	Tmem63a	NA	NA	NA	NA	NA
387	chr1	181842502	181842765	Lbr	chr1	181841733	181842203	Lbr	298
388	chr1	181953562	181954050	Enah	chr1	182019152	182019936	Enah	65101
389	chr1	182478695	182478923	Capn2	NA	NA	NA	NA	NA
390	chr1	183299240	183299557	Aida	chr1	183299227	183299594	Aida	0
391	chr1	184033577	184033794	1700056E22Rik	NA	NA	NA	NA	NA
392	chr1	184033924	184034289	1700056E22Rik	NA	NA	NA	NA	NA
393	chr1	184731665	184732023	Hlx	NA	NA	NA	NA	NA
394	chr1	185328964	185329164	Iars2	chr1	185328599	185329318	Iars2	0
395	chr1	188994910	188995287	Kctd3	chr1	189007203	189007690	Kctd3	11915
396	chr1	188998775	188999057	Kctd3	chr1	189007203	189007690	Kctd3	8145
397	chr1	189006301	189006760	Kctd3	chr1	189007203	189007690	Kctd3	442
398	chr1	189889203	189889581	Smyd2	NA	NA	NA	NA	NA
399	chr1	189924019	189924243	Smyd2	NA	NA	NA	NA	NA
400	chr1	190169414	190170256	Prox1	NA	NA	NA	NA	NA
401	chr1	191014299	191014686	Flvcr1	NA	NA	NA	NA	NA
402	chr1	191025839	191026058	Flvcr1	NA	NA	NA	NA	NA
403	chr1	191026429	191026741	Flvcr1	NA	NA	NA	NA	NA
404	chr1	191165870	191166114	Garin4	NA	NA	NA	NA	NA
405	chr1	191182533	191182775	Atf3	NA	NA	NA	NA	NA
406	chr1	191575239	191575680	Dtl	NA	NA	NA	NA	NA
407	chr1	191821232	191821536	Nek2	NA	NA	NA	NA	NA
408	chr1	192834275	192835214	A730013G03Rik	NA	NA	NA	NA	NA
409	chr1	193265814	193266048	Hsd11b1	NA	NA	NA	NA	NA
410	chr1	193504621	193504965	Mir205	NA	NA	NA	NA	NA
411	chr1	193510158	193510406	Mir205	NA	NA	NA	NA	NA
412	chr1	195131368	195131618	Cr1l	NA	NA	NA	NA	NA
413	chr10	3115953	3117075	Ulbp3	NA	NA	NA	NA	NA
414	chr10	3366402	3366632	Ppp1r14c	NA	NA	NA	NA	NA
415	chr10	3366780	3366981	Ppp1r14c	NA	NA	NA	NA	NA
416	chr10	3973332	3973803	Mthfd1l	chr10	3973065	3973396	Mthfd1l	0
417	chr10	4268096	4268318	Akap12	chr10	4266456	4266875	Akap12	1220
418	chr10	4432047	4432656	Rmnd1	NA	NA	NA	NA	NA
419	chr10	4483681	4484021	Ccdc170	NA	NA	NA	NA	NA
420	chr10	5550643	5550885	Syne1	NA	NA	NA	NA	NA
421	chr10	5805858	5806203	Fbxo5	chr10	5804609	5805395	Fbxo5	462
422	chr10	5824898	5825395	Mtrf1l	NA	NA	NA	NA	NA
423	chr10	7645978	7646223	Pcmt1	chr10	7662677	7663162	Pcmt1	16453
424	chr10	7954976	7955191	Tab2	chr10	7955336	7956055	Tab2	144
425	chr10	8886071	8886793	Sash1	chr10	8885700	8886058	Sash1	12
426	chr10	11149214	11149752	Shprh	NA	NA	NA	NA	NA
427	chr10	12548809	12549028	Utrn	NA	NA	NA	NA	NA
428	chr10	12550014	12550367	Utrn	NA	NA	NA	NA	NA
429	chr10	12614448	12615185	Utrn	NA	NA	NA	NA	NA
430	chr10	12869152	12869710	Utrn	NA	NA	NA	NA	NA
431	chr10	13324257	13324517	Phactr2	chr10	13324061	13324422	Phactr2	0
432	chr10	13964545	13964992	Hivep2	NA	NA	NA	NA	NA
433	chr10	13965334	13965635	Hivep2	NA	NA	NA	NA	NA
434	chr10	13969057	13969260	Hivep2	NA	NA	NA	NA	NA
435	chr10	15791473	15791969	C330004P14Rik	NA	NA	NA	NA	NA
436	chr10	15793108	15793541	C330004P14Rik	NA	NA	NA	NA	NA
437	chr10	18090378	18091147	Reps1	chr10	18055623	18056186	Reps1	34191
438	chr10	18204148	18204767	Ect2l	NA	NA	NA	NA	NA
439	chr10	18319744	18320023	Nhsl1	chr10	18318422	18319233	Nhsl1	510
440	chr10	18388955	18389213	Nhsl1	chr10	18392315	18392618	Nhsl1	3101
441	chr10	18468753	18469959	Nhsl1	chr10	18392315	18392618	Nhsl1	76134
442	chr10	19015356	19015629	Tnfaip3	NA	NA	NA	NA	NA
443	chr10	19356112	19356411	Olig3	NA	NA	NA	NA	NA
444	chr10	19494890	19495101	Gm33104	NA	NA	NA	NA	NA
445	chr10	19849907	19850171	Slc35d3	NA	NA	NA	NA	NA
446	chr10	20298585	20298866	Mir6413	NA	NA	NA	NA	NA
447	chr10	20549057	20549328	Pde7b	NA	NA	NA	NA	NA
448	chr10	21068964	21069229	Ahi1	NA	NA	NA	NA	NA
449	chr10	21159795	21160125	Myb	NA	NA	NA	NA	NA
450	chr10	21160617	21160984	Myb	NA	NA	NA	NA	NA
451	chr10	21342372	21342708	4930455C13Rik	NA	NA	NA	NA	NA
452	chr10	21980866	21981312	Sgk1	chr10	21993911	21994453	Sgk1	12598
453	chr10	22150015	22150430	E030030I06Rik	NA	NA	NA	NA	NA
454	chr10	22158417	22158728	Raet1e	NA	NA	NA	NA	NA
455	chr10	22159293	22159529	H60b	NA	NA	NA	NA	NA
456	chr10	23787720	23787925	Rps12	chr10	23786657	23787234	Rps12	485
457	chr10	23806165	23806503	Slc18b1	NA	NA	NA	NA	NA
458	chr10	23938329	23938701	Taar2	NA	NA	NA	NA	NA
459	chr10	24590499	24591108	Gm15270	NA	NA	NA	NA	NA
460	chr10	24834397	24835318	Enpp3	NA	NA	NA	NA	NA
461	chr10	24869822	24870034	Med23	NA	NA	NA	NA	NA
462	chr10	25203097	25203329	Akap7	NA	NA	NA	NA	NA
463	chr10	25219263	25219650	Akap7	NA	NA	NA	NA	NA
464	chr10	25433612	25433865	Epb41l2	chr10	25359994	25360438	Epb41l2	73173
465	chr10	26824156	26824384	Arhgap18	NA	NA	NA	NA	NA
466	chr10	30627614	30628026	Hint3	NA	NA	NA	NA	NA
467	chr10	30628511	30628899	Hint3	NA	NA	NA	NA	NA
468	chr10	30773205	30773581	Ncoa7	NA	NA	NA	NA	NA
469	chr10	34127366	34127847	Calhm6	NA	NA	NA	NA	NA
470	chr10	36974060	36974343	Hdac2	NA	NA	NA	NA	NA
471	chr10	37137227	37137486	Marcks	chr10	37136230	37136963	Marcks	263
472	chr10	37138886	37139106	Marcks	chr10	37138387	37138724	Marcks	161
473	chr10	39106611	39107179	Lama4	NA	NA	NA	NA	NA
474	chr10	39534506	39534724	Fyn	chr10	39370085	39370419	Fyn	164086
475	chr10	39613148	39613388	Traf3ip2	NA	NA	NA	NA	NA
476	chr10	39650402	39650747	Traf3ip2	NA	NA	NA	NA	NA
477	chr10	39732767	39733059	Rev3l	chr10	39732194	39732757	Rev3l	9
478	chr10	39899099	39899460	Mfsd4b4	NA	NA	NA	NA	NA
479	chr10	39975729	39976046	Mfsd4b5	NA	NA	NA	NA	NA
480	chr10	40246879	40247399	Rpf2	chr10	40246669	40246979	Rpf2	0
481	chr10	40257744	40258196	Gtf3c6	NA	NA	NA	NA	NA
482	chr10	40260314	40260568	Snord3a	NA	NA	NA	NA	NA
483	chr10	40683441	40683900	Mettl24	NA	NA	NA	NA	NA
484	chr10	40884486	40884763	Wasf1	chr10	40884192	40884495	Wasf1	0
485	chr10	41300196	41300425	Fig4	NA	NA	NA	NA	NA
486	chr10	41490384	41490781	Ppil6	NA	NA	NA	NA	NA
487	chr10	41519357	41519698	Cd164	chr10	41519531	41520020	Cd164	0
488	chr10	41606584	41606890	Ccdc162	chr10	41561094	41561401	Ccdc162	45182
489	chr10	41607330	41607797	Ccdc162	chr10	41561094	41561401	Ccdc162	45928
490	chr10	41809589	41809793	Cep57l1	NA	NA	NA	NA	NA
491	chr10	42274968	42275632	Foxo3	chr10	42274722	42276109	Foxo3	0
492	chr10	42277117	42277604	Foxo3	chr10	42276868	42277254	Foxo3	0
493	chr10	42478146	42478532	Afg1l	chr10	42477978	42478382	Afg1l	0
494	chr10	42502047	42502285	Snx3	chr10	42502219	42502704	Snx3	0
495	chr10	42583617	42584052	Ostm1	NA	NA	NA	NA	NA
496	chr10	42864679	42865068	Scml4	chr10	42864087	42864368	Scml4	310
497	chr10	43477268	43478815	Bend3	chr10	43478962	43480134	Bend3	146
498	chr10	43527707	43528126	Mtres1	chr10	43540576	43540940	Mtres1	12449
499	chr10	43540802	43541027	Mtres1	chr10	43540576	43540940	Mtres1	0
500	chr10	43578438	43578678	Cd24a	NA	NA	NA	NA	NA
501	chr10	43579858	43580247	Cd24a	NA	NA	NA	NA	NA
502	chr10	43580725	43581291	Cd24a	NA	NA	NA	NA	NA
503	chr10	43742642	43743044	1700027J07Rik	NA	NA	NA	NA	NA
504	chr10	43901376	43901672	Qrsl1	chr10	43877364	43877649	Qrsl1	23726
505	chr10	44528387	44528732	Prdm1	NA	NA	NA	NA	NA
506	chr10	51678205	51678407	Rfx6	NA	NA	NA	NA	NA
507	chr10	53412790	53413169	Gm36229	NA	NA	NA	NA	NA
508	chr10	54074206	54074512	Man1a	NA	NA	NA	NA	NA
509	chr10	56374057	56374662	Gja1	NA	NA	NA	NA	NA
510	chr10	56376123	56376398	Gja1	NA	NA	NA	NA	NA
511	chr10	57486860	57487138	Hsf2	chr10	57486603	57486999	Hsf2	0
512	chr10	58231281	58231508	Dux	NA	NA	NA	NA	NA
513	chr10	58232156	58232873	Dux	NA	NA	NA	NA	NA
514	chr10	58326185	58326622	Lims1	NA	NA	NA	NA	NA
515	chr10	58675710	58676026	Edar	NA	NA	NA	NA	NA
516	chr10	58813300	58813508	Sh3rf3	NA	NA	NA	NA	NA
517	chr10	59400490	59401147	Pla2g12b	NA	NA	NA	NA	NA
518	chr10	59702343	59702802	Micu1	NA	NA	NA	NA	NA
519	chr10	59950680	59950937	Ddit4	chr10	59951232	59951740	Ddit4	294
520	chr10	59951675	59952223	Ddit4	chr10	59951232	59951740	Ddit4	0
521	chr10	59953003	59953256	Ddit4	chr10	59951232	59951740	Ddit4	1262
522	chr10	59953372	59953651	Ddit4	chr10	59951232	59951740	Ddit4	1631
523	chr10	60002699	60003144	Anapc16	NA	NA	NA	NA	NA
524	chr10	60277435	60278148	Psap	NA	NA	NA	NA	NA
525	chr10	60828331	60828754	Unc5b	chr10	60831127	60831406	Unc5b	2372
526	chr10	61145886	61146272	Sgpl1	chr10	61146223	61146623	Sgpl1	0
527	chr10	61147038	61147497	Sgpl1	chr10	61146992	61147314	Sgpl1	0
528	chr10	61382258	61382516	Pald1	NA	NA	NA	NA	NA
529	chr10	61383182	61383668	Pald1	NA	NA	NA	NA	NA
530	chr10	61415528	61417637	Nodal	chr10	61417936	61418653	Nodal	298
531	chr10	61418338	61418806	Nodal	chr10	61417936	61418653	Nodal	0
532	chr10	61419280	61419554	Nodal	chr10	61417936	61418653	Nodal	626
533	chr10	61646336	61646539	Ppa1	NA	NA	NA	NA	NA
534	chr10	61774773	61775098	Mir5108	NA	NA	NA	NA	NA
535	chr10	61978994	61979342	Col13a1	NA	NA	NA	NA	NA
536	chr10	62135838	62136140	Fam241b	NA	NA	NA	NA	NA
537	chr10	62233127	62233430	Tspan15	NA	NA	NA	NA	NA
538	chr10	62329896	62330225	Hk1	chr10	62330301	62330685	Hk1	75
539	chr10	62338240	62338542	Hk1os	NA	NA	NA	NA	NA
540	chr10	62338677	62338908	Hk1os	NA	NA	NA	NA	NA
541	chr10	62339689	62339981	Hk1os	NA	NA	NA	NA	NA
542	chr10	62602200	62602550	Ddx21	NA	NA	NA	NA	NA
543	chr10	62865214	62865479	Tet1	chr10	62866268	62866729	Tet1	788
544	chr10	62883885	62884424	Tet1	chr10	62886126	62887537	Tet1	1701
545	chr10	62886117	62886427	Tet1	chr10	62886126	62887537	Tet1	0
546	chr10	62892730	62893709	Tet1	chr10	62886126	62887537	Tet1	5192
547	chr10	62895489	62895806	Tet1	chr10	62886126	62887537	Tet1	7951
548	chr10	62896855	62897434	Tet1	chr10	62886126	62887537	Tet1	9317
549	chr10	62897837	62898469	Tet1	chr10	62886126	62887537	Tet1	10299
550	chr10	63023428	63024546	Hnrnph3	chr10	63023118	63023854	Hnrnph3	0
551	chr10	64090148	64090718	Lrrtm3	NA	NA	NA	NA	NA
552	chr10	66914493	66914752	1110002J07Rik	chr10	66921437	66921714	1110002J07Rik	6684
553	chr10	66917536	66918579	1110002J07Rik	chr10	66921437	66921714	1110002J07Rik	2857
554	chr10	66918813	66919108	1110002J07Rik	chr10	66921437	66921714	1110002J07Rik	2328
555	chr10	66919997	66921545	1110002J07Rik	chr10	66921437	66921714	1110002J07Rik	0
556	chr10	67002649	67003618	Gm31763	NA	NA	NA	NA	NA
557	chr10	67003824	67004429	Gm31763	NA	NA	NA	NA	NA
558	chr10	67095823	67096382	Jmjd1c	chr10	67096223	67097400	Jmjd1c	0
559	chr10	67099446	67099872	Reep3	NA	NA	NA	NA	NA
560	chr10	67187791	67188106	Jmjd1c	chr10	67126625	67127566	Jmjd1c	60224
561	chr10	67535654	67535955	Egr2	NA	NA	NA	NA	NA
562	chr10	67537437	67537926	Egr2	NA	NA	NA	NA	NA
563	chr10	67549127	67549659	Ado	chr10	67548639	67549049	Ado	77
564	chr10	68136183	68137231	Arid5b	chr10	68136408	68136856	Arid5b	0
565	chr10	68137477	68137839	Arid5b	chr10	68136408	68136856	Arid5b	620
566	chr10	69033475	69033910	Gm33035	NA	NA	NA	NA	NA
567	chr10	69034551	69035041	Gm33035	NA	NA	NA	NA	NA
568	chr10	69036341	69036691	Gm33035	NA	NA	NA	NA	NA
569	chr10	69925472	69925898	Ank3	NA	NA	NA	NA	NA
570	chr10	69926617	69926894	Ank3	NA	NA	NA	NA	NA
571	chr10	69981516	69981796	Ank3	NA	NA	NA	NA	NA
572	chr10	70095109	70095670	Ccdc6	chr10	70096631	70097672	Ccdc6	960
573	chr10	70245075	70245480	Slc16a9	NA	NA	NA	NA	NA
574	chr10	70440051	70440291	Fam13c	NA	NA	NA	NA	NA
575	chr10	70442689	70442922	Fam13c	NA	NA	NA	NA	NA
576	chr10	70599544	70599803	Phyhipl	NA	NA	NA	NA	NA
577	chr10	71310220	71310701	Gm20609	NA	NA	NA	NA	NA
578	chr10	71344558	71344903	Cisd1	chr10	71344478	71344803	Cisd1	0
579	chr10	71346036	71346495	Cisd1	chr10	71344478	71344803	Cisd1	1232
580	chr10	71346682	71346958	Ipmk	chr10	71347849	71348218	Ipmk	890
581	chr10	75644156	75644445	Susd2	NA	NA	NA	NA	NA
582	chr10	75835412	75835638	Gstt2	NA	NA	NA	NA	NA
583	chr10	75837259	75837660	Gstt2	NA	NA	NA	NA	NA
584	chr10	75932667	75933200	Chchd10	chr10	75937250	75937675	Chchd10	4049
585	chr10	75937877	75938139	Chchd10	chr10	75937250	75937675	Chchd10	201
586	chr10	76029349	76029779	Zfp280b	NA	NA	NA	NA	NA
587	chr10	76439543	76439840	Pcnt	chr10	76440130	76440567	Pcnt	289
588	chr10	77602930	77603476	Sumo3	NA	NA	NA	NA	NA
589	chr10	77604322	77604527	Sumo3	NA	NA	NA	NA	NA
590	chr10	77606133	77606424	Sumo3	NA	NA	NA	NA	NA
591	chr10	77607461	77607733	Sumo3	NA	NA	NA	NA	NA
592	chr10	77621990	77622614	Ube2g2	chr10	77622377	77622778	Ube2g2	0
593	chr10	77902971	77903262	Lrrc3	NA	NA	NA	NA	NA
594	chr10	78048123	78048588	Dnmt3l	NA	NA	NA	NA	NA
595	chr10	78169710	78169976	Gatd3a	NA	NA	NA	NA	NA
596	chr10	78244738	78244980	Trappc10	NA	NA	NA	NA	NA
597	chr10	78296857	78297251	Agpat3	chr10	78297731	78298268	Agpat3	479
598	chr10	78412721	78413174	Rrp1	chr10	78412575	78412987	Rrp1	0
599	chr10	78745952	78746233	Gm30400	NA	NA	NA	NA	NA
600	chr10	79668912	79669748	Tpgs1	chr10	79669449	79669906	Tpgs1	0
601	chr10	79687592	79687816	Gzmm	chr10	79688514	79688803	Gzmm	697
602	chr10	79739253	79739470	Polrmt	NA	NA	NA	NA	NA
603	chr10	79780312	79780807	Fstl3	NA	NA	NA	NA	NA
604	chr10	79816445	79816698	Palm	NA	NA	NA	NA	NA
605	chr10	79901094	79901375	Med16	NA	NA	NA	NA	NA
606	chr10	79908756	79908991	Med16	NA	NA	NA	NA	NA
607	chr10	79979905	79980112	Tmem259	chr10	79983844	79984253	Tmem259	3731
608	chr10	79984309	79985984	Tmem259	chr10	79983844	79984253	Tmem259	55
609	chr10	79988560	79989012	Cnn2	NA	NA	NA	NA	NA
610	chr10	80014484	80014804	Arhgap45	NA	NA	NA	NA	NA
611	chr10	80045724	80046440	Gpx4	chr10	80053703	80054969	Gpx4	7262
612	chr10	80049982	80052436	Gpx4	chr10	80053703	80054969	Gpx4	1266
613	chr10	80075377	80075611	Sbno2	NA	NA	NA	NA	NA
614	chr10	80149059	80149644	Midn	chr10	80150242	80150668	Midn	597
615	chr10	80150895	80151314	Midn	chr10	80150242	80150668	Midn	226
616	chr10	80260417	80261072	Gamt	NA	NA	NA	NA	NA
617	chr10	80264688	80264897	Dazap1	NA	NA	NA	NA	NA
618	chr10	80292288	80292489	Rps15	chr10	80292587	80293339	Rps15	97
619	chr10	80342255	80342503	Adamtsl5	NA	NA	NA	NA	NA
620	chr10	80394679	80395175	Mbd3	NA	NA	NA	NA	NA
621	chr10	80397244	80397724	Mbd3	NA	NA	NA	NA	NA
622	chr10	80398583	80398878	Mbd3	NA	NA	NA	NA	NA
623	chr10	80561529	80561850	Rexo1	chr10	80560947	80561502	Rexo1	26
624	chr10	80577808	80578219	Klf16	chr10	80576806	80577305	Klf16	502
625	chr10	80578817	80579332	Klf16	chr10	80576806	80577305	Klf16	1511
626	chr10	80676346	80676617	Mknk2	chr10	80675854	80676253	Mknk2	92
627	chr10	80798222	80798623	Plekhj1	NA	NA	NA	NA	NA
628	chr10	80826679	80827004	Oaz1	chr10	80826687	80827092	Oaz1	0
629	chr10	80917552	80917752	Lmnb2	chr10	80917632	80918174	Lmnb2	0
630	chr10	80918021	80918345	Lmnb2	chr10	80917632	80918174	Lmnb2	0
631	chr10	80928654	80929392	Gadd45b	chr10	80930312	80930687	Gadd45b	919
632	chr10	81136542	81136758	Zbtb7a	chr10	81136021	81137086	Zbtb7a	0
633	chr10	81137312	81137939	Zbtb7a	chr10	81137748	81138573	Zbtb7a	0
634	chr10	81155289	81155491	Pias4	NA	NA	NA	NA	NA
635	chr10	81178148	81178745	Snord37	NA	NA	NA	NA	NA
636	chr10	81182574	81182773	Dapk3	chr10	81181688	81183226	Dapk3	0
637	chr10	81266656	81266998	Apba3	NA	NA	NA	NA	NA
638	chr10	81285719	81285970	Tjp3	NA	NA	NA	NA	NA
639	chr10	81365721	81365963	Tektip1	chr10	81365667	81365964	Tektip1	0
640	chr10	81413883	81414205	Mir1191b	NA	NA	NA	NA	NA
641	chr10	81507597	81507848	Gna15	NA	NA	NA	NA	NA
642	chr10	81510491	81510738	Gna15	NA	NA	NA	NA	NA
643	chr10	81600760	81601142	Tle6	NA	NA	NA	NA	NA
644	chr10	81643165	81643501	Ankrd24	chr10	81643195	81643574	Ankrd24	0
645	chr10	81770621	81771041	Zfp781	NA	NA	NA	NA	NA
646	chr10	81929965	81930685	Zfp781	NA	NA	NA	NA	NA
647	chr10	82623309	82623709	Uqcc6	NA	NA	NA	NA	NA
648	chr10	82629570	82629804	Tdg	NA	NA	NA	NA	NA
649	chr10	82652576	82652965	Glt8d2	NA	NA	NA	NA	NA
650	chr10	82809293	82809842	1700028I16Rik	NA	NA	NA	NA	NA
651	chr10	82858922	82859469	Gm38560	NA	NA	NA	NA	NA
652	chr10	82859583	82859801	Txnrd1	NA	NA	NA	NA	NA
653	chr10	82866399	82866622	Eid3	NA	NA	NA	NA	NA
654	chr10	82985008	82985298	Chst11	NA	NA	NA	NA	NA
655	chr10	83359982	83360205	Nopchap1	chr10	83360499	83360844	Nopchap1	293
656	chr10	83513700	83514024	Aldh1l2	NA	NA	NA	NA	NA
657	chr10	84389695	84389905	Nuak1	NA	NA	NA	NA	NA
658	chr10	84554287	84554987	Platr7	NA	NA	NA	NA	NA
659	chr10	84576606	84576988	Tcp11l2	NA	NA	NA	NA	NA
660	chr10	84591200	84591793	Tcp11l2	NA	NA	NA	NA	NA
661	chr10	84754757	84756276	Rfx4	NA	NA	NA	NA	NA
662	chr10	84756671	84756957	Rfx4	NA	NA	NA	NA	NA
663	chr10	84758407	84758940	Rfx4	NA	NA	NA	NA	NA
664	chr10	84836154	84836519	Rfx4	NA	NA	NA	NA	NA
665	chr10	84839171	84839444	Rfx4	NA	NA	NA	NA	NA
666	chr10	84917630	84917923	Ric8b	NA	NA	NA	NA	NA
667	chr10	85185240	85185471	Cry1	NA	NA	NA	NA	NA
668	chr10	85386649	85386895	Abtb3	NA	NA	NA	NA	NA
669	chr10	85639613	85639976	Abtb3	NA	NA	NA	NA	NA
670	chr10	85645306	85645608	Abtb3	NA	NA	NA	NA	NA
671	chr10	85871549	85872193	Pwp1	NA	NA	NA	NA	NA
672	chr10	85917015	85917408	Prdm4	chr10	85916440	85916898	Prdm4	116
673	chr10	86018848	86019296	Fbxo7	NA	NA	NA	NA	NA
674	chr10	86685301	86685587	1810014B01Rik	NA	NA	NA	NA	NA
675	chr10	86778237	86778547	Nt5dc3	NA	NA	NA	NA	NA
676	chr10	87861007	87861297	Igf1	NA	NA	NA	NA	NA
677	chr10	87968871	87969358	Tyms-ps	NA	NA	NA	NA	NA
678	chr10	88684937	88685393	Spic	NA	NA	NA	NA	NA
679	chr10	88730632	88731421	Arl1	NA	NA	NA	NA	NA
680	chr10	89257243	89257539	Ano4	NA	NA	NA	NA	NA
681	chr10	89434849	89435128	Gas2l3	NA	NA	NA	NA	NA
682	chr10	89654171	89654572	Scyl2	NA	NA	NA	NA	NA
683	chr10	91123760	91124311	Slc25a3	chr10	91123322	91123914	Slc25a3	0
684	chr10	91180387	91180964	Tmpo	chr10	91170739	91172041	Tmpo	8345
685	chr10	91181637	91182097	Tmpo	chr10	91170739	91172041	Tmpo	9595
686	chr10	92163119	92163671	Rmst	NA	NA	NA	NA	NA
687	chr10	92166644	92166850	Rmst	NA	NA	NA	NA	NA
688	chr10	93165689	93166607	Mir1931	NA	NA	NA	NA	NA
689	chr10	93490494	93490906	Hal	NA	NA	NA	NA	NA
690	chr10	93542307	93542739	Ccdc38	NA	NA	NA	NA	NA
691	chr10	93831276	93831545	Usp44	NA	NA	NA	NA	NA
692	chr10	93833629	93833865	Usp44	NA	NA	NA	NA	NA
693	chr10	94148085	94148529	Nr2c1	chr10	94147843	94148377	Nr2c1	0
694	chr10	94159002	94159218	Nr2c1	chr10	94147843	94148377	Nr2c1	10624
695	chr10	94549500	94549850	Tmcc3	chr10	94545426	94545732	Tmcc3	3767
696	chr10	95354086	95354462	2310039L15Rik	NA	NA	NA	NA	NA
697	chr10	95414395	95415188	Socs2	NA	NA	NA	NA	NA
698	chr10	95415359	95416023	Socs2	NA	NA	NA	NA	NA
699	chr10	95416794	95417113	Socs2	NA	NA	NA	NA	NA
700	chr10	95565549	95565787	Nudt4	chr10	95563500	95564124	Nudt4	1424
701	chr10	97562943	97563389	Lum	NA	NA	NA	NA	NA
702	chr10	99261124	99261958	Dusp6	NA	NA	NA	NA	NA
703	chr10	99262958	99264428	Dusp6	NA	NA	NA	NA	NA
704	chr10	99265399	99265713	Dusp6	NA	NA	NA	NA	NA
705	chr10	100587944	100588182	4930430F08Rik	NA	NA	NA	NA	NA
706	chr10	102372180	102372380	Mgat4c	NA	NA	NA	NA	NA
707	chr10	103368699	103369417	Slc6a15	NA	NA	NA	NA	NA
708	chr10	107488981	107489498	Myf5	NA	NA	NA	NA	NA
709	chr10	108250769	108251040	Ppp1r12a	chr10	108162280	108163018	Ppp1r12a	87750
710	chr10	108331670	108332103	Pawr	chr10	108332126	108333419	Pawr	22
711	chr10	110919998	110920222	Csrp2	NA	NA	NA	NA	NA
712	chr10	110931345	110932076	Csrp2	NA	NA	NA	NA	NA
713	chr10	111592486	111593014	4933440J02Rik	NA	NA	NA	NA	NA
714	chr10	112454168	112454560	Kcnc2	NA	NA	NA	NA	NA
715	chr10	112928753	112929098	Atxn7l3b	NA	NA	NA	NA	NA
716	chr10	115187109	115187337	Tph2	NA	NA	NA	NA	NA
717	chr10	115251532	115251749	Tbc1d15	NA	NA	NA	NA	NA
718	chr10	115351023	115351224	Tmem19	NA	NA	NA	NA	NA
719	chr10	115382849	115383436	Thap2	NA	NA	NA	NA	NA
720	chr10	116581401	116581733	Cnot2	chr10	116581567	116582195	Cnot2	0
721	chr10	116962225	116962586	D630029K05Rik	NA	NA	NA	NA	NA
722	chr10	116984934	116985194	Best3	NA	NA	NA	NA	NA
723	chr10	117150201	117150583	Frs2	chr10	117147874	117148451	Frs2	1749
724	chr10	117692613	117692816	Mdm2	NA	NA	NA	NA	NA
725	chr10	117849030	117849305	Rap1b	chr10	117845260	117845944	Rap1b	3085
726	chr10	118145756	118146227	Mdm1	NA	NA	NA	NA	NA
727	chr10	119240594	119240880	Cand1	chr10	119239262	119240005	Cand1	588
728	chr10	119691822	119692038	Grip1	NA	NA	NA	NA	NA
729	chr10	120114272	120114921	Helb	NA	NA	NA	NA	NA
730	chr10	120170425	120170888	Irak3	NA	NA	NA	NA	NA
731	chr10	120171152	120171967	Irak3	NA	NA	NA	NA	NA
732	chr10	120475578	120475797	Hmga2	chr10	120475244	120476200	Hmga2	0
733	chr10	120477618	120477924	Hmga2	chr10	120475244	120476200	Hmga2	1417
734	chr10	120857714	120857915	Gm15910	NA	NA	NA	NA	NA
735	chr10	121350844	121351583	Tbc1d30	NA	NA	NA	NA	NA
736	chr10	121625919	121626414	Xpot	chr10	121625948	121626288	Xpot	0
737	chr10	121641143	121641589	D930020B18Rik	NA	NA	NA	NA	NA
738	chr10	121742338	121742739	Kics2	NA	NA	NA	NA	NA
739	chr10	122999368	122999699	Mon2	chr10	123075920	123076224	Mon2	76220
740	chr10	123076368	123076602	Mon2	chr10	123075920	123076224	Mon2	143
741	chr10	125342296	125342540	Slc16a7	NA	NA	NA	NA	NA
742	chr10	126978543	126978869	Ctdsp2	chr10	126978971	126980232	Ctdsp2	101
743	chr10	127030437	127030895	Tsfm	NA	NA	NA	NA	NA
744	chr10	127041846	127042094	Mettl1	NA	NA	NA	NA	NA
745	chr10	127178645	127178901	Slc26a10	NA	NA	NA	NA	NA
746	chr10	127188746	127188967	Arhgef25	chr10	127188285	127188615	Arhgef25	130
747	chr10	127265117	127265345	Dctn2	chr10	127266491	127266936	Dctn2	1145
748	chr10	127312171	127312537	Mars1	chr10	127295847	127296209	Mars1	15961
749	chr10	127381207	127381407	R3hdm2	NA	NA	NA	NA	NA
750	chr10	127509139	127509796	Stac3	NA	NA	NA	NA	NA
751	chr10	127511966	127512351	Ndufa4l2	chr10	127516552	127517134	Ndufa4l2	4200
752	chr10	127621503	127622280	Lrp1	NA	NA	NA	NA	NA
753	chr10	127667869	127668104	Nab2	NA	NA	NA	NA	NA
754	chr10	127905864	127906699	Sdr9c7	NA	NA	NA	NA	NA
755	chr10	128035312	128035739	Naca	chr10	128035743	128036448	Naca	3
756	chr10	128093077	128093459	Baz2a	chr10	128092582	128093304	Baz2a	0
757	chr10	128302937	128303228	Pan2	chr10	128303975	128304417	Pan2	746
758	chr10	128369985	128370333	Coq10a	NA	NA	NA	NA	NA
759	chr10	128493845	128494240	Myl6	chr10	128493376	128493857	Myl6	0
760	chr10	128589744	128590139	Erbb3	NA	NA	NA	NA	NA
761	chr10	128590279	128590525	Erbb3	NA	NA	NA	NA	NA
762	chr10	128747760	128748212	Pym1	chr10	128747835	128748260	Pym1	0
763	chr10	128804888	128805425	Dnajc14	NA	NA	NA	NA	NA
764	chr10	128900707	128900997	Cd63	chr10	128909927	128910225	Cd63	8929
765	chr11	3123579	3124216	Pisd-ps1	chr11	3127165	3127578	Pisd-ps1	2948
766	chr11	3125348	3125785	Pisd-ps1	chr11	3127165	3127578	Pisd-ps1	1379
767	chr11	3127259	3128315	Pisd-ps1	chr11	3127165	3127578	Pisd-ps1	0
768	chr11	3134345	3134585	Sfi1	chr11	3134284	3134776	Sfi1	0
769	chr11	3137285	3137583	Sfi1	chr11	3134284	3134776	Sfi1	2508
770	chr11	3144143	3144589	Sfi1	chr11	3142964	3143379	Sfi1	763
771	chr11	3144903	3146260	Sfi1	chr11	3142964	3143379	Sfi1	1523
772	chr11	3146853	3147212	Sfi1	chr11	3142964	3143379	Sfi1	3473
773	chr11	3148287	3148706	Sfi1	chr11	3142964	3143379	Sfi1	4907
774	chr11	3162915	3163130	Sfi1	chr11	3162788	3163141	Sfi1	0
775	chr11	3165611	3165899	Sfi1	chr11	3162788	3163141	Sfi1	2469
776	chr11	3177766	3178109	Sfi1	chr11	3178568	3178915	Sfi1	458
777	chr11	3179536	3179829	Sfi1	chr11	3178568	3178915	Sfi1	620
778	chr11	3192861	3193684	Sfi1	chr11	3178568	3178915	Sfi1	13945
779	chr11	3288569	3288949	Patz1	chr11	3290438	3290930	Patz1	1488
780	chr11	3289681	3290145	Patz1	chr11	3290438	3290930	Patz1	292
781	chr11	3292109	3292434	Patz1	chr11	3292056	3292368	Patz1	0
782	chr11	3292722	3293420	Patz1	chr11	3292056	3292368	Patz1	353
783	chr11	3370188	3370489	Limk2	chr11	3374088	3374578	Limk2	3598
784	chr11	3535233	3535994	Smtn	NA	NA	NA	NA	NA
785	chr11	3895055	3895296	4921536K21Rik	NA	NA	NA	NA	NA
786	chr11	3934978	3935177	Tcn2	NA	NA	NA	NA	NA
787	chr11	4440824	4441471	Hormad2	NA	NA	NA	NA	NA
788	chr11	4705216	4705568	Zmat5	NA	NA	NA	NA	NA
789	chr11	4746064	4746300	Cabp7	NA	NA	NA	NA	NA
790	chr11	5058365	5058667	Rasl10a	NA	NA	NA	NA	NA
791	chr11	5239636	5240047	Kremen1	NA	NA	NA	NA	NA
792	chr11	5739939	5740341	Urgcp	NA	NA	NA	NA	NA
793	chr11	5741132	5741641	Urgcp	NA	NA	NA	NA	NA
794	chr11	5762033	5762479	Urgcp	NA	NA	NA	NA	NA
795	chr11	5788400	5788785	Dbnl	NA	NA	NA	NA	NA
796	chr11	5837528	5837986	Polm	NA	NA	NA	NA	NA
797	chr11	5840748	5841030	Polm	NA	NA	NA	NA	NA
798	chr11	6065120	6065416	Camk2b	chr11	6064947	6065421	Camk2b	0
799	chr11	6067133	6067662	Camk2b	chr11	6064947	6065421	Camk2b	1711
800	chr11	6067781	6068005	Camk2b	chr11	6064947	6065421	Camk2b	2359
801	chr11	6200082	6200499	Nudcd3	chr11	6199594	6200380	Nudcd3	0
802	chr11	6267695	6267993	Ddx56	chr11	6267386	6267998	Ddx56	0
803	chr11	6292013	6292224	Ogdh	NA	NA	NA	NA	NA
804	chr11	6389123	6389406	Zmiz2	chr11	6389510	6390013	Zmiz2	103
805	chr11	6413267	6413468	Ppia	chr11	6415371	6415653	Ppia	1902
806	chr11	6415432	6415709	Ppia	chr11	6415371	6415653	Ppia	0
807	chr11	6476122	6476452	Purb	chr11	6474907	6475915	Purb	206
808	chr11	6525308	6525564	Snhg15	chr11	6528281	6528657	Snhg15	2716
809	chr11	6528403	6528931	Snhg15	chr11	6528281	6528657	Snhg15	0
810	chr11	6625703	6626188	Tbrg4	chr11	6623832	6624164	Tbrg4	1538
811	chr11	7199574	7199780	Igfbp1	NA	NA	NA	NA	NA
812	chr11	8575312	8576155	Tns3	chr11	8581946	8582317	Tns3	5790
813	chr11	8624484	8624778	Tns3	chr11	8624217	8624854	Tns3	0
814	chr11	9115464	9116530	Upp1	chr11	9118692	9119149	Upp1	2161
815	chr11	9116932	9117624	Upp1	chr11	9118692	9119149	Upp1	1067
816	chr11	9117859	9118145	Upp1	chr11	9118692	9119149	Upp1	546
817	chr11	9118371	9118611	Upp1	chr11	9118692	9119149	Upp1	80
818	chr11	11684820	11685024	Ikzf1	chr11	11685613	11686055	Ikzf1	588
819	chr11	11808608	11809970	Fignl1	NA	NA	NA	NA	NA
820	chr11	11822154	11823004	Ddc	NA	NA	NA	NA	NA
821	chr11	11881108	11882208	Ddc	NA	NA	NA	NA	NA
822	chr11	11941294	11941680	Grb10	NA	NA	NA	NA	NA
823	chr11	11948944	11949323	Grb10	NA	NA	NA	NA	NA
824	chr11	12464458	12464713	Cobl	chr11	12464443	12465160	Cobl	0
825	chr11	12467014	12468102	Cobl	chr11	12464443	12465160	Cobl	1853
826	chr11	14182003	14182424	4930554G24Rik	NA	NA	NA	NA	NA
827	chr11	16508313	16508540	Sec61g	NA	NA	NA	NA	NA
828	chr11	16951160	16951393	Fbxo48	NA	NA	NA	NA	NA
829	chr11	17159076	17159280	Ppp3r1	chr11	17159399	17160018	Ppp3r1	118
830	chr11	17257664	17257927	C1d	NA	NA	NA	NA	NA
831	chr11	19019718	19020003	Meis1	chr11	19013750	19014046	Meis1	5671
832	chr11	19020409	19020787	Meis1	chr11	19013750	19014046	Meis1	6362
833	chr11	19924020	19924355	Spred2	chr11	19924488	19925606	Spred2	132
834	chr11	19924913	19926558	Spred2	chr11	19924488	19925606	Spred2	0
835	chr11	20113056	20113480	Actr2	chr11	20112475	20112815	Actr2	240
836	chr11	20200851	20201097	Rab1a	chr11	20201569	20201964	Rab1a	471
837	chr11	20334237	20334619	Slc1a4	NA	NA	NA	NA	NA
838	chr11	20541697	20542260	Sertad2	chr11	20543298	20543848	Sertad2	1037
839	chr11	20631356	20631817	Sertad2	chr11	20543298	20543848	Sertad2	87507
840	chr11	20632061	20632297	Sertad2	chr11	20543298	20543848	Sertad2	88212
841	chr11	20741719	20742029	Aftph	chr11	20740886	20741459	Aftph	259
842	chr11	21091893	21092214	Peli1	chr11	21091440	21091994	Peli1	0
843	chr11	22001874	22002087	Otx1	NA	NA	NA	NA	NA
844	chr11	22512239	22512546	Tmem17	chr11	22512254	22512887	Tmem17	0
845	chr11	22971870	22972767	Zrsr2-ps1	NA	NA	NA	NA	NA
846	chr11	22990607	22990999	Cct4	chr11	22990470	22991095	Cct4	0
847	chr11	23255898	23256525	Xpo1	chr11	23256103	23256529	Xpo1	0
848	chr11	23666030	23666324	Pus10	chr11	23666156	23666495	Pus10	0
849	chr11	23771238	23771583	Rel	NA	NA	NA	NA	NA
850	chr11	24076093	24076449	Bcl11a	NA	NA	NA	NA	NA
851	chr11	24077065	24077449	Bcl11a	NA	NA	NA	NA	NA
852	chr11	24079026	24079273	Bcl11a	NA	NA	NA	NA	NA
853	chr11	24081431	24081896	Bcl11a	NA	NA	NA	NA	NA
854	chr11	26387088	26387352	Fancl	NA	NA	NA	NA	NA
855	chr11	28582273	28582574	Ccdc85a	NA	NA	NA	NA	NA
856	chr11	28584148	28584357	Ccdc85a	NA	NA	NA	NA	NA
857	chr11	29373476	29374241	Ccdc88a	chr11	29373616	29374157	Ccdc88a	0
858	chr11	29526304	29526580	Mtif2	chr11	29526107	29526671	Mtif2	0
859	chr11	29749153	29749467	Eml6	chr11	29746270	29746644	Eml6	2508
860	chr11	30198005	30198671	Sptbn1	chr11	30197676	30198033	Sptbn1	0
861	chr11	30986928	30987160	Chac2	NA	NA	NA	NA	NA
862	chr11	31870084	31870743	Cpeb4	NA	NA	NA	NA	NA
863	chr11	32000303	32000561	Nsg2	NA	NA	NA	NA	NA
864	chr11	32532888	32533230	Stk10	NA	NA	NA	NA	NA
865	chr11	32587991	32588269	Stk10	NA	NA	NA	NA	NA
866	chr11	32640674	32640935	Fbxw11	chr11	32642811	32643517	Fbxw11	1875
867	chr11	34315113	34315786	Insyn2b	NA	NA	NA	NA	NA
868	chr11	34833429	34833771	Spdl1	chr11	34832708	34832999	Spdl1	429
869	chr11	35797563	35798068	Fbll1	NA	NA	NA	NA	NA
870	chr11	35801362	35801771	Fbll1	NA	NA	NA	NA	NA
871	chr11	35822109	35822338	Rars	NA	NA	NA	NA	NA
872	chr11	40694783	40695160	Mat2b	chr11	40692053	40692640	Mat2b	2142
873	chr11	43424537	43424826	Pttg1	NA	NA	NA	NA	NA
874	chr11	43426494	43426772	Pttg1	NA	NA	NA	NA	NA
875	chr11	43528449	43528717	Ccnjl	NA	NA	NA	NA	NA
876	chr11	43531267	43531868	Ccnjl	NA	NA	NA	NA	NA
877	chr11	44616950	44617327	Ebf1	NA	NA	NA	NA	NA
878	chr11	44621732	44621961	Ebf1	NA	NA	NA	NA	NA
879	chr11	45978027	45978347	Sox30	NA	NA	NA	NA	NA
880	chr11	45979853	45980143	Sox30	NA	NA	NA	NA	NA
881	chr11	46055871	46056160	Adam19	NA	NA	NA	NA	NA
882	chr11	46056670	46057173	Adam19	NA	NA	NA	NA	NA
883	chr11	46166355	46166628	Nipal4	NA	NA	NA	NA	NA
884	chr11	46311474	46312153	Cyfip2	chr11	46270476	46270830	Cyfip2	40643
885	chr11	46312618	46313000	Cyfip2	chr11	46270476	46270830	Cyfip2	41787
886	chr11	46521264	46521682	Gm12169	NA	NA	NA	NA	NA
887	chr11	48809292	48809492	Trim41	chr11	48816407	48816910	Trim41	6914
888	chr11	48826685	48827174	Trim7	chr11	48826268	48826646	Trim7	38
889	chr11	48871325	48871578	Irgm1	chr11	48871471	48871756	Irgm1	0
890	chr11	50022075	50022384	Rnf130	NA	NA	NA	NA	NA
891	chr11	50325862	50326075	Canx	chr11	50325182	50325589	Canx	272
892	chr11	50377474	50377675	Hnrnph1	chr11	50376919	50377305	Hnrnph1	168
893	chr11	50603036	50603526	Adamts2	chr11	50602102	50602560	Adamts2	475
894	chr11	50913370	50913941	Zfp2	NA	NA	NA	NA	NA
895	chr11	50949512	50949726	Prop1	NA	NA	NA	NA	NA
896	chr11	51263479	51263751	Clk4	NA	NA	NA	NA	NA
897	chr11	51274455	51274790	Clk4	NA	NA	NA	NA	NA
898	chr11	51584481	51584782	Phykpl	NA	NA	NA	NA	NA
899	chr11	51606772	51607017	Hnrnpab	chr11	51605872	51606890	Hnrnpab	0
900	chr11	51635696	51636161	Rmnd5b	NA	NA	NA	NA	NA
901	chr11	51637954	51638425	Rmnd5b	NA	NA	NA	NA	NA
902	chr11	51648504	51648760	N4bp3	NA	NA	NA	NA	NA
903	chr11	51649123	51649718	N4bp3	NA	NA	NA	NA	NA
904	chr11	51650396	51650772	N4bp3	NA	NA	NA	NA	NA
905	chr11	51688598	51689286	0610009B22Rik	NA	NA	NA	NA	NA
906	chr11	51856090	51856734	Jade2	NA	NA	NA	NA	NA
907	chr11	51858434	51859269	Jade2	NA	NA	NA	NA	NA
908	chr11	52166818	52167368	Or2y7	NA	NA	NA	NA	NA
909	chr11	52235786	52236045	Skp1	chr11	52232098	52232540	Skp1	3245
910	chr11	52286314	52286842	Tcf7	chr11	52275835	52276119	Tcf7	10194
911	chr11	52359685	52361036	Vdac1	chr11	52360307	52360891	Vdac1	0
912	chr11	52361250	52361481	Vdac1	chr11	52361148	52361946	Vdac1	0
913	chr11	52370700	52371341	Vdac1	chr11	52361148	52361946	Vdac1	8753
914	chr11	52761999	52762354	Fstl4	NA	NA	NA	NA	NA
915	chr11	52764589	52764895	Fstl4	NA	NA	NA	NA	NA
916	chr11	52765323	52765546	Fstl4	NA	NA	NA	NA	NA
917	chr11	53300066	53300409	Hspa4	chr11	53299583	53300373	Hspa4	0
918	chr11	53324628	53324827	Zcchc10	NA	NA	NA	NA	NA
919	chr11	53430935	53431374	Gdf9	NA	NA	NA	NA	NA
920	chr11	53519376	53519589	Septin8	NA	NA	NA	NA	NA
921	chr11	53520832	53521204	Septin8	NA	NA	NA	NA	NA
922	chr11	53637095	53637552	Il13	NA	NA	NA	NA	NA
923	chr11	54312074	54312436	Acsl6	NA	NA	NA	NA	NA
924	chr11	54522634	54523043	Rapgef6	NA	NA	NA	NA	NA
925	chr11	54787236	54787506	Cdc42se2	chr11	54787030	54787512	Cdc42se2	0
926	chr11	54860761	54861058	Lyrm7	NA	NA	NA	NA	NA
927	chr11	54953853	54954315	Tnip1	NA	NA	NA	NA	NA
928	chr11	54962881	54963303	Tnip1	NA	NA	NA	NA	NA
929	chr11	55033159	55033398	Anxa6	NA	NA	NA	NA	NA
930	chr11	55033560	55033793	Anxa6	NA	NA	NA	NA	NA
931	chr11	55417753	55418079	Sparc	NA	NA	NA	NA	NA
932	chr11	55423102	55423328	Sparc	NA	NA	NA	NA	NA
933	chr11	55423888	55424109	Sparc	NA	NA	NA	NA	NA
934	chr11	55461262	55461574	Atox1	chr11	55460775	55461055	Atox1	206
935	chr11	55470027	55470702	G3bp1	chr11	55469690	55470364	G3bp1	0
936	chr11	57644842	57645067	Galnt10	chr11	57645446	57645755	Galnt10	378
937	chr11	57800403	57800604	2010001A14Rik	NA	NA	NA	NA	NA
938	chr11	58103749	58103955	Cnot8	chr11	58104163	58104646	Cnot8	207
939	chr11	58307013	58307350	Zfp692	NA	NA	NA	NA	NA
940	chr11	58330827	58331035	Sh3bp5l	NA	NA	NA	NA	NA
941	chr11	58643360	58643593	Trim58	NA	NA	NA	NA	NA
942	chr11	58948406	58948702	H2bc27	NA	NA	NA	NA	NA
943	chr11	58948911	58949274	H2bc27	NA	NA	NA	NA	NA
944	chr11	58977392	58977671	Trim11	chr11	58978143	58978709	Trim11	471
945	chr11	59191803	59192080	Guk1	NA	NA	NA	NA	NA
946	chr11	59449948	59450370	Jmjd4	NA	NA	NA	NA	NA
947	chr11	59505376	59506038	4933439C10Rik	NA	NA	NA	NA	NA
948	chr11	59506544	59506818	Zkscan17	NA	NA	NA	NA	NA
949	chr11	59787316	59787564	Pld6	NA	NA	NA	NA	NA
950	chr11	59838988	59839562	Nt5m	chr11	59839188	59839730	Nt5m	0
951	chr11	60046358	60046630	Pemt	NA	NA	NA	NA	NA
952	chr11	60139960	60140285	Rai1	chr11	60105221	60105650	Rai1	34309
953	chr11	60176724	60177712	Rai1	chr11	60175868	60176629	Rai1	94
954	chr11	60210250	60210616	Srebf1	chr11	60222388	60222845	Srebf1	11771
955	chr11	60222692	60223022	Srebf1	chr11	60222388	60222845	Srebf1	0
956	chr11	60248411	60249074	Tom1l2	NA	NA	NA	NA	NA
957	chr11	60416726	60417292	Atpaf2	NA	NA	NA	NA	NA
958	chr11	60537584	60538066	Alkbh5	NA	NA	NA	NA	NA
959	chr11	60538727	60538948	Alkbh5	NA	NA	NA	NA	NA
960	chr11	60728266	60728636	Mief2	NA	NA	NA	NA	NA
961	chr11	60776991	60777548	Top3a	NA	NA	NA	NA	NA
962	chr11	60811110	60811350	Shmt1	NA	NA	NA	NA	NA
963	chr11	61251642	61252021	Aldh3a2	NA	NA	NA	NA	NA
964	chr11	61266853	61267277	Aldh3a2	NA	NA	NA	NA	NA
965	chr11	61684432	61684973	Fam83g	NA	NA	NA	NA	NA
966	chr11	61930302	61930561	Akap10	NA	NA	NA	NA	NA
967	chr11	62076653	62077440	Specc1	NA	NA	NA	NA	NA
968	chr11	62248990	62249199	Adora2b	NA	NA	NA	NA	NA
969	chr11	62550022	62550658	Ubb	chr11	62551432	62551932	Ubb	773
970	chr11	62550813	62551095	Ubb	chr11	62551432	62551932	Ubb	336
971	chr11	62551227	62551827	Ubb	chr11	62551432	62551932	Ubb	0
972	chr11	62603255	62603494	Snord49a	NA	NA	NA	NA	NA
973	chr11	62607403	62607731	Snord65	chr11	62605555	62606288	Snord65	1114
974	chr11	62820391	62820590	Trim16	NA	NA	NA	NA	NA
975	chr11	62845798	62846294	Fbxw10	NA	NA	NA	NA	NA
976	chr11	62873062	62873686	Fbxw10	NA	NA	NA	NA	NA
977	chr11	62879574	62879908	Tvp23b	NA	NA	NA	NA	NA
978	chr11	63920530	63920879	Hs3st3b1	NA	NA	NA	NA	NA
979	chr11	63922314	63922570	Hs3st3b1	NA	NA	NA	NA	NA
980	chr11	63924471	63924683	Hs3st3b1	NA	NA	NA	NA	NA
981	chr11	64436275	64436506	Hs3st3a1	NA	NA	NA	NA	NA
982	chr11	66914113	66914482	Pirt	NA	NA	NA	NA	NA
983	chr11	67023446	67025050	Tmem220	NA	NA	NA	NA	NA
984	chr11	67081209	67081514	Myh3	NA	NA	NA	NA	NA
985	chr11	67649902	67650232	Gas7	chr11	67455352	67455677	Gas7	194224
986	chr11	67921320	67921905	Usp43	NA	NA	NA	NA	NA
987	chr11	67922183	67922482	Usp43	NA	NA	NA	NA	NA
988	chr11	67932261	67932502	Cfap52	NA	NA	NA	NA	NA
989	chr11	68388097	68388356	Ntn1	chr11	68386623	68386950	Ntn1	1146
990	chr11	68400720	68401251	Ntn1	chr11	68400004	68400556	Ntn1	163
991	chr11	68555926	68556228	Mfsd6l	NA	NA	NA	NA	NA
992	chr11	68691112	68691539	Myh10	chr11	68783072	68783386	Myh10	91532
993	chr11	68901563	68901878	Gm15772	chr11	68901612	68902040	Gm15772	0
994	chr11	68967604	68967858	Slc25a35	NA	NA	NA	NA	NA
995	chr11	68973266	68973487	Rangrf	NA	NA	NA	NA	NA
996	chr11	69036809	69037062	Ctc1	chr11	69030617	69030906	Ctc1	5902
997	chr11	69062476	69062697	Borcs6	NA	NA	NA	NA	NA
998	chr11	69073323	69073638	Snord118	NA	NA	NA	NA	NA
999	chr11	69098659	69099272	Per1	NA	NA	NA	NA	NA
1000	chr11	69123816	69124054	Aloxe3	NA	NA	NA	NA	NA
1001	chr11	69124231	69124598	Aloxe3	NA	NA	NA	NA	NA
1002	chr11	69236359	69236709	Gucy2e	NA	NA	NA	NA	NA
1003	chr11	69326112	69326374	Kcnab3	NA	NA	NA	NA	NA
1004	chr11	69340301	69340570	Rnf227	NA	NA	NA	NA	NA
1005	chr11	69371089	69371405	Chd3	chr11	69368682	69369135	Chd3	1953
1006	chr11	69564328	69564731	Wrap53	chr11	69578769	69579094	Wrap53	14037
1007	chr11	69580264	69580479	Trp53	chr11	69580331	69580895	Trp53	0
1008	chr11	69580950	69582820	Trp53	chr11	69580331	69580895	Trp53	54
1009	chr11	69600124	69600495	Atp1b2	chr11	69604872	69605505	Atp1b2	4376
1010	chr11	69605220	69606154	Atp1b2	chr11	69604872	69605505	Atp1b2	0
1011	chr11	69654597	69654952	Sox15	NA	NA	NA	NA	NA
1012	chr11	69671047	69671531	Eif4a1	chr11	69671206	69672316	Eif4a1	0
1013	chr11	69681862	69682078	Senp3	chr11	69682098	69682424	Senp3	19
1014	chr11	69682297	69682537	Senp3	chr11	69682098	69682424	Senp3	0
1015	chr11	69758620	69759628	Polr2a	chr11	69758047	69758735	Polr2a	0
1016	chr11	69800470	69800700	Fgf11	NA	NA	NA	NA	NA
1017	chr11	69833911	69834378	Nlgn2	NA	NA	NA	NA	NA
1018	chr11	69846616	69846941	Plscr3	NA	NA	NA	NA	NA
1019	chr11	69881264	69881595	Kctd11	NA	NA	NA	NA	NA
1020	chr11	69900507	69900731	2810408A11Rik	NA	NA	NA	NA	NA
1021	chr11	69920422	69920639	Eif5a	chr11	69920229	69921187	Eif5a	0
1022	chr11	69921639	69921853	Eif5a	chr11	69920229	69921187	Eif5a	451
1023	chr11	69938488	69938885	Ybx2	NA	NA	NA	NA	NA
1024	chr11	69965185	69965682	Cldn7	NA	NA	NA	NA	NA
1025	chr11	69990982	69991268	Gabarap	chr11	69991606	69991925	Gabarap	337
1026	chr11	69995532	69995795	Phf23	chr11	69996548	69997189	Phf23	752
1027	chr11	70001947	70002166	Dvl2	NA	NA	NA	NA	NA
1028	chr11	70020750	70021146	Dlg4	NA	NA	NA	NA	NA
1029	chr11	70255282	70255554	Alox12	NA	NA	NA	NA	NA
1030	chr11	70410037	70410681	Pelp1	chr11	70409642	70409975	Pelp1	61
1031	chr11	70432147	70432606	Arrb2	NA	NA	NA	NA	NA
1032	chr11	70451937	70452239	Med11	NA	NA	NA	NA	NA
1033	chr11	70510423	70510759	Tm4sf5	NA	NA	NA	NA	NA
1034	chr11	70539875	70540292	Pld2	NA	NA	NA	NA	NA
1035	chr11	70562820	70563102	Mink1	chr11	70562958	70563356	Mink1	0
1036	chr11	70646819	70647089	Slc25a11	NA	NA	NA	NA	NA
1037	chr11	70653743	70654007	Pfn1	chr11	70653615	70654668	Pfn1	0
1038	chr11	70654536	70654820	Pfn1	chr11	70653615	70654668	Pfn1	0
1039	chr11	70655129	70655797	Pfn1	chr11	70653615	70654668	Pfn1	460
1040	chr11	70669122	70669374	Spag7	NA	NA	NA	NA	NA
1041	chr11	70669530	70670209	Spag7	NA	NA	NA	NA	NA
1042	chr11	70682097	70682479	Camta2	NA	NA	NA	NA	NA
1043	chr11	70687890	70688326	Camta2	NA	NA	NA	NA	NA
1044	chr11	70763622	70764216	Zfp3	NA	NA	NA	NA	NA
1045	chr11	70964583	70964819	Nup88	NA	NA	NA	NA	NA
1046	chr11	71004244	71004461	Dhx33	NA	NA	NA	NA	NA
1047	chr11	72176619	72176958	4933427D14Rik	NA	NA	NA	NA	NA
1048	chr11	72207145	72207593	Txndc17	NA	NA	NA	NA	NA
1049	chr11	72401803	72402106	Smtnl2	chr11	72411200	72411691	Smtnl2	9093
1050	chr11	72452815	72453065	Spns2	chr11	72452852	72453152	Spns2	0
1051	chr11	72608367	72608641	Ube2g1	chr11	72607420	72608395	Ube2g1	0
1052	chr11	73138016	73138300	Haspin	chr11	73137696	73138076	Haspin	0
1053	chr11	73176990	73177577	Emc6	chr11	73176553	73176943	Emc6	46
1054	chr11	74524427	74524667	Rap1gap2	chr11	74610639	74611074	Rap1gap2	85971
1055	chr11	74610146	74610386	Rap1gap2	chr11	74610639	74611074	Rap1gap2	252
1056	chr11	74649119	74649393	Cluh	chr11	74649569	74650077	Cluh	175
1057	chr11	74720727	74721055	Pafah1b1	chr11	74723393	74723738	Pafah1b1	2337
1058	chr11	74830007	74830559	Mnt	chr11	74831121	74831925	Mnt	561
1059	chr11	74831826	74832369	Mnt	chr11	74831121	74831925	Mnt	0
1060	chr11	74837799	74838303	Mnt	chr11	74831121	74831925	Mnt	5873
1061	chr11	74838501	74838722	Mnt	chr11	74831121	74831925	Mnt	6575
1062	chr11	75165349	75166017	Hic1	NA	NA	NA	NA	NA
1063	chr11	75173366	75173613	Mir212	NA	NA	NA	NA	NA
1064	chr11	75195082	75195307	Rtn4rl1	NA	NA	NA	NA	NA
1065	chr11	75460979	75461316	Mir22hg	NA	NA	NA	NA	NA
1066	chr11	75462178	75462496	Tlcd2	chr11	75461753	75462206	Tlcd2	0
1067	chr11	75462972	75463346	Mir22	NA	NA	NA	NA	NA
1068	chr11	75531705	75532045	Slc43a2	NA	NA	NA	NA	NA
1069	chr11	75621306	75622023	Pitpna	NA	NA	NA	NA	NA
1070	chr11	75622500	75622808	Pitpna	NA	NA	NA	NA	NA
1071	chr11	75630693	75631200	Inpp5k	NA	NA	NA	NA	NA
1072	chr11	75749545	75749993	Ywhae	NA	NA	NA	NA	NA
1073	chr11	76202152	76202351	Tlcd3a	NA	NA	NA	NA	NA
1074	chr11	76243770	76243991	Mrm3	NA	NA	NA	NA	NA
1075	chr11	76494418	76494685	Abr	NA	NA	NA	NA	NA
1076	chr11	76509297	76509562	Abr	NA	NA	NA	NA	NA
1077	chr11	76612530	76612999	Abr	NA	NA	NA	NA	NA
1078	chr11	76614011	76614573	Abr	NA	NA	NA	NA	NA
1079	chr11	77100348	77100669	Efcab5	chr11	77149776	77150065	Efcab5	49106
1080	chr11	77462388	77462629	Coro6	NA	NA	NA	NA	NA
1081	chr11	77497436	77498066	Git1	chr11	77493438	77493920	Git1	3515
1082	chr11	77515290	77515535	Abhd15	NA	NA	NA	NA	NA
1083	chr11	77766380	77766955	Myo18a	NA	NA	NA	NA	NA
1084	chr11	77776004	77776257	Myo18a	NA	NA	NA	NA	NA
1085	chr11	77836819	77837037	Myo18a	NA	NA	NA	NA	NA
1086	chr11	77859637	77859840	Myo18a	NA	NA	NA	NA	NA
1087	chr11	77885697	77886042	Pipox	NA	NA	NA	NA	NA
1088	chr11	77887467	77887842	Pipox	NA	NA	NA	NA	NA
1089	chr11	77892580	77893362	Pipox	NA	NA	NA	NA	NA
1090	chr11	77893536	77894397	Pipox	NA	NA	NA	NA	NA
1091	chr11	77926271	77926669	Gm11190	NA	NA	NA	NA	NA
1092	chr11	77947814	77948561	Sez6	NA	NA	NA	NA	NA
1093	chr11	77982206	77982637	Phf12	chr11	77982871	77983850	Phf12	233
1094	chr11	78080250	78080537	Eral1	NA	NA	NA	NA	NA
1095	chr11	78168107	78168354	Nek8	NA	NA	NA	NA	NA
1096	chr11	78189133	78189673	Rab34	NA	NA	NA	NA	NA
1097	chr11	78245705	78246224	Sdf2	chr11	78245274	78245620	Sdf2	84
1098	chr11	78247217	78248202	Supt6	NA	NA	NA	NA	NA
1099	chr11	78330464	78330794	Pigs	NA	NA	NA	NA	NA
1100	chr11	78512248	78512483	Poldip2	chr11	78512250	78512788	Poldip2	0
1101	chr11	78925055	78925293	Nos2	NA	NA	NA	NA	NA
1102	chr11	79253292	79253864	Wsb1	chr11	79254013	79254610	Wsb1	148
1103	chr11	79339382	79339618	Nf1	chr11	79339720	79340276	Nf1	101
1104	chr11	79660497	79660705	Rab11fip4	chr11	79591127	79591413	Rab11fip4	69083
1105	chr11	79710843	79711119	Mir193a	chr11	79711229	79711705	Mir193a	109
1106	chr11	80098748	80098976	Atad5	NA	NA	NA	NA	NA
1107	chr11	80103396	80103713	Atad5	NA	NA	NA	NA	NA
1108	chr11	80137826	80138369	Tefm	chr11	80141873	80142297	Tefm	3503
1109	chr11	80382934	80383286	Zfp207	chr11	80383456	80383900	Zfp207	169
1110	chr11	82388215	82388483	Tmem132e	NA	NA	NA	NA	NA
1111	chr11	82631447	82631687	Gm11426	NA	NA	NA	NA	NA
1112	chr11	82845927	82846286	Rffl	NA	NA	NA	NA	NA
1113	chr11	82887492	82887805	Rad51d	NA	NA	NA	NA	NA
1114	chr11	82932171	82932449	Unc45b	chr11	82932993	82933340	Unc45b	543
1115	chr11	82991937	82992166	Slfn9	NA	NA	NA	NA	NA
1116	chr11	83408459	83408660	Rasl10b	chr11	83409591	83409984	Rasl10b	930
1117	chr11	83462824	83463057	Mmp28	NA	NA	NA	NA	NA
1118	chr11	83472836	83473088	Taf15	chr11	83473423	83473787	Taf15	334
1119	chr11	83581702	83582554	E230016K23Rik	NA	NA	NA	NA	NA
1120	chr11	83776147	83776514	Heatr6	chr11	83753776	83754124	Heatr6	22022
1121	chr11	83850735	83851036	Hnf1b	NA	NA	NA	NA	NA
1122	chr11	83851289	83851660	Hnf1b	NA	NA	NA	NA	NA
1123	chr11	83853351	83853568	Hnf1b	NA	NA	NA	NA	NA
1124	chr11	84082021	84082272	Tada2a	NA	NA	NA	NA	NA
1125	chr11	84088874	84089398	Tada2a	NA	NA	NA	NA	NA
1126	chr11	84276826	84277523	Acaca	NA	NA	NA	NA	NA
1127	chr11	84513441	84513690	Aatf	NA	NA	NA	NA	NA
1128	chr11	84525535	84525734	Lhx1	chr11	84522707	84522989	Lhx1	2545
1129	chr11	84525903	84526174	Lhx1os	NA	NA	NA	NA	NA
1130	chr11	85509180	85509387	Bcas3	NA	NA	NA	NA	NA
1131	chr11	85884596	85884797	Tbx4	NA	NA	NA	NA	NA
1132	chr11	85886492	85886765	Tbx4	NA	NA	NA	NA	NA
1133	chr11	85891071	85891377	Tbx4	NA	NA	NA	NA	NA
1134	chr11	86701029	86701616	Cltc	chr11	86757190	86757622	Cltc	55573
1135	chr11	86757323	86758222	Cltc	chr11	86757190	86757622	Cltc	0
1136	chr11	86807613	86808058	Dhx40	NA	NA	NA	NA	NA
1137	chr11	86969203	86969676	Ypel2	chr11	86973692	86973971	Ypel2	4015
1138	chr11	86996305	86996653	Ypel2	chr11	86992920	86993550	Ypel2	2754
1139	chr11	87073963	87074368	Gdpd1	NA	NA	NA	NA	NA
1140	chr11	87109164	87109587	Ska2	NA	NA	NA	NA	NA
1141	chr11	87127070	87127730	Trim37	chr11	87127193	87127736	Trim37	0
1142	chr11	87426629	87427107	Tex14	NA	NA	NA	NA	NA
1143	chr11	87578489	87578747	Septin4	NA	NA	NA	NA	NA
1144	chr11	87763480	87764140	Tspoap1	chr11	87760373	87760821	Tspoap1	2658
1145	chr11	87817019	87817222	Lpo	NA	NA	NA	NA	NA
1146	chr11	87852725	87852965	Mks1	NA	NA	NA	NA	NA
1147	chr11	87986297	87986601	Dynll2	chr11	87986875	87987471	Dynll2	273
1148	chr11	88047773	88047985	Srsf1	chr11	88047731	88048661	Srsf1	0
1149	chr11	88161216	88161423	Cuedc1	chr11	88099114	88099439	Cuedc1	61776
1150	chr11	88201926	88202476	Mrps23	NA	NA	NA	NA	NA
1151	chr11	88294241	88294546	Ccdc182	NA	NA	NA	NA	NA
1152	chr11	88862338	88862844	Akap1	chr11	88863325	88864405	Akap1	480
1153	chr11	88864145	88865370	Akap1	chr11	88863325	88864405	Akap1	0
1154	chr11	88905257	88905903	Scpep1os	chr11	88902994	88903278	Scpep1os	1978
1155	chr11	88968222	88968977	Coil	chr11	88974135	88974533	Coil	5157
1156	chr11	88969905	88970449	Coil	chr11	88974135	88974533	Coil	3685
1157	chr11	88998999	88999306	Trim25	chr11	88999506	89000029	Trim25	199
1158	chr11	89067458	89068376	Dgke	chr11	89059923	89060567	Dgke	6890
1159	chr11	89301611	89301823	Nog	NA	NA	NA	NA	NA
1160	chr11	90030563	90031141	Tmem100	NA	NA	NA	NA	NA
1161	chr11	90249516	90249831	Mmd	NA	NA	NA	NA	NA
1162	chr11	90391507	90391936	Hlf	NA	NA	NA	NA	NA
1163	chr11	90637921	90638411	Stxbp4	NA	NA	NA	NA	NA
1164	chr11	93886127	93886522	Mbtd1	chr11	93886230	93886658	Mbtd1	0
1165	chr11	93955690	93955895	Nme2	chr11	93955183	93955602	Nme2	87
1166	chr11	93968179	93968413	Nme1	NA	NA	NA	NA	NA
1167	chr11	94043924	94044394	Spag9	chr11	94044119	94044400	Spag9	0
1168	chr11	94045073	94045289	Spag9	chr11	94044119	94044400	Spag9	672
1169	chr11	94210707	94210948	Tob1	chr11	94211398	94212275	Tob1	449
1170	chr11	94992985	94993259	Ppp1r9b	NA	NA	NA	NA	NA
1171	chr11	95076201	95076431	Itga3	NA	NA	NA	NA	NA
1172	chr11	95077981	95078195	Itga3	NA	NA	NA	NA	NA
1173	chr11	95143305	95143524	Dlx4os	NA	NA	NA	NA	NA
1174	chr11	95311334	95312015	Gm11520	NA	NA	NA	NA	NA
1175	chr11	95414739	95415026	Spop	NA	NA	NA	NA	NA
1176	chr11	95584696	95584945	Ngfr	NA	NA	NA	NA	NA
1177	chr11	95585220	95585628	Ngfr	NA	NA	NA	NA	NA
1178	chr11	95857752	95858613	4833417C18Rik	chr11	95858969	95859781	4833417C18Rik	355
1179	chr11	95859236	95859936	4833417C18Rik	chr11	95858969	95859781	4833417C18Rik	0
1180	chr11	95963493	95963843	Mir3063	NA	NA	NA	NA	NA
1181	chr11	95980554	95981455	Igf2bp1	chr11	95981898	95982388	Igf2bp1	442
1182	chr11	95982513	95982826	Igf2bp1	chr11	95981898	95982388	Igf2bp1	124
1183	chr11	96007011	96007355	Igf2bp1	chr11	96004580	96005878	Igf2bp1	1132
1184	chr11	96045259	96045583	Snf8	NA	NA	NA	NA	NA
1185	chr11	96113938	96114617	Calcoco2	NA	NA	NA	NA	NA
1186	chr11	96130624	96130828	Ttll6	NA	NA	NA	NA	NA
1187	chr11	96250979	96251246	Gm53	chr11	96251479	96252175	Gm53	232
1188	chr11	96304927	96305169	Hoxb5os	NA	NA	NA	NA	NA
1189	chr11	96315107	96315312	Mir10a	NA	NA	NA	NA	NA
1190	chr11	96352959	96353552	Hoxb3os	NA	NA	NA	NA	NA
1191	chr11	96354468	96354687	Hoxb3os	NA	NA	NA	NA	NA
1192	chr11	96365352	96365883	Hoxb1	NA	NA	NA	NA	NA
1193	chr11	96366733	96367061	Hoxb1	NA	NA	NA	NA	NA
1194	chr11	96777426	96777687	Snx11	NA	NA	NA	NA	NA
1195	chr11	96780175	96780676	Snx11	NA	NA	NA	NA	NA
1196	chr11	96786612	96787281	Cbx1	chr11	96789275	96789644	Cbx1	1993
1197	chr11	96789051	96789293	Cbx1	chr11	96789275	96789644	Cbx1	0
1198	chr11	96822543	96823137	Nfe2l1	NA	NA	NA	NA	NA
1199	chr11	96850824	96851375	Mir152	NA	NA	NA	NA	NA
1200	chr11	96916107	96916409	D030028A08Rik	NA	NA	NA	NA	NA
1201	chr11	96928928	96929476	Prr15l	NA	NA	NA	NA	NA
1202	chr11	96979971	96980376	Sp2	NA	NA	NA	NA	NA
1203	chr11	97025732	97026220	Gm11532	NA	NA	NA	NA	NA
1204	chr11	97150581	97150794	Tbkbp1	chr11	97151133	97151411	Tbkbp1	338
1205	chr11	97152090	97152429	Tbkbp1	chr11	97151133	97151411	Tbkbp1	678
1206	chr11	97188355	97188652	Kpnb1	chr11	97187329	97187925	Kpnb1	429
1207	chr11	97223561	97223998	Npepps	chr11	97279852	97280366	Npepps	55853
1208	chr11	97279646	97279853	Npepps	chr11	97279852	97280366	Npepps	0
1209	chr11	97354391	97355117	Gpr179	NA	NA	NA	NA	NA
1210	chr11	97363862	97364420	Socs7	NA	NA	NA	NA	NA
1211	chr11	97412391	97412643	Arhgap23	NA	NA	NA	NA	NA
1212	chr11	97534982	97535262	Srcin1	NA	NA	NA	NA	NA
1213	chr11	97626923	97627224	Epop	chr11	97626479	97626776	Epop	146
1214	chr11	97661658	97662734	Mllt6	chr11	97662890	97664478	Mllt6	155
1215	chr11	97696698	97697015	Pcgf2	chr11	97699066	97699457	Pcgf2	2050
1216	chr11	97698302	97698595	Pcgf2	chr11	97699066	97699457	Pcgf2	470
1217	chr11	97703104	97703502	Psmb3	NA	NA	NA	NA	NA
1218	chr11	97775773	97776238	1700001P01Rik	NA	NA	NA	NA	NA
1219	chr11	97777140	97777343	1700001P01Rik	NA	NA	NA	NA	NA
1220	chr11	97777640	97777934	Rpl23	NA	NA	NA	NA	NA
1221	chr11	97799369	97799752	Lasp1	chr11	97800158	97800616	Lasp1	405
1222	chr11	97806037	97806898	Lasp1	chr11	97805881	97806338	Lasp1	0
1223	chr11	97808063	97808375	Lasp1	chr11	97805881	97806338	Lasp1	1724
1224	chr11	97808587	97808809	Lasp1	chr11	97805881	97806338	Lasp1	2248
1225	chr11	97809104	97809340	Lasp1	chr11	97805881	97806338	Lasp1	2765
1226	chr11	97884052	97884623	Fbxo47	NA	NA	NA	NA	NA
1227	chr11	97987577	97987893	Plxdc1	chr11	97988589	97988919	Plxdc1	695
1228	chr11	98026955	98027311	Rpl19	chr11	98026919	98027488	Rpl19	0
1229	chr11	98193319	98193630	Med1	NA	NA	NA	NA	NA
1230	chr11	98201501	98202400	Cdk12	chr11	98202811	98203106	Cdk12	410
1231	chr11	98352569	98352867	Ppp1r1b	NA	NA	NA	NA	NA
1232	chr11	98400284	98400526	Pgap3	NA	NA	NA	NA	NA
1233	chr11	98587389	98587661	Ormdl3	NA	NA	NA	NA	NA
1234	chr11	98701129	98701375	Csf3	NA	NA	NA	NA	NA
1235	chr11	98741797	98742480	Thra	NA	NA	NA	NA	NA
1236	chr11	98743728	98744349	Thra	NA	NA	NA	NA	NA
1237	chr11	98810076	98810276	Gm12359	NA	NA	NA	NA	NA
1238	chr11	98863412	98863664	Wipf2	NA	NA	NA	NA	NA
1239	chr11	98942071	98942310	Rara	chr11	98925571	98926050	Rara	16020
1240	chr11	98959775	98960380	Rara	chr11	98925571	98926050	Rara	33724
1241	chr11	99041009	99041292	Igfbp4	NA	NA	NA	NA	NA
1242	chr11	99041397	99041697	Igfbp4	NA	NA	NA	NA	NA
1243	chr11	99244010	99244542	Krt222	NA	NA	NA	NA	NA
1244	chr11	99913743	99914031	Gm11565	NA	NA	NA	NA	NA
1245	chr11	99937774	99938189	Krtap31-2	NA	NA	NA	NA	NA
1246	chr11	100196001	100196437	Krt9	NA	NA	NA	NA	NA
1247	chr11	100320313	100320541	Eif1	chr11	100319951	100320466	Eif1	0
1248	chr11	100348856	100349088	Hap1	chr11	100355296	100356110	Hap1	6207
1249	chr11	100375954	100376415	Jup	chr11	100376751	100377040	Jup	335
1250	chr11	100385162	100385464	Jup	chr11	100376751	100377040	Jup	8121
1251	chr11	100386461	100386960	Jup	chr11	100376751	100377040	Jup	9420
1252	chr11	100396977	100397776	Jup	chr11	100397240	100397640	Jup	0
1253	chr11	100545089	100545727	Odad4	NA	NA	NA	NA	NA
1254	chr11	100616446	100616748	Nkiras2	chr11	100619109	100619446	Nkiras2	2360
1255	chr11	100656043	100656350	Zfp385c	NA	NA	NA	NA	NA
1256	chr11	100702613	100702981	Dhx58	NA	NA	NA	NA	NA
1257	chr11	100771115	100771360	Ghdc	NA	NA	NA	NA	NA
1258	chr11	100939334	100939958	Stat3	NA	NA	NA	NA	NA
1259	chr11	100969843	100970860	Cavin1	NA	NA	NA	NA	NA
1260	chr11	101119814	101120224	Tubg1	NA	NA	NA	NA	NA
1261	chr11	101155997	101156311	Tubg2	NA	NA	NA	NA	NA
1262	chr11	101172053	101172393	Plekhh3	NA	NA	NA	NA	NA
1263	chr11	101173658	101174316	Ccr10	NA	NA	NA	NA	NA
1264	chr11	101278964	101279423	Coa3	NA	NA	NA	NA	NA
1265	chr11	101315863	101316315	Psme3	NA	NA	NA	NA	NA
1266	chr11	101417122	101417432	Aarsd1	NA	NA	NA	NA	NA
1267	chr11	101424742	101425068	Aarsd1	NA	NA	NA	NA	NA
1268	chr11	101451245	101451575	Ifi35	NA	NA	NA	NA	NA
1269	chr11	101464891	101465409	Rnd2	chr11	101468277	101468579	Rnd2	2867
1270	chr11	101465808	101466075	Vat1	chr11	101465710	101466104	Vat1	0
1271	chr11	101467720	101468036	Rnd2	chr11	101468277	101468579	Rnd2	240
1272	chr11	101470285	101470494	Rnd2	chr11	101468277	101468579	Rnd2	1705
1273	chr11	101548426	101548897	Brca1	NA	NA	NA	NA	NA
1274	chr11	101552586	101553197	Nbr1	NA	NA	NA	NA	NA
1275	chr11	101581518	101581926	Tmem106a	NA	NA	NA	NA	NA
1276	chr11	101611146	101611366	LOC666331	NA	NA	NA	NA	NA
1277	chr11	101624513	101624718	Rdm1	chr11	101627961	101628479	Rdm1	3242
1278	chr11	101626939	101627904	Rdm1	chr11	101627961	101628479	Rdm1	56
1279	chr11	101772509	101772891	Etv4	NA	NA	NA	NA	NA
1280	chr11	101785654	101786469	Etv4	NA	NA	NA	NA	NA
1281	chr11	101786632	101786967	Etv4	NA	NA	NA	NA	NA
1282	chr11	101787465	101787981	Etv4	NA	NA	NA	NA	NA
1283	chr11	101896939	101897373	Meox1	NA	NA	NA	NA	NA
1284	chr11	101967349	101967603	Sost	NA	NA	NA	NA	NA
1285	chr11	102040204	102040424	Cd300lg	NA	NA	NA	NA	NA
1286	chr11	102249429	102249731	Hrob	chr11	102248930	102249304	Hrob	124
1287	chr11	102249889	102250090	Hrob	chr11	102248930	102249304	Hrob	584
1288	chr11	102266029	102266313	Asb16	NA	NA	NA	NA	NA
1289	chr11	102315726	102316031	Ubtf	chr11	102316405	102316709	Ubtf	373
1290	chr11	102376265	102376575	Bloodlinc	NA	NA	NA	NA	NA
1291	chr11	102394349	102394701	Rundc3a	NA	NA	NA	NA	NA
1292	chr11	102430057	102430702	Grn	chr11	102430790	102431111	Grn	87
1293	chr11	102467011	102467377	Itga2b	NA	NA	NA	NA	NA
1294	chr11	102556186	102556521	Gpatch8	NA	NA	NA	NA	NA
1295	chr11	102579351	102579787	Gm11627	NA	NA	NA	NA	NA
1296	chr11	102582410	102583017	Gm11627	NA	NA	NA	NA	NA
1297	chr11	102604290	102604527	Fzd2	NA	NA	NA	NA	NA
1298	chr11	102697011	102697224	Ccdc43	NA	NA	NA	NA	NA
1299	chr11	102819467	102819903	Gjc1	chr11	102818455	102819643	Gjc1	0
1300	chr11	102820466	102820997	Gjc1	chr11	102818455	102819643	Gjc1	822
1301	chr11	102963224	102963512	2410004I01Rik	NA	NA	NA	NA	NA
1302	chr11	103102842	103103072	Acbd4	NA	NA	NA	NA	NA
1303	chr11	103116336	103116763	Hexim1	chr11	103116312	103116799	Hexim1	0
1304	chr11	103267066	103267385	Map3k14	NA	NA	NA	NA	NA
1305	chr11	103362022	103362425	Arhgap27	NA	NA	NA	NA	NA
1306	chr11	103935742	103936393	Nsf	NA	NA	NA	NA	NA
1307	chr11	103966787	103967017	Arf2	NA	NA	NA	NA	NA
1308	chr11	104130604	104130824	Crhr1	NA	NA	NA	NA	NA
1309	chr11	104322261	104322515	Mapt	NA	NA	NA	NA	NA
1310	chr11	105111569	105111913	Efcab3	NA	NA	NA	NA	NA
1311	chr11	106216357	106217051	Ddx42	chr11	106217022	106217419	Ddx42	0
1312	chr11	106269158	106269568	Smarcd2	chr11	106272335	106272866	Smarcd2	2766
1313	chr11	106501524	106501790	Snord104	chr11	106500855	106501659	Snord104	0
1314	chr11	106781850	106782050	Mir3064	NA	NA	NA	NA	NA
1315	chr11	106788108	106788836	Ddx5	chr11	106787708	106788463	Ddx5	0
1316	chr11	106920895	106921157	Smurf2	NA	NA	NA	NA	NA
1317	chr11	107025714	107026051	1810010H24Rik	NA	NA	NA	NA	NA
1318	chr11	107469261	107469515	Pitpnc1	chr11	107469108	107469421	Pitpnc1	0
1319	chr11	107469836	107470060	Pitpnc1	chr11	107469108	107469421	Pitpnc1	414
1320	chr11	107470492	107470885	Pitpnc1	chr11	107469108	107469421	Pitpnc1	1070
1321	chr11	107546186	107546388	Helz	chr11	107547320	107547650	Helz	931
1322	chr11	107546639	107546932	Helz	chr11	107547320	107547650	Helz	387
1323	chr11	107547048	107547631	Helz	chr11	107547320	107547650	Helz	0
1324	chr11	107979679	107979910	Prkca	NA	NA	NA	NA	NA
1325	chr11	108343935	108344235	Prkca	NA	NA	NA	NA	NA
1326	chr11	108424058	108424569	Cep112	NA	NA	NA	NA	NA
1327	chr11	108920230	108921249	Axin2	chr11	108920473	108921451	Axin2	0
1328	chr11	108921913	108922179	Axin2	chr11	108921815	108922189	Axin2	0
1329	chr11	109297990	109298331	Rgs9	chr11	109296640	109297042	Rgs9	947
1330	chr11	109343713	109343926	1700096J18Rik	NA	NA	NA	NA	NA
1331	chr11	109358644	109360105	Gna13	NA	NA	NA	NA	NA
1332	chr11	109363120	109363329	Gm11696	chr11	109362983	109363272	Gm11696	0
1333	chr11	109472966	109473306	Slc16a6	chr11	109473481	109474118	Slc16a6	174
1334	chr11	109473582	109474252	Slc16a6	chr11	109473481	109474118	Slc16a6	0
1335	chr11	109476098	109476565	Slc16a6	chr11	109473481	109474118	Slc16a6	1979
1336	chr11	109610975	109611262	Wipi1	NA	NA	NA	NA	NA
1337	chr11	109995616	109995942	Abca8b	NA	NA	NA	NA	NA
1338	chr11	110479019	110479266	Map2k6	NA	NA	NA	NA	NA
1339	chr11	112801498	112801773	Gm11681	NA	NA	NA	NA	NA
1340	chr11	113203527	113204034	2610035D17Rik	NA	NA	NA	NA	NA
1341	chr11	113565265	113565968	Slc39a11	chr11	113649638	113650041	Slc39a11	83669
1342	chr11	113617725	113618048	Sstr2	NA	NA	NA	NA	NA
1343	chr11	113686875	113687236	D11Wsu47e	NA	NA	NA	NA	NA
1344	chr11	113706078	113706407	Cpsf4l	NA	NA	NA	NA	NA
1345	chr11	113709903	113710752	Cpsf4l	NA	NA	NA	NA	NA
1346	chr11	113810799	113811150	Sdk2	NA	NA	NA	NA	NA
1347	chr11	114447096	114447418	4932435O22Rik	chr11	114423425	114423795	4932435O22Rik	23300
1348	chr11	114675208	114675485	Ttyh2	chr11	114675657	114676053	Ttyh2	171
1349	chr11	114851673	114853095	Gprc5c	chr11	114852114	114852443	Gprc5c	0
1350	chr11	115319849	115320088	Ush1g	NA	NA	NA	NA	NA
1351	chr11	115381593	115381937	Cdr2l	chr11	115382030	115382478	Cdr2l	92
1352	chr11	115409630	115409871	Mrpl58	chr11	115412636	115412996	Mrpl58	2764
1353	chr11	115412365	115412957	Mrpl58	chr11	115412636	115412996	Mrpl58	0
1354	chr11	115491704	115491955	Nt5c	NA	NA	NA	NA	NA
1355	chr11	115513339	115514083	Jpt1	chr11	115513799	115514435	Jpt1	0
1356	chr11	115536212	115536633	Sumo2	chr11	115535449	115536085	Sumo2	126
1357	chr11	115587957	115588225	Gga3	chr11	115604174	115604551	Gga3	15948
1358	chr11	115603938	115604178	Gga3	chr11	115604174	115604551	Gga3	0
1359	chr11	115823845	115824142	Llgl2	NA	NA	NA	NA	NA
1360	chr11	115826014	115826803	Llgl2	NA	NA	NA	NA	NA
1361	chr11	115830631	115830864	Llgl2	NA	NA	NA	NA	NA
1362	chr11	115832459	115832813	Llgl2	NA	NA	NA	NA	NA
1363	chr11	115891970	115892183	Recql5	NA	NA	NA	NA	NA
1364	chr11	116011599	116011875	Galk1	NA	NA	NA	NA	NA
1365	chr11	116012473	116012810	Galk1	NA	NA	NA	NA	NA
1366	chr11	116024217	116024647	H3f3b	chr11	116023397	116024575	H3f3b	0
1367	chr11	116030186	116030745	Unk	chr11	116048898	116049381	Unk	18152
1368	chr11	116086963	116087189	Wbp2	NA	NA	NA	NA	NA
1369	chr11	116104074	116104479	Trim47	NA	NA	NA	NA	NA
1370	chr11	116130638	116130942	Trim65	NA	NA	NA	NA	NA
1371	chr11	116211693	116211898	Ten1	NA	NA	NA	NA	NA
1372	chr11	116281413	116282484	Galr2	NA	NA	NA	NA	NA
1373	chr11	116282989	116283263	Galr2	NA	NA	NA	NA	NA
1374	chr11	116411608	116412017	Rnf157	chr11	116412459	116412895	Rnf157	441
1375	chr11	116436664	116437238	Gm7367	chr11	116434244	116435078	Gm7367	1585
1376	chr11	116488261	116488950	Prpsap1	chr11	116487155	116487530	Prpsap1	730
1377	chr11	116490165	116490689	Prpsap1	chr11	116487155	116487530	Prpsap1	2634
1378	chr11	116491562	116491798	Prpsap1	chr11	116487155	116487530	Prpsap1	4031
1379	chr11	116586419	116586791	Aanat	NA	NA	NA	NA	NA
1380	chr11	116671600	116671871	Snhg16	NA	NA	NA	NA	NA
1381	chr11	116852808	116853200	Srsf2	chr11	116852027	116853089	Srsf2	0
1382	chr11	116853343	116853962	Mfsd11	NA	NA	NA	NA	NA
1383	chr11	116970657	116971168	Mgat5b	NA	NA	NA	NA	NA
1384	chr11	117076645	117076928	Mir6516	chr11	117076787	117077357	Mir6516	0
1385	chr11	117114645	117115002	Sec14l1	chr11	117115367	117115705	Sec14l1	364
1386	chr11	117115320	117115564	Sec14l1	chr11	117115367	117115705	Sec14l1	0
1387	chr11	117199615	117199964	Septin9	NA	NA	NA	NA	NA
1388	chr11	117414012	117414366	Gm11729	NA	NA	NA	NA	NA
1389	chr11	117414721	117415295	Gm11729	NA	NA	NA	NA	NA
1390	chr11	117607988	117608588	2900041M22Rik	NA	NA	NA	NA	NA
1391	chr11	117653937	117654512	Tnrc6c	chr11	117654860	117655446	Tnrc6c	347
1392	chr11	117780524	117780769	Tmc6	NA	NA	NA	NA	NA
1393	chr11	117780894	117781191	Tmc6	NA	NA	NA	NA	NA
1394	chr11	117810443	117810684	Syngr2	chr11	117810017	117810490	Syngr2	0
1395	chr11	117848982	117849398	Birc5	NA	NA	NA	NA	NA
1396	chr11	117850343	117850581	Birc5	NA	NA	NA	NA	NA
1397	chr11	117863153	117863591	Tmem235	NA	NA	NA	NA	NA
1398	chr11	117863698	117863942	Tmem235	NA	NA	NA	NA	NA
1399	chr11	117968904	117969711	Socs3	chr11	117968786	117969136	Socs3	0
1400	chr11	118289056	118289278	Usp36	NA	NA	NA	NA	NA
1401	chr11	118355426	118355682	Timp2	NA	NA	NA	NA	NA
1402	chr11	118441672	118442045	C1qtnf1	NA	NA	NA	NA	NA
1403	chr11	118454772	118455419	Gm11747	NA	NA	NA	NA	NA
1404	chr11	118474025	118474518	Engase	NA	NA	NA	NA	NA
1405	chr11	119022658	119022860	Cbx2	NA	NA	NA	NA	NA
1406	chr11	119023459	119023843	Cbx2	NA	NA	NA	NA	NA
1407	chr11	119082765	119083303	Cbx4	NA	NA	NA	NA	NA
1408	chr11	119155993	119156848	Mir6934	NA	NA	NA	NA	NA
1409	chr11	119220128	119220377	Tbc1d16	NA	NA	NA	NA	NA
1410	chr11	119239455	119239787	Ccdc40	NA	NA	NA	NA	NA
1411	chr11	119305199	119305452	Card14	NA	NA	NA	NA	NA
1412	chr11	119395188	119396006	Rnf213	chr11	119393137	119393656	Rnf213	1531
1413	chr11	119491321	119491550	Endov	NA	NA	NA	NA	NA
1414	chr11	119547302	119547809	Nptx1	NA	NA	NA	NA	NA
1415	chr11	119602921	119603230	Rptor	NA	NA	NA	NA	NA
1416	chr11	119656446	119656722	Rptor	NA	NA	NA	NA	NA
1417	chr11	119853290	119853569	Rptor	NA	NA	NA	NA	NA
1418	chr11	119941901	119942183	Baiap2	chr11	119943131	119943494	Baiap2	947
1419	chr11	120099042	120099338	Ndufaf8	chr11	120099068	120099546	Ndufaf8	0
1420	chr11	120109954	120110227	Slc38a10	NA	NA	NA	NA	NA
1421	chr11	120148500	120148780	Slc38a10	NA	NA	NA	NA	NA
1422	chr11	120231419	120231679	2900052L18Rik	chr11	120230865	120231490	2900052L18Rik	0
1423	chr11	120232714	120233039	Bahcc1	NA	NA	NA	NA	NA
1424	chr11	120237299	120237562	Bahcc1	NA	NA	NA	NA	NA
1425	chr11	120350254	120350525	0610009L18Rik	chr11	120350000	120350302	0610009L18Rik	0
1426	chr11	120351377	120351666	0610009L18Rik	chr11	120350000	120350302	0610009L18Rik	1074
1427	chr11	120484480	120484828	Mrpl12	chr11	120484604	120485156	Mrpl12	0
1428	chr11	120491900	120492180	Slc25a10	NA	NA	NA	NA	NA
1429	chr11	120582057	120582296	Arhgdia	chr11	120580936	120581507	Arhgdia	549
1430	chr11	120582529	120582923	Arhgdia	chr11	120580936	120581507	Arhgdia	1021
1431	chr11	120597606	120597872	Alyref	chr11	120597403	120598353	Alyref	0
1432	chr11	120643494	120643767	Pycr1	NA	NA	NA	NA	NA
1433	chr11	120659871	120660213	Notum	chr11	120660420	120661388	Notum	206
1434	chr11	120660808	120661165	Notum	chr11	120660420	120661388	Notum	0
1435	chr11	120663624	120664007	Notum	chr11	120660420	120661388	Notum	2235
1436	chr11	120704563	120704839	Aspscr1	NA	NA	NA	NA	NA
1437	chr11	120721708	120721999	Rac3	NA	NA	NA	NA	NA
1438	chr11	120725407	120725611	Dcxr	NA	NA	NA	NA	NA
1439	chr11	120805647	120806061	Fasn	chr11	120823760	120824069	Fasn	17698
1440	chr11	120826205	120826689	Fasn	chr11	120823760	120824069	Fasn	2135
1441	chr11	120964605	120964823	Csnk1d	chr11	120964844	120965193	Csnk1d	20
1442	chr11	121118198	121118477	Tex19.2	NA	NA	NA	NA	NA
1443	chr11	121145856	121146255	Tex19.1	NA	NA	NA	NA	NA
1444	chr11	121259355	121259795	Foxk2	chr11	121260100	121260642	Foxk2	304
1445	chr11	121354402	121354701	Wdr45b	chr11	121353802	121354347	Wdr45b	54
1446	chr11	121355141	121355420	Wdr45b	chr11	121353802	121354347	Wdr45b	793
1447	chr11	121451872	121452101	Tbcd	chr11	121485585	121485955	Tbcd	33483
1448	chr11	121519274	121519655	Zfp750	chr11	121517998	121518321	Zfp750	952
1449	chr12	3235636	3237422	Rab10os	chr12	3235602	3235979	Rab10os	0
1450	chr12	3238063	3239851	Rab10os	chr12	3238657	3239009	Rab10os	0
1451	chr12	3309041	3310079	Rab10	chr12	3309371	3309823	Rab10	0
1452	chr12	3364993	3365270	Kif3c	NA	NA	NA	NA	NA
1453	chr12	3440994	3441247	Asxl2	NA	NA	NA	NA	NA
1454	chr12	3689444	3689825	Dtnb	NA	NA	NA	NA	NA
1455	chr12	3781108	3781529	Dtnb	NA	NA	NA	NA	NA
1456	chr12	3806279	3806488	Dnmt3a	chr12	3806287	3807838	Dnmt3a	0
1457	chr12	3808017	3808241	Dnmt3a	chr12	3806287	3807838	Dnmt3a	178
1458	chr12	3884990	3885493	Dnmt3a	chr12	3806287	3807838	Dnmt3a	77151
1459	chr12	3889700	3890392	Dnmt3a	chr12	3806287	3807838	Dnmt3a	81861
1460	chr12	3891923	3892128	Dnmt3a	chr12	3806287	3807838	Dnmt3a	84084
1461	chr12	4082591	4083024	Dnajc27	NA	NA	NA	NA	NA
1462	chr12	4357095	4357509	Ncoa1	chr12	4476253	4476930	Ncoa1	118743
1463	chr12	4817652	4817948	Sf3b6	NA	NA	NA	NA	NA
1464	chr12	4850708	4851263	Wdcp	NA	NA	NA	NA	NA
1465	chr12	4907143	4907346	Ubxn2a	chr12	4907095	4907435	Ubxn2a	0
1466	chr12	4910445	4910734	Ubxn2a	chr12	4907095	4907435	Ubxn2a	3009
1467	chr12	4914932	4915339	Atad2b	chr12	4917403	4918146	Atad2b	2063
1468	chr12	4916935	4917431	Atad2b	chr12	4917403	4918146	Atad2b	0
1469	chr12	5374556	5375026	Klhl29	NA	NA	NA	NA	NA
1470	chr12	8313380	8313728	Hs1bp3	NA	NA	NA	NA	NA
1471	chr12	8498049	8498408	Rhob	chr12	8499474	8499961	Rhob	1065
1472	chr12	8499424	8500041	Rhob	chr12	8499474	8499961	Rhob	0
1473	chr12	8772736	8773028	Sdc1	NA	NA	NA	NA	NA
1474	chr12	8921559	8921865	Laptm4a	NA	NA	NA	NA	NA
1475	chr12	8948106	8948314	Matn3	NA	NA	NA	NA	NA
1476	chr12	9029941	9030210	Ttc32	NA	NA	NA	NA	NA
1477	chr12	10390945	10391380	Rdh14	NA	NA	NA	NA	NA
1478	chr12	11150545	11150812	Kcns3	NA	NA	NA	NA	NA
1479	chr12	12938813	12939156	Mycn	chr12	12941498	12941855	Mycn	2341
1480	chr12	12941487	12943988	Mycn	chr12	12941498	12941855	Mycn	0
1481	chr12	13268907	13269386	Nbas	chr12	13269152	13269451	Nbas	0
1482	chr12	15800877	15801277	Mir6387	NA	NA	NA	NA	NA
1483	chr12	15814537	15814850	Trib2	chr12	15815617	15816002	Trib2	766
1484	chr12	16589521	16589885	Lpin1	chr12	16592599	16592900	Lpin1	2713
1485	chr12	16591439	16591689	Lpin1	chr12	16592599	16592900	Lpin1	909
1486	chr12	16894159	16894728	Rock2	chr12	16895057	16895495	Rock2	328
1487	chr12	16897365	16897657	Rock2	chr12	16895057	16895495	Rock2	1869
1488	chr12	16999993	17000351	Slc66a3	NA	NA	NA	NA	NA
1489	chr12	17176310	17176661	Kcnf1	NA	NA	NA	NA	NA
1490	chr12	17273650	17274266	Pdia6	NA	NA	NA	NA	NA
1491	chr12	17324515	17324972	Atp6v1c2	NA	NA	NA	NA	NA
1492	chr12	17690687	17691039	Hpcal1	NA	NA	NA	NA	NA
1493	chr12	18514299	18514574	5730507C01Rik	NA	NA	NA	NA	NA
1494	chr12	20815512	20815758	1700030C10Rik	chr12	20815160	20815637	1700030C10Rik	0
1495	chr12	21417714	21417979	Ywhaq	chr12	21416710	21417479	Ywhaq	234
1496	chr12	21418609	21418851	Ywhaq	chr12	21416710	21417479	Ywhaq	1129
1497	chr12	23010108	23010339	2410018L13Rik	chr12	23009715	23010056	2410018L13Rik	51
1498	chr12	24651510	24652103	Klf11	NA	NA	NA	NA	NA
1499	chr12	25092872	25093392	Id2	NA	NA	NA	NA	NA
1500	chr12	25096706	25097097	Id2	NA	NA	NA	NA	NA
1501	chr12	27341434	27341792	Sox11	chr12	27341160	27341690	Sox11	0
1502	chr12	27342011	27342400	Sox11	chr12	27341160	27341690	Sox11	320
1503	chr12	27342623	27343112	Sox11	chr12	27341160	27341690	Sox11	932
1504	chr12	27343348	27343598	Sox11	chr12	27341160	27341690	Sox11	1657
1505	chr12	28675496	28675726	Adi1	NA	NA	NA	NA	NA
1506	chr12	28704205	28704535	Trappc12	NA	NA	NA	NA	NA
1507	chr12	28750265	28750784	Trappc12	NA	NA	NA	NA	NA
1508	chr12	29527412	29527691	Myt1l	NA	NA	NA	NA	NA
1509	chr12	29896138	29896418	Myt1l	NA	NA	NA	NA	NA
1510	chr12	29937941	29938539	Pxdn	NA	NA	NA	NA	NA
1511	chr12	29940298	29940706	Pxdn	NA	NA	NA	NA	NA
1512	chr12	30128788	30129127	Tpo	NA	NA	NA	NA	NA
1513	chr12	30584098	30584301	Tmem18	NA	NA	NA	NA	NA
1514	chr12	31264758	31265530	Lamb1	NA	NA	NA	NA	NA
1515	chr12	31499381	31500085	Cbll1	chr12	31499146	31499436	Cbll1	0
1516	chr12	31654785	31655345	Cog5	chr12	31654999	31655315	Cog5	0
1517	chr12	31936746	31937300	Hbp1	chr12	31949733	31950164	Hbp1	12432
1518	chr12	31949259	31949648	Hbp1	chr12	31949733	31950164	Hbp1	84
1519	chr12	32203460	32204051	Pik3cg	NA	NA	NA	NA	NA
1520	chr12	32819965	32820295	Nampt	chr12	32820525	32821102	Nampt	229
1521	chr12	32954672	32954907	Sypl	NA	NA	NA	NA	NA
1522	chr12	33062931	33063139	Cdhr3	NA	NA	NA	NA	NA
1523	chr12	33303459	33303720	Atxn7l1	NA	NA	NA	NA	NA
1524	chr12	33344861	33345566	Atxn7l1	NA	NA	NA	NA	NA
1525	chr12	33394633	33395046	Efcab10	NA	NA	NA	NA	NA
1526	chr12	33427301	33427814	Polr1f	chr12	33429623	33430130	Polr1f	1808
1527	chr12	33428586	33429116	Polr1f	chr12	33429623	33430130	Polr1f	506
1528	chr12	34528674	34529323	Hdac9	NA	NA	NA	NA	NA
1529	chr12	35675650	35675944	9130015A21Rik	NA	NA	NA	NA	NA
1530	chr12	36042128	36042793	Tspan13	chr12	36042140	36042480	Tspan13	0
1531	chr12	38778113	38778722	Etv1	NA	NA	NA	NA	NA
1532	chr12	38778946	38779659	Etv1	NA	NA	NA	NA	NA
1533	chr12	40038060	40038269	Arl4a	NA	NA	NA	NA	NA
1534	chr12	40223091	40223298	Ifrd1	NA	NA	NA	NA	NA
1535	chr12	40223409	40223659	Gm7008	NA	NA	NA	NA	NA
1536	chr12	40788651	40788880	Dock4	NA	NA	NA	NA	NA
1537	chr12	41024174	41024407	Immp2l	NA	NA	NA	NA	NA
1538	chr12	44210196	44210434	Mir5627	NA	NA	NA	NA	NA
1539	chr12	44328889	44329181	Nrcam	NA	NA	NA	NA	NA
1540	chr12	45073942	45074250	Stxbp6	NA	NA	NA	NA	NA
1541	chr12	46818093	46818381	Nova1	chr12	46818892	46819260	Nova1	510
1542	chr12	51346164	51346367	G2e3	NA	NA	NA	NA	NA
1543	chr12	51347806	51348795	G2e3	NA	NA	NA	NA	NA
1544	chr12	51827254	51827528	Hectd1	chr12	51828800	51829483	Hectd1	1271
1545	chr12	51828766	51829425	Hectd1	chr12	51828800	51829483	Hectd1	0
1546	chr12	51830032	51830234	Hectd1	chr12	51829651	51829971	Hectd1	60
1547	chr12	51970885	51971158	Heatr5a	NA	NA	NA	NA	NA
1548	chr12	52006332	52006532	Dtd2	NA	NA	NA	NA	NA
1549	chr12	52602954	52603814	1700031P21Rik	NA	NA	NA	NA	NA
1550	chr12	52604524	52605105	1700031P21Rik	NA	NA	NA	NA	NA
1551	chr12	53248905	53249384	Npas3	chr12	53252394	53253292	Npas3	3009
1552	chr12	53253607	53253940	Npas3	chr12	53252394	53253292	Npas3	314
1553	chr12	54203355	54203758	Egln3	NA	NA	NA	NA	NA
1554	chr12	54656412	54656637	Sptssa	NA	NA	NA	NA	NA
1555	chr12	54696768	54697185	Eapp	NA	NA	NA	NA	NA
1556	chr12	54940932	54941281	Baz1a	chr12	54985187	54986391	Baz1a	43905
1557	chr12	54988396	54988640	Baz1a	chr12	54985187	54986391	Baz1a	2004
1558	chr12	55080209	55080584	Srp54a	NA	NA	NA	NA	NA
1559	chr12	55302504	55303331	Ppp2r3c	NA	NA	NA	NA	NA
1560	chr12	55384292	55384591	Psma6	chr12	55398913	55399251	Psma6	14321
1561	chr12	55385953	55386397	Psma6	chr12	55398913	55399251	Psma6	12515
1562	chr12	55599129	55599367	Insm2	NA	NA	NA	NA	NA
1563	chr12	56533124	56533825	Nkx2-1	NA	NA	NA	NA	NA
1564	chr12	56534899	56535308	Nkx2-1	NA	NA	NA	NA	NA
1565	chr12	56612802	56613201	Nkx2-9	NA	NA	NA	NA	NA
1566	chr12	56695603	56696085	Pax9	NA	NA	NA	NA	NA
1567	chr12	56696619	56696932	Pax9	NA	NA	NA	NA	NA
1568	chr12	56697058	56697352	Pax9	NA	NA	NA	NA	NA
1569	chr12	56698504	56698918	Pax9	NA	NA	NA	NA	NA
1570	chr12	58214491	58214822	Sstr1	NA	NA	NA	NA	NA
1571	chr12	58981414	58981637	Sec23a	NA	NA	NA	NA	NA
1572	chr12	59011678	59011969	Sec23a	NA	NA	NA	NA	NA
1573	chr12	59013134	59013441	Gemin2	NA	NA	NA	NA	NA
1574	chr12	59061164	59061448	Trappc6b	chr12	59061023	59061460	Trappc6b	0
1575	chr12	61521739	61521971	Gm20063	NA	NA	NA	NA	NA
1576	chr12	65039035	65039317	Prpf39	chr12	65036419	65036759	Prpf39	2275
1577	chr12	65073648	65074045	Fkbp3	chr12	65073440	65073912	Fkbp3	0
1578	chr12	65075242	65075560	Fancm	NA	NA	NA	NA	NA
1579	chr12	65114785	65115485	Fancm	NA	NA	NA	NA	NA
1580	chr12	65172728	65172986	Mis18bp1	NA	NA	NA	NA	NA
1581	chr12	69159348	69159567	Rps29	chr12	69158565	69159043	Rps29	304
1582	chr12	69199308	69199559	Dnaaf2	NA	NA	NA	NA	NA
1583	chr12	69229332	69229654	Pole2	NA	NA	NA	NA	NA
1584	chr12	69724649	69724865	L2hgdh	NA	NA	NA	NA	NA
1585	chr12	69893154	69893455	Map4k5	NA	NA	NA	NA	NA
1586	chr12	70103232	70103575	Nin	NA	NA	NA	NA	NA
1587	chr12	70111284	70112300	Nin	NA	NA	NA	NA	NA
1588	chr12	70452990	70453264	Tmx1	NA	NA	NA	NA	NA
1589	chr12	70974828	70975090	Psma3	NA	NA	NA	NA	NA
1590	chr12	71487727	71487985	4930404H11Rik	NA	NA	NA	NA	NA
1591	chr12	71831123	71831358	Daam1	NA	NA	NA	NA	NA
1592	chr12	71891876	71892112	Daam1	NA	NA	NA	NA	NA
1593	chr12	72081983	72082206	L3hypdh	chr12	72084653	72085025	L3hypdh	2446
1594	chr12	72084386	72085353	L3hypdh	chr12	72084653	72085025	L3hypdh	0
1595	chr12	72235731	72236101	Rtn1	NA	NA	NA	NA	NA
1596	chr12	72536159	72536367	Pcnx4	NA	NA	NA	NA	NA
1597	chr12	72664655	72665214	Dhrs7	NA	NA	NA	NA	NA
1598	chr12	72760498	72761142	Ppm1a	chr12	72761437	72761990	Ppm1a	294
1599	chr12	73112943	73113184	Six4	chr12	73112409	73113236	Six4	0
1600	chr12	73113300	73113676	Six4	chr12	73112409	73113236	Six4	63
1601	chr12	73286810	73287098	Slc38a6	NA	NA	NA	NA	NA
1602	chr12	73907687	73907950	Hif1a	chr12	73908051	73908456	Hif1a	100
1603	chr12	74160813	74161078	Syt16	NA	NA	NA	NA	NA
1604	chr12	75177928	75178159	Kcnh5	NA	NA	NA	NA	NA
1605	chr12	75633909	75634217	Rplp2-ps1	NA	NA	NA	NA	NA
1606	chr12	75818692	75819178	Syne2	chr12	75818466	75819065	Syne2	0
1607	chr12	76071982	76072266	Syne2	chr12	76048931	76049221	Syne2	22760
1608	chr12	76074032	76074320	Syne2	chr12	76048931	76049221	Syne2	24810
1609	chr12	76086298	76086508	Syne2	chr12	76048931	76049221	Syne2	37076
1610	chr12	76227365	76228116	Tex21	chr12	76229745	76230359	Tex21	1628
1611	chr12	76228549	76229540	Tex21	chr12	76229745	76230359	Tex21	204
1612	chr12	76306914	76307181	Mthfd1	NA	NA	NA	NA	NA
1613	chr12	76370128	76370339	Zbtb1	chr12	76369798	76371414	Zbtb1	0
1614	chr12	76403743	76404598	Hspa2	NA	NA	NA	NA	NA
1615	chr12	76533114	76533435	Mir5135	NA	NA	NA	NA	NA
1616	chr12	76546540	76546912	Plekhg3	NA	NA	NA	NA	NA
1617	chr12	76547797	76548282	AI463170	NA	NA	NA	NA	NA
1618	chr12	76549010	76549595	AI463170	NA	NA	NA	NA	NA
1619	chr12	76570097	76571150	Plekhg3	NA	NA	NA	NA	NA
1620	chr12	76883945	76884203	Fntb	NA	NA	NA	NA	NA
1621	chr12	76912240	76912457	Fntb	NA	NA	NA	NA	NA
1622	chr12	76964933	76965656	Max	chr12	76961668	76961999	Max	2933
1623	chr12	79006453	79006670	Tmem229b	chr12	79006885	79007452	Tmem229b	214
1624	chr12	79007272	79007500	Tmem229b	chr12	79006885	79007452	Tmem229b	0
1625	chr12	79028794	79029115	Plekhh1	NA	NA	NA	NA	NA
1626	chr12	79034413	79034634	Plekhh1	NA	NA	NA	NA	NA
1627	chr12	79035414	79035633	Plekhh1	NA	NA	NA	NA	NA
1628	chr12	79089502	79089704	Pigh	NA	NA	NA	NA	NA
1629	chr12	79130471	79130783	Arg2	NA	NA	NA	NA	NA
1630	chr12	79295997	79296435	Zfyve26	chr12	79244079	79244486	Zfyve26	51510
1631	chr12	80109931	80110188	Zfp36l1	chr12	80111684	80111968	Zfp36l1	1495
1632	chr12	80111347	80111810	Zfp36l1	chr12	80111684	80111968	Zfp36l1	0
1633	chr12	80112870	80113404	Zfp36l1	chr12	80112392	80113024	Zfp36l1	0
1634	chr12	80115622	80117266	Zfp36l1	chr12	80112392	80113024	Zfp36l1	2597
1635	chr12	80168371	80168598	Actn1	chr12	80258800	80259081	Actn1	90201
1636	chr12	80260379	80260620	Actn1	chr12	80260667	80260949	Actn1	46
1637	chr12	80463034	80463344	Exd2	NA	NA	NA	NA	NA
1638	chr12	80486593	80486963	Exd2	NA	NA	NA	NA	NA
1639	chr12	80487284	80487721	Exd2	NA	NA	NA	NA	NA
1640	chr12	80757506	80757869	Ccdc177	NA	NA	NA	NA	NA
1641	chr12	80758850	80759203	Ccdc177	NA	NA	NA	NA	NA
1642	chr12	80789902	80790155	Susd6	chr12	80790634	80791243	Susd6	478
1643	chr12	80921337	80921640	1700052I22Rik	NA	NA	NA	NA	NA
1644	chr12	80945775	80946287	Srsf5	chr12	80945519	80946098	Srsf5	0
1645	chr12	81781396	81781726	Map3k9	NA	NA	NA	NA	NA
1646	chr12	81997556	81998047	Pcnx	NA	NA	NA	NA	NA
1647	chr12	82587527	82587930	Rgs6	NA	NA	NA	NA	NA
1648	chr12	83485062	83485270	Dpf3	NA	NA	NA	NA	NA
1649	chr12	83487272	83487966	Dpf3	NA	NA	NA	NA	NA
1650	chr12	83488400	83488890	Dpf3	NA	NA	NA	NA	NA
1651	chr12	83526078	83526301	Dcaf4	chr12	83523369	83523844	Dcaf4	2233
1652	chr12	83527881	83528151	Dcaf4	chr12	83523369	83523844	Dcaf4	4036
1653	chr12	83596993	83597351	Zfyve1	chr12	83596698	83596993	Zfyve1	0
1654	chr12	83631977	83632262	Rbm25	chr12	83632228	83632873	Rbm25	0
1655	chr12	83951478	83951821	Riox1	chr12	83950696	83951299	Riox1	178
1656	chr12	83987906	83988404	Acot2	NA	NA	NA	NA	NA
1657	chr12	84009228	84009870	Acot1	NA	NA	NA	NA	NA
1658	chr12	84101371	84101570	Acot6	NA	NA	NA	NA	NA
1659	chr12	84148023	84148346	Pnma1	NA	NA	NA	NA	NA
1660	chr12	84161645	84162058	Mideas	chr12	84162239	84162582	Mideas	180
1661	chr12	84217380	84218044	Mideas	chr12	84162239	84162582	Mideas	54797
1662	chr12	84316800	84317049	Zfp410	NA	NA	NA	NA	NA
1663	chr12	84409082	84409328	Bbof1	NA	NA	NA	NA	NA
1664	chr12	84619004	84619320	Abcd4	NA	NA	NA	NA	NA
1665	chr12	84640746	84641003	Vrtn	NA	NA	NA	NA	NA
1666	chr12	85140337	85140625	Rps6kl1	NA	NA	NA	NA	NA
1667	chr12	85141199	85141777	Rps6kl1	NA	NA	NA	NA	NA
1668	chr12	85270983	85271459	Mlh3	NA	NA	NA	NA	NA
1669	chr12	85271735	85272150	Mlh3	NA	NA	NA	NA	NA
1670	chr12	85339336	85339579	Nek9	chr12	85338857	85339328	Nek9	7
1671	chr12	85472209	85472579	Fos	NA	NA	NA	NA	NA
1672	chr12	85475345	85475680	Fos	NA	NA	NA	NA	NA
1673	chr12	86470089	86471396	Esrrb	chr12	86470173	86470606	Esrrb	0
1674	chr12	86501457	86502396	Esrrb	chr12	86503287	86503941	Esrrb	890
1675	chr12	86504171	86504689	Esrrb	chr12	86503287	86503941	Esrrb	229
1676	chr12	86679144	86679550	Vash1	NA	NA	NA	NA	NA
1677	chr12	86883192	86883574	Irf2bpl	chr12	86881701	86884807	Irf2bpl	0
1678	chr12	86883726	86884145	Irf2bpl	chr12	86881701	86884807	Irf2bpl	0
1679	chr12	86884502	86885035	Irf2bpl	chr12	86881701	86884807	Irf2bpl	0
1680	chr12	86885707	86886030	Irf2bpl	chr12	86881701	86884807	Irf2bpl	899
1681	chr12	86946752	86947405	Cipc	NA	NA	NA	NA	NA
1682	chr12	87147426	87147683	Pomt2	NA	NA	NA	NA	NA
1683	chr12	87199572	87199820	Samd15	NA	NA	NA	NA	NA
1684	chr12	87266157	87266438	Vipas39	NA	NA	NA	NA	NA
1685	chr12	87283642	87284424	Ism2	chr12	87299942	87300468	Ism2	15517
1686	chr12	87288218	87288550	Ism2	chr12	87299942	87300468	Ism2	11391
1687	chr12	87288999	87289651	Ism2	chr12	87299942	87300468	Ism2	10290
1688	chr12	87471934	87472215	Snw1	chr12	87471807	87472269	Snw1	0
1689	chr12	91338825	91339032	Cep128	chr12	91338874	91339153	Cep128	0
1690	chr12	91589809	91590008	Gtf2a1	chr12	91589005	91589996	Gtf2a1	0
1691	chr12	91590192	91590718	Gtf2a1	chr12	91589005	91589996	Gtf2a1	195
1692	chr12	95695316	95695851	Flrt2	NA	NA	NA	NA	NA
1693	chr12	98734535	98734778	Ptpn21	chr12	98733481	98733803	Ptpn21	731
1694	chr12	99358792	99359045	Foxn3	chr12	99392382	99393364	Foxn3	33336
1695	chr12	99393073	99393273	Foxn3	chr12	99392382	99393364	Foxn3	0
1696	chr12	99393658	99393955	Foxn3	chr12	99392382	99393364	Foxn3	293
1697	chr12	99412215	99413143	Foxn3	chr12	99392382	99393364	Foxn3	18850
1698	chr12	99966296	99966523	Kcnk13	NA	NA	NA	NA	NA
1699	chr12	100129002	100129260	Nrde2	NA	NA	NA	NA	NA
1700	chr12	100337479	100338094	Ttc7b	chr12	100520368	100520799	Ttc7b	182273
1701	chr12	100341021	100341422	Ttc7b	chr12	100520368	100520799	Ttc7b	178945
1702	chr12	100518999	100519219	Ttc7b	chr12	100520368	100520799	Ttc7b	1148
1703	chr12	100724876	100725337	Rps6ka5	NA	NA	NA	NA	NA
1704	chr12	101029101	101029505	Ccdc88c	chr12	101028609	101029017	Ccdc88c	83
1705	chr12	101083372	101083835	D130020L05Rik	NA	NA	NA	NA	NA
1706	chr12	101718219	101718633	Tc2n	NA	NA	NA	NA	NA
1707	chr12	101818755	101819278	Fbln5	NA	NA	NA	NA	NA
1708	chr12	102129147	102129416	Slc24a4	NA	NA	NA	NA	NA
1709	chr12	102640849	102641094	Itpk1	chr12	102641815	102642149	Itpk1	720
1710	chr12	102707089	102707449	Itpk1	chr12	102705165	102705560	Itpk1	1528
1711	chr12	102725196	102725462	Itpk1	chr12	102725705	102726037	Itpk1	242
1712	chr12	102730176	102731171	Itpk1	chr12	102725705	102726037	Itpk1	4138
1713	chr12	102757810	102758216	Ubr7	NA	NA	NA	NA	NA
1714	chr12	102758788	102759312	Gm20604	NA	NA	NA	NA	NA
1715	chr12	102878478	102878786	Btbd7	NA	NA	NA	NA	NA
1716	chr12	103242609	103242837	Prima1	NA	NA	NA	NA	NA
1717	chr12	103388736	103389047	Otub2	NA	NA	NA	NA	NA
1718	chr12	104262941	104263212	Serpina3i	NA	NA	NA	NA	NA
1719	chr12	104472674	104473186	Gsc	NA	NA	NA	NA	NA
1720	chr12	104475462	104476398	Gsc	NA	NA	NA	NA	NA
1721	chr12	104999005	104999331	Syne3	NA	NA	NA	NA	NA
1722	chr12	105219475	105219708	Tcl1	NA	NA	NA	NA	NA
1723	chr12	105222687	105223293	Tcl1	NA	NA	NA	NA	NA
1724	chr12	105224426	105225312	Tcl1	NA	NA	NA	NA	NA
1725	chr12	105336211	105336420	Tunar	NA	NA	NA	NA	NA
1726	chr12	106012055	106012474	Vrk1	NA	NA	NA	NA	NA
1727	chr12	106445923	106446412	1700121N20Rik	chr12	106449177	106449635	1700121N20Rik	2764
1728	chr12	106446566	106447914	1700121N20Rik	chr12	106449177	106449635	1700121N20Rik	1262
1729	chr12	108002457	108002786	Bcl11b	NA	NA	NA	NA	NA
1730	chr12	108003077	108003311	Bcl11b	NA	NA	NA	NA	NA
1731	chr12	108004900	108005154	Bcl11b	NA	NA	NA	NA	NA
1732	chr12	108275564	108275864	Ccdc85c	chr12	108275005	108275295	Ccdc85c	268
1733	chr12	108604522	108604839	Evl	NA	NA	NA	NA	NA
1734	chr12	109052242	109052547	Begain	NA	NA	NA	NA	NA
1735	chr12	110279003	110279458	Dio3	NA	NA	NA	NA	NA
1736	chr12	110483830	110484188	Ppp2r5c	chr12	110483876	110484154	Ppp2r5c	0
1737	chr12	110487793	110488046	Ppp2r5c	chr12	110485914	110486330	Ppp2r5c	1462
1738	chr12	110591524	110591881	B930059L03Rik	chr12	110591081	110591527	B930059L03Rik	0
1739	chr12	110698149	110698533	Hsp90aa1	chr12	110695742	110696354	Hsp90aa1	1794
1740	chr12	110701564	110702008	Hsp90aa1	chr12	110695742	110696354	Hsp90aa1	5209
1741	chr12	110702369	110703454	Hsp90aa1	chr12	110695742	110696354	Hsp90aa1	6014
1742	chr12	110837117	110838002	Mok	NA	NA	NA	NA	NA
1743	chr12	110840661	110840994	Mok	NA	NA	NA	NA	NA
1744	chr12	110850171	110850473	Zfp839	chr12	110850222	110850799	Zfp839	0
1745	chr12	110889185	110889491	Tecpr2	chr12	110889409	110889687	Tecpr2	0
1746	chr12	110991907	110992524	6030440G07Rik	NA	NA	NA	NA	NA
1747	chr12	111038635	111039156	Rcor1	chr12	111038549	111038930	Rcor1	0
1748	chr12	111164284	111164681	Traf3	NA	NA	NA	NA	NA
1749	chr12	111166976	111167181	Traf3	NA	NA	NA	NA	NA
1750	chr12	111377812	111378118	Cdc42bpb	chr12	111377186	111377557	Cdc42bpb	254
1751	chr12	111450231	111450561	Tnfaip2	NA	NA	NA	NA	NA
1752	chr12	111537660	111538143	Eif5	chr12	111538236	111539257	Eif5	92
1753	chr12	111588204	111588406	Mark3	NA	NA	NA	NA	NA
1754	chr12	111670252	111670785	Ckb	chr12	111670535	111670935	Ckb	0
1755	chr12	111670938	111671492	Ckb	chr12	111671286	111672268	Ckb	0
1756	chr12	111672369	111672662	Ckb	chr12	111671286	111672268	Ckb	100
1757	chr12	111676193	111676514	Trmt61a	NA	NA	NA	NA	NA
1758	chr12	111788492	111788887	Klc1	NA	NA	NA	NA	NA
1759	chr12	111908234	111908682	Ppp1r13b	NA	NA	NA	NA	NA
1760	chr12	112516567	112517265	Tmem179	NA	NA	NA	NA	NA
1761	chr12	112618072	112618279	Adssl1	NA	NA	NA	NA	NA
1762	chr12	112619989	112620216	Adssl1	NA	NA	NA	NA	NA
1763	chr12	112644227	112644586	Siva1	chr12	112645201	112645613	Siva1	614
1764	chr12	112660646	112660960	Akt1	NA	NA	NA	NA	NA
1765	chr12	112721062	112721639	Cep170b	NA	NA	NA	NA	NA
1766	chr12	112721756	112722037	Cep170b	NA	NA	NA	NA	NA
1767	chr12	112829111	112829458	Cdca4	chr12	112828772	112829294	Cdca4	0
1768	chr12	112929768	112930122	Jag2	NA	NA	NA	NA	NA
1769	chr12	113000896	113001235	Brf1	NA	NA	NA	NA	NA
1770	chr12	113155151	113155964	Tedc1	NA	NA	NA	NA	NA
1771	chr12	116262838	116263062	Dync2i1	NA	NA	NA	NA	NA
1772	chr12	116280884	116281228	Esyt2	chr12	116281276	116281728	Esyt2	47
1773	chr12	116407694	116407914	Ncapg2	chr12	116405459	116405876	Ncapg2	1817
1774	chr12	117151022	117151239	Gm10421	NA	NA	NA	NA	NA
1775	chr12	117658974	117659173	Rapgef5	chr12	117688696	117689030	Rapgef5	29522
1776	chr12	117660460	117660855	Rapgef5	chr12	117688696	117689030	Rapgef5	27840
1777	chr12	117688685	117688950	Rapgef5	chr12	117688696	117689030	Rapgef5	0
1778	chr12	117843690	117844004	Cdca7l	NA	NA	NA	NA	NA
1779	chr12	117914661	117915090	Dnah11	NA	NA	NA	NA	NA
1780	chr12	118302103	118302339	Sp4	NA	NA	NA	NA	NA
1781	chr12	118529843	118530500	D230030E09Rik	NA	NA	NA	NA	NA
1782	chr12	118849551	118850093	Sp8	NA	NA	NA	NA	NA
1783	chr12	119237779	119238535	Itgb8	NA	NA	NA	NA	NA
1784	chr12	119238760	119239081	Itgb8	NA	NA	NA	NA	NA
1785	chr13	5865353	5865762	Klf6	NA	NA	NA	NA	NA
1786	chr13	6548125	6548363	Pitrm1	NA	NA	NA	NA	NA
1787	chr13	13954355	13954945	B3galnt2	chr13	13954784	13955104	B3galnt2	0
1788	chr13	17695460	17695659	Mplkip	chr13	17695398	17695890	Mplkip	0
1789	chr13	18948341	18948582	Amph	NA	NA	NA	NA	NA
1790	chr13	20109051	20109328	Elmo1	chr13	20090677	20091060	Elmo1	17990
1791	chr13	20183499	20184179	Elmo1	chr13	20090677	20091060	Elmo1	92438
1792	chr13	21179829	21180185	Trim27	chr13	21180244	21181209	Trim27	58
1793	chr13	21180690	21180931	Trim27	chr13	21180244	21181209	Trim27	0
1794	chr13	21453797	21454030	Zscan26	NA	NA	NA	NA	NA
1795	chr13	21530829	21531047	Zkscan8	chr13	21530778	21531076	Zkscan8	0
1796	chr13	21721601	21721899	H2bc14	chr13	21721461	21721754	H2bc14	0
1797	chr13	21722026	21722226	H2bc14	chr13	21722109	21722595	H2bc14	0
1798	chr13	21734907	21735577	H4c11	chr13	21735021	21735507	H4c11	0
1799	chr13	21754081	21754437	H2bc15	chr13	21754115	21754574	H2bc15	0
1800	chr13	21779577	21779868	H1f5	chr13	21779867	21780641	H1f5	0
1801	chr13	21786678	21787193	H2ac22	chr13	21786883	21787197	H2ac22	0
1802	chr13	21790383	21790798	H2bc22	chr13	21787598	21787924	H2bc22	2458
1803	chr13	21811631	21812301	H4c17	chr13	21811796	21812406	H4c17	0
1804	chr13	21832090	21832444	H4c18	chr13	21831561	21832192	H4c18	0
1805	chr13	21833905	21834116	H2bc23	chr13	21833761	21834301	H2bc23	0
1806	chr13	21896932	21897362	Mir1983	NA	NA	NA	NA	NA
1807	chr13	22006017	22006267	Prss16	chr13	22008309	22008595	Prss16	2041
1808	chr13	22035911	22036196	H2bc12	chr13	22035894	22036327	H2bc12	0
1809	chr13	22771702	22771937	Vmn1r208	NA	NA	NA	NA	NA
1810	chr13	22826121	22826341	Vmn1r210	NA	NA	NA	NA	NA
1811	chr13	22829471	22829694	Vmn1r210	NA	NA	NA	NA	NA
1812	chr13	23431418	23431657	C230035I16Rik	NA	NA	NA	NA	NA
1813	chr13	23531062	23531445	H4c8	chr13	23531045	23531867	H4c8	0
1814	chr13	23533874	23534238	H2ac10	chr13	23533906	23534359	H2ac10	0
1815	chr13	23555176	23555450	H1f3	chr13	23555080	23555787	H1f3	0
1816	chr13	23555931	23556366	H1f3	chr13	23555080	23555787	H1f3	143
1817	chr13	23561940	23562370	H3c6	chr13	23561823	23562399	H3c6	0
1818	chr13	23570779	23571102	H2ac8	chr13	23570684	23571107	H2ac8	0
1819	chr13	23573534	23574234	H2bc7	chr13	23573755	23574054	H2bc7	0
1820	chr13	23581530	23581786	H4c4	chr13	23581528	23582051	H4c4	0
1821	chr13	23582663	23583051	H4c4	chr13	23581528	23582051	H4c4	611
1822	chr13	23683624	23683863	H2ac6	chr13	23683440	23683926	H2ac6	0
1823	chr13	23683971	23684672	H2bc4	chr13	23684251	23684688	H2bc4	0
1824	chr13	23738792	23739046	H1f2	chr13	23738853	23739873	H1f2	0
1825	chr13	23746922	23747152	H2bc3	chr13	23746886	23747294	H2bc3	0
1826	chr13	23761268	23762168	H4c1	chr13	23760707	23761150	H4c1	117
1827	chr13	23993900	23994412	Scgn	chr13	23991061	23991338	Scgn	2561
1828	chr13	24604608	24605176	Gm11346	NA	NA	NA	NA	NA
1829	chr13	24761561	24761765	Gmnn	NA	NA	NA	NA	NA
1830	chr13	24761888	24762244	Gmnn	NA	NA	NA	NA	NA
1831	chr13	24800826	24801202	BC005537	chr13	24801172	24801917	BC005537	0
1832	chr13	24906834	24907201	4932702P03Rik	NA	NA	NA	NA	NA
1833	chr13	24955563	24955850	Gpld1	NA	NA	NA	NA	NA
1834	chr13	25983658	25983915	Gm11351	NA	NA	NA	NA	NA
1835	chr13	28952148	28952529	Sox4	NA	NA	NA	NA	NA
1836	chr13	28953605	28954024	Sox4	NA	NA	NA	NA	NA
1837	chr13	29985640	29986387	E2f3	chr13	29984003	29986001	E2f3	0
1838	chr13	30973856	30974072	Exoc2	chr13	30973791	30974170	Exoc2	0
1839	chr13	32802080	32802392	Wrnip1	chr13	32820094	32820405	Wrnip1	17701
1840	chr13	32823150	32823422	Wrnip1	chr13	32820094	32820405	Wrnip1	2744
1841	chr13	33027234	33027445	Serpinb9b	NA	NA	NA	NA	NA
1842	chr13	33570862	33571230	Gm6093	NA	NA	NA	NA	NA
1843	chr13	33905503	33905889	Serpinb6c	NA	NA	NA	NA	NA
1844	chr13	33920921	33921342	Serpinb6a	chr13	33921467	33921769	Serpinb6a	124
1845	chr13	33921797	33922081	Serpinb6a	chr13	33921467	33921769	Serpinb6a	27
1846	chr13	33964811	33965092	Nqo2	NA	NA	NA	NA	NA
1847	chr13	34038712	34038991	Bphl	NA	NA	NA	NA	NA
1848	chr13	34129726	34130418	Tubb2b	NA	NA	NA	NA	NA
1849	chr13	34130817	34131208	Tubb2b	NA	NA	NA	NA	NA
1850	chr13	34131706	34132612	Tubb2b	NA	NA	NA	NA	NA
1851	chr13	34652221	34652447	Pxdc1	NA	NA	NA	NA	NA
1852	chr13	34741812	34742158	Fam50b	NA	NA	NA	NA	NA
1853	chr13	34961158	34961370	Eci3	NA	NA	NA	NA	NA
1854	chr13	34993963	34994536	Eci2	NA	NA	NA	NA	NA
1855	chr13	35738116	35738803	Cdyl	chr13	35741497	35742201	Cdyl	2693
1856	chr13	35739432	35739790	Cdyl	chr13	35741497	35742201	Cdyl	1706
1857	chr13	36117479	36118108	Lyrm4	NA	NA	NA	NA	NA
1858	chr13	37345092	37345355	Ly86	NA	NA	NA	NA	NA
1859	chr13	38152079	38152513	Dsp	NA	NA	NA	NA	NA
1860	chr13	38344874	38345253	Bmp6	NA	NA	NA	NA	NA
1861	chr13	38659918	38660310	Eef1e1	NA	NA	NA	NA	NA
1862	chr13	40731987	40732335	Tfap2a	NA	NA	NA	NA	NA
1863	chr13	40733897	40734562	Tfap2a	NA	NA	NA	NA	NA
1864	chr13	40734790	40735035	Tfap2a	NA	NA	NA	NA	NA
1865	chr13	40886663	40886880	Gcnt2	chr13	40887770	40888273	Gcnt2	889
1866	chr13	40916553	40917181	Gcnt2	chr13	40944495	40944857	Gcnt2	27313
1867	chr13	40917332	40918100	Gcnt2	chr13	40944495	40944857	Gcnt2	26394
1868	chr13	40944396	40945059	Gcnt2	chr13	40944495	40944857	Gcnt2	0
1869	chr13	41000877	41001246	A730081D07Rik	NA	NA	NA	NA	NA
1870	chr13	41145450	41145874	Sycp2l	NA	NA	NA	NA	NA
1871	chr13	41358959	41359159	Nedd9	NA	NA	NA	NA	NA
1872	chr13	42052600	42053390	Hivep1	chr13	42052182	42052775	Hivep1	0
1873	chr13	42302245	42302479	Edn1	NA	NA	NA	NA	NA
1874	chr13	42865404	42865749	Phactr1	NA	NA	NA	NA	NA
1875	chr13	43171319	43171819	Tbc1d7	NA	NA	NA	NA	NA
1876	chr13	43300488	43300692	Gfod1	NA	NA	NA	NA	NA
1877	chr13	43303172	43303563	Gfod1	NA	NA	NA	NA	NA
1878	chr13	43365384	43365631	Sirt5	NA	NA	NA	NA	NA
1879	chr13	43560194	43560463	Mcur1	NA	NA	NA	NA	NA
1880	chr13	43561157	43561379	Mcur1	NA	NA	NA	NA	NA
1881	chr13	43614610	43615235	Rnf182	NA	NA	NA	NA	NA
1882	chr13	44122010	44122228	Gm5083	NA	NA	NA	NA	NA
1883	chr13	44728383	44729028	Jarid2	chr13	44729763	44730248	Jarid2	734
1884	chr13	44733680	44734275	Jarid2	chr13	44729763	44730248	Jarid2	3431
1885	chr13	44735401	44735789	Jarid2	chr13	44729763	44730248	Jarid2	5152
1886	chr13	45389501	45389704	Mylip	chr13	45389721	45390347	Mylip	16
1887	chr13	45507515	45507731	Gmpr	NA	NA	NA	NA	NA
1888	chr13	45964021	45964253	Atxn1	NA	NA	NA	NA	NA
1889	chr13	46695147	46695499	Nup153	chr13	46727184	46727838	Nup153	31684
1890	chr13	46930057	46930517	Kif13a	chr13	46929327	46930283	Kif13a	0
1891	chr13	47124431	47124748	Rnf144b	NA	NA	NA	NA	NA
1892	chr13	47192912	47193123	Rnf144b	NA	NA	NA	NA	NA
1893	chr13	48015166	48015648	4931429P17Rik	NA	NA	NA	NA	NA
1894	chr13	48968526	48968794	Fam120a	chr13	48968426	48968718	Fam120a	0
1895	chr13	49213364	49213628	Card19	NA	NA	NA	NA	NA
1896	chr13	49652789	49653096	Nol8	NA	NA	NA	NA	NA
1897	chr13	50250184	50250466	Gm906	NA	NA	NA	NA	NA
1898	chr13	51134436	51134658	Spin1	chr13	51100988	51101586	Spin1	32849
1899	chr13	51203495	51203906	H2af-ps2	NA	NA	NA	NA	NA
1900	chr13	51408929	51409150	S1pr3	NA	NA	NA	NA	NA
1901	chr13	51644934	51645432	Cks2	chr13	51645314	51645865	Cks2	0
1902	chr13	51845677	51846970	Gadd45g	NA	NA	NA	NA	NA
1903	chr13	51847449	51847792	Gadd45g	NA	NA	NA	NA	NA
1904	chr13	51847912	51848347	Gadd45g	NA	NA	NA	NA	NA
1905	chr13	52980479	52980722	Nfil3	NA	NA	NA	NA	NA
1906	chr13	53475624	53475904	Msx2	NA	NA	NA	NA	NA
1907	chr13	54215800	54216449	Hrh2	NA	NA	NA	NA	NA
1908	chr13	54565755	54565961	4833439L19Rik	NA	NA	NA	NA	NA
1909	chr13	54687934	54688328	Rnf44	chr13	54693461	54693799	Rnf44	5132
1910	chr13	54783001	54783631	Eif4e1b	NA	NA	NA	NA	NA
1911	chr13	55022367	55022705	Hk3	NA	NA	NA	NA	NA
1912	chr13	55130643	55130842	Zfp346	NA	NA	NA	NA	NA
1913	chr13	55209163	55209768	Nsd1	chr13	55209859	55211490	Nsd1	90
1914	chr13	55330008	55330345	Mxd3	NA	NA	NA	NA	NA
1915	chr13	55331095	55331337	Mxd3	NA	NA	NA	NA	NA
1916	chr13	55830701	55830916	Pitx1	NA	NA	NA	NA	NA
1917	chr13	56251587	56252778	Neurog1	NA	NA	NA	NA	NA
1918	chr13	56296206	56296589	Cxcl14	NA	NA	NA	NA	NA
1919	chr13	56363172	56363384	Gm10782	NA	NA	NA	NA	NA
1920	chr13	56522475	56522795	Fbxl21	NA	NA	NA	NA	NA
1921	chr13	56612118	56612357	Tgfbi	NA	NA	NA	NA	NA
1922	chr13	58215792	58216413	Ubqln1	chr13	58215035	58215669	Ubqln1	122
1923	chr13	58263768	58263986	Gkap1	chr13	58274068	58274472	Gkap1	10081
1924	chr13	58274425	58274705	Gkap1	chr13	58274068	58274472	Gkap1	0
1925	chr13	58313696	58313929	Kif27	NA	NA	NA	NA	NA
1926	chr13	58401516	58401749	Hnrnpk	chr13	58401231	58402127	Hnrnpk	0
1927	chr13	58402512	58402737	Hnrnpk	chr13	58402795	58403393	Hnrnpk	57
1928	chr13	58557540	58557855	Slc28a3	NA	NA	NA	NA	NA
1929	chr13	59592064	59592499	Naa35	NA	NA	NA	NA	NA
1930	chr13	59822776	59823149	Tut7	chr13	59822529	59823096	Tut7	0
1931	chr13	60177103	60177834	Gas1	NA	NA	NA	NA	NA
1932	chr13	62557222	62557649	Zfp935	chr13	62558229	62558619	Zfp935	579
1933	chr13	62561623	62561881	Zfp934	NA	NA	NA	NA	NA
1934	chr13	62964727	62965152	Aopep	NA	NA	NA	NA	NA
1935	chr13	63272152	63272628	Aopep	NA	NA	NA	NA	NA
1936	chr13	63272740	63273116	Aopep	NA	NA	NA	NA	NA
1937	chr13	63273789	63274123	Aopep	NA	NA	NA	NA	NA
1938	chr13	63278806	63279185	Aopep	NA	NA	NA	NA	NA
1939	chr13	63279626	63280055	Aopep	NA	NA	NA	NA	NA
1940	chr13	63353057	63353728	Fancc	NA	NA	NA	NA	NA
1941	chr13	63496712	63497213	Fancc	NA	NA	NA	NA	NA
1942	chr13	63564267	63564629	Ptch1	chr13	63563085	63563578	Ptch1	688
1943	chr13	63566284	63566514	Ptch1	chr13	63565364	63565870	Ptch1	413
1944	chr13	63567762	63568129	Ptch1	chr13	63565364	63565870	Ptch1	1891
1945	chr13	63572391	63572666	Ptch1	chr13	63565364	63565870	Ptch1	6520
1946	chr13	63573453	63573763	Ptch1	chr13	63565364	63565870	Ptch1	7582
1947	chr13	64131855	64132186	Slc35d2	chr13	64130312	64130670	Slc35d2	1184
1948	chr13	64153888	64154203	Zfp367	chr13	64152642	64153127	Zfp367	760
1949	chr13	64275806	64276045	Cdc14b	NA	NA	NA	NA	NA
1950	chr13	64369865	64370116	Ctsl	NA	NA	NA	NA	NA
1951	chr13	64370377	64370737	Ctsl	NA	NA	NA	NA	NA
1952	chr13	64432565	64432852	Cdk20	NA	NA	NA	NA	NA
1953	chr13	65205761	65205981	Nlrp4f	NA	NA	NA	NA	NA
1954	chr13	65348617	65348861	Gm7762	NA	NA	NA	NA	NA
1955	chr13	66441246	66441632	Zfp998	NA	NA	NA	NA	NA
1956	chr13	67081991	67082252	Zfp708	chr13	67108114	67108498	Zfp708	25861
1957	chr13	67128151	67128536	Zfp759	NA	NA	NA	NA	NA
1958	chr13	67422636	67423052	Zfp459	chr13	67421017	67421450	Zfp459	1185
1959	chr13	67525918	67526126	Zfp87	chr13	67528979	67529347	Zfp87	2852
1960	chr13	67813711	67814112	Zfp273	NA	NA	NA	NA	NA
1961	chr13	67829412	67829828	4930525G20Rik	NA	NA	NA	NA	NA
1962	chr13	68581988	68582291	Mtrr	NA	NA	NA	NA	NA
1963	chr13	69534775	69535501	Tent4a	chr13	69533425	69534084	Tent4a	690
1964	chr13	69610044	69610322	Srd5a1	NA	NA	NA	NA	NA
1965	chr13	69612380	69612592	Nsun2	chr13	69612075	69612365	Nsun2	14
1966	chr13	72628303	72628874	Irx2	NA	NA	NA	NA	NA
1967	chr13	72817514	72818201	D730050B12Rik	NA	NA	NA	NA	NA
1968	chr13	73327969	73328588	Ndufs6	NA	NA	NA	NA	NA
1969	chr13	73333319	73333652	Mrpl36	chr13	73331046	73331593	Mrpl36	1725
1970	chr13	73466927	73467249	Lpcat1	NA	NA	NA	NA	NA
1971	chr13	73626967	73627171	Tert	NA	NA	NA	NA	NA
1972	chr13	73763558	73764280	Slc12a7	chr13	73763843	73764135	Slc12a7	0
1973	chr13	73765393	73765811	Slc12a7	chr13	73763843	73764135	Slc12a7	1257
1974	chr13	73937728	73937984	Brd9	NA	NA	NA	NA	NA
1975	chr13	74317283	74317647	Pdcd6	NA	NA	NA	NA	NA
1976	chr13	74494020	74494440	Zfp825	chr13	74494148	74494506	Zfp825	0
1977	chr13	74770650	74771060	Cast	chr13	74808226	74808525	Cast	37165
1978	chr13	74808251	74808454	Cast	chr13	74808226	74808525	Cast	0
1979	chr13	75643887	75644367	Mir682	NA	NA	NA	NA	NA
1980	chr13	75943879	75944107	Rhobtb3	chr13	75943264	75943903	Rhobtb3	0
1981	chr13	76018507	76018778	Rfesd	chr13	76018229	76018539	Rfesd	0
1982	chr13	76056117	76056520	Gpr150	NA	NA	NA	NA	NA
1983	chr13	78195066	78195517	Nr2f1	NA	NA	NA	NA	NA
1984	chr13	80885484	80886317	Arrdc3	NA	NA	NA	NA	NA
1985	chr13	81656416	81656856	Lysmd3	NA	NA	NA	NA	NA
1986	chr13	83720862	83721186	C130071C03Rik	NA	NA	NA	NA	NA
1987	chr13	83729496	83729898	C130071C03Rik	NA	NA	NA	NA	NA
1988	chr13	83730730	83731037	C130071C03Rik	NA	NA	NA	NA	NA
1989	chr13	83731213	83731498	C130071C03Rik	NA	NA	NA	NA	NA
1990	chr13	88821885	88822183	Edil3	NA	NA	NA	NA	NA
1991	chr13	89739347	89739623	Vcan	NA	NA	NA	NA	NA
1992	chr13	89743307	89743537	Vcan	NA	NA	NA	NA	NA
1993	chr13	90089734	90089977	Tmem167	NA	NA	NA	NA	NA
1994	chr13	90925271	90925510	Rps23	chr13	90923130	90923763	Rps23	1507
1995	chr13	91223620	91224008	Atg10	NA	NA	NA	NA	NA
1996	chr13	91460595	91460842	Ssbp2	chr13	91461335	91462246	Ssbp2	492
1997	chr13	91776992	91777485	Acot12	NA	NA	NA	NA	NA
[truncated: 5,312 more rows]

## Sheet: Supplemental Figure S5C
Supplementary Figure 5C: Quantification from N=3 experiments using the ratio of acetylated H3K9 to H4 as an internal standard.
Jade1S
	Oct4S229D Conc (nM)	Replicate 1	Replicate 2	Replicate 3		Mean	Standard Deviation
	0	100	100	100		100	0
	3.75	152.306	123.595	157.291		144.397	18.1871
	7.5	127.609	152.271	162.409		147.43	17.8981
	11.25	144.456	162.706	226.04		177.734	42.8178
	15	187.037	222.736	293.472		234.415	54.17
	Oct4S229D Conc (nM)	HAT activity	Standard Deviation
	0	100	0
	3.75	144.397	18.1871
	7.5	147.43	17.8981
	11.25	177.734	42.8178
	15	234.415	54.17
