# Supplementary material for: Jade1 and the HBO1 histone acetyltransferase complex are spatial-selective cofactors of the pluripotency transcription factor Oct4
Source: J Biol Chem. 2025 Oct 24;301(12):110859. doi: 10.1016/j.jbc.2025.110859 (PMC12664036; doi:10.1016/j.jbc.2025.110859)
Supplement: Table S1 [file mmc3.xlsx]

## Sheet: Octamer
Table S1. Proteins enriched using wild-type vs mutant DNA sequences*
*Oct1 deficient ESCs were used. Table is sorted by fold difference. Proteins with fold change>2 and p<0.05 are shown in red
Sheet 1: wild-type octamer vs. mutant octamer DNA
	Fold Change	log2(FC)	t.stat	p.value	-LOG10(p)	FDR		List of Octamer specific cofactors
Pou2f3	365.13	8.5123	-23.404	1.9758e-05	4.7043	0.00038077		Pou2f3
Tubb2a	229.59	7.8429	-1	0.3739	0.42724	0.47686		Rack1
Actg1	184.46	7.5272	-1	0.3739	0.42724	0.47686		Atf1
Rack1	107.38	6.7466	-13.938	0.00015367	3.8134	0.0016491		Smarca5
Atf1	89.026	6.4761	-16.275	8.34e-05	4.0788	0.00096569		Krt77
Smarca5	84.604	6.4027	-13.372	0.00018088	3.7426	0.0018949		Hnrnpa2b1
Krt77	74.302	6.2153	-17.866	5.7674e-05	4.239	0.00079302		Tead1
Hnrnpa2b1	70.974	6.1492	-10.768	0.00042168	3.375	0.0040335		G3bp1
Tead1	68.923	6.1069	-22.141	2.4632e-05	4.6085	0.00041685		Pdhb
G3bp1	61.402	5.9402	-17.355	6.4702e-05	4.1891	0.00083732		Pou5f1
Pdhb	60.39	5.9162	-12.866	0.00021044	3.6769	0.0021533		Slc25a4
Pou5f1	59.077	5.8845	-28.983	8.4365e-06	5.0738	0.000232		Jund
Slc25a4	58.022	5.8585	-30.682	6.723e-06	5.1724	0.00021129		Rpl10
Jund	57.128	5.8361	-10.959	0.00039379	3.4047	0.0038504		Hnrnpc
Rpl10	56.889	5.8301	-44.891	1.4726e-06	5.8319	8.0993e-05		Rpl13
Actg2	56.872	5.8296	-1	0.3739	0.42724	0.47686		Top1
Hnrnpc	56.615	5.8231	-21.598	2.7186e-05	4.5656	0.00042721		Mdh1
Rpl13	56.205	5.8126	-69.929	2.5057e-07	6.6011	2.4763e-05		Hnrnpa1
Top1	54.564	5.7699	-14.204	0.00014264	3.8457	0.0015691		Ddx21
Mdh1	53.744	5.748	-309.44	6.5439e-10	9.1842	2.8793e-07		Aldob
Hnrnpa1	53.538	5.7425	-18.737	4.7769e-05	4.3209	0.00067802		Idh2
Ddx21	49.504	5.6295	-10.246	0.00051146	3.2912	0.0045927		Aldh4a1
Aldob	47.59	5.5726	-67.928	2.814e-07	6.5507	2.4763e-05		Tdh
Idh2	46.085	5.5262	-35.062	3.9488e-06	5.4035	0.00014479		Ptma
Aldh4a1	46	5.5236	-35.485	3.7641e-06	5.4243	0.00014479		Rpl8
Tdh	45.949	5.522	-23.361	1.9904e-05	4.7011	0.00038077		Prmt1
H2ax	42.103	5.3958	-1	0.3739	0.42724	0.47686		Rps12
Hnrnpdl	42.103	5.3958	-1	0.3739	0.42724	0.47686		Pabpc1
Lig4	42.103	5.3958	-1	0.3739	0.42724	0.47686		Rps2
Ptma	40.934	5.3552	-21.8	2.6198e-05	4.5817	0.00042692		Fxr2
Rpl8	39.385	5.2996	-27.765	1.001e-05	4.9996	0.00025908		Kpna2
Prmt1	38.974	5.2845	-47.445	1.1806e-06	5.9279	7.4209e-05		Etfa
Ddx5	38	5.2479	-1	0.3739	0.42724	0.47686		Mcm7
Rps12	37.835	5.2416	-32.092	5.6203e-06	5.2502	0.00019022		Mta1
Pabpc1	37.795	5.2401	-154.77	1.0453e-08	7.9808	2.2996e-06		Mcm3
Xrcc4	37.59	5.2323	-1	0.3739	0.42724	0.47686		Ppp1cc
Rps2	35.487	5.1492	-29.682	7.6723e-06	5.1151	0.00022505		Rpl21
Vdac2	35.205	5.1377	-1.9466	0.12344	0.90854	0.43957		Sox2
Fxr2	35.077	5.1325	-47.777	1.1481e-06	5.94	7.4209e-05		Ddb1
Kpna2	33.641	5.0721	-22.458	2.3277e-05	4.6331	0.00040967		Zbtb48
Etfa	31.59	4.9814	-25.575	1.3884e-05	4.8575	0.00032152		Eef1g
Mcm7	31.179	4.9625	-16.794	7.3679e-05	4.1327	0.00087619		Rps9
Mta1	30.4	4.926	-10.193	0.00052191	3.2824	0.0045928		Rps17
Ftl1	30.205	4.9167	-1	0.3739	0.42724	0.47686		Ogg1
Mcm3	29.538	4.8845	-22.973	2.1272e-05	4.6722	0.00038998		Pdia3
Krt42	29.385	4.877	-1	0.3739	0.42724	0.47686		Mat2a
Kctd20	28.564	4.8361	-1	0.3739	0.42724	0.47686		Macroh2a1
Ppp1cc	26.842	4.7464	-91.152	8.6844e-08	7.0613	1.2737e-05		Ctbp2
Tbp	26.513	4.7286	-1	0.3739	0.42724	0.47686		Dppa2
Rpl21	26.432	4.7242	-27.097	1.1029e-05	4.9574	0.00026961		Cct5
Sox2	26.074	4.7045	-19.582	4.0105e-05	4.3968	0.00058821		Kdm2b
Rpl30	25.692	4.6833	-1	0.3739	0.42724	0.47686		Cryzl2
Ddb1	24.023	4.5863	-23.885	1.8223e-05	4.7394	0.00038077		Mybbp1a
Zbtb48	23.959	4.5825	-9.9051	0.00058314	3.2342	0.005031		Hspd1
Eef1g	23.293	4.5419	-36.957	3.2007e-06	5.4948	0.00014083		Hsp90b1
Helb	22.821	4.5123	-1	0.3739	0.42724	0.47686		Hnrnpu
Rps9	22.769	4.509	-17.405	6.3962e-05	4.1941	0.00083732		Rpl7
Rps17	22.615	4.4992	-19.971	3.7096e-05	4.4307	0.00056283		Dhx9
Ogg1	22.33	4.4809	-37.511	3.0162e-06	5.5205	0.00014083
Pdia3	22.308	4.4795	-16.795	7.3655e-05	4.1328	0.00087619
Me1	22	4.4594	-1	0.3739	0.42724	0.47686
Rps10	21.179	4.4046	-1	0.3739	0.42724	0.47686
Srsf7	20.026	4.3238	-1.9814	0.11861	0.92587	0.43857
Gpi	19.538	4.2882	-1	0.3739	0.42724	0.47686
Mat2a	19.145	4.2589	-24.039	1.7761e-05	4.7505	0.00038077
Snrpa	19.128	4.2576	-1	0.3739	0.42724	0.47686
Macroh2a1	19.036	4.2507	-17.022	6.986e-05	4.1558	0.00087619
Ctbp2	18.051	4.174	-10.625	0.00044424	3.3524	0.0040722
Dppa2	17.59	4.1367	-14.957	0.0001164	3.9341	0.0013132
Gatad2b	17.564	4.1346	-1.9882	0.1177	0.92924	0.43857
Set	17.487	4.1282	-1	0.3739	0.42724	0.47686
Nop58	16.667	4.0589	-1	0.3739	0.42724	0.47686
Rad50	16.667	4.0589	-1	0.3739	0.42724	0.47686
Rpl23	15.846	3.9861	-1	0.3739	0.42724	0.47686
Tpi1	15.846	3.9861	-1	0.3739	0.42724	0.47686
Trim24	15.103	3.9167	-1.9997	0.11616	0.93495	0.43857
Rps21	15.026	3.9094	-1	0.3739	0.42724	0.47686
Cct5	14.359	3.8439	-6.5589	0.0027948	2.5536	0.023648
Prpf19	14.282	3.8361	-1.9966	0.11656	0.93344	0.43857
Kdm2b	14.013	3.8087	-2.8213	0.047767	1.3209	0.3441
Hnrnpl	13.795	3.7861	-1	0.3739	0.42724	0.47686
Wdr76	13.795	3.7861	-1	0.3739	0.42724	0.47686
Cryzl2	13.538	3.759	-2.9142	0.043496	1.3615	0.32438
Hmgb2	13.385	3.7425	-1	0.3739	0.42724	0.47686
Pcdh12	13.385	3.7425	-1	0.3739	0.42724	0.47686
Mybbp1a	13.043	3.7052	-2.7839	0.049618	1.3044	0.3441
Fau	12.974	3.6976	-1	0.3739	0.42724	0.47686
Tfap2a	12.974	3.6976	-1	0.3739	0.42724	0.47686
Rbms3	12.154	3.6033	-1	0.3739	0.42724	0.47686
Rpl28	12.154	3.6033	-1	0.3739	0.42724	0.47686
Mcm4	11.744	3.5538	-1	0.3739	0.42724	0.47686
Cenps	11.41	3.5123	-1.9998	0.11614	0.93503	0.43857
Matr3	11.333	3.5025	-1	0.3739	0.42724	0.47686
Csnk2a1	10.923	3.4493	-1	0.3739	0.42724	0.47686
Ctnnb1	10.923	3.4493	-1	0.3739	0.42724	0.47686
Rpl3	10.658	3.4139	-2.7545	0.051139	1.2912	0.34617
Cdkn2aip	10.513	3.3941	-1	0.3739	0.42724	0.47686
Dnmt3l	10.513	3.3941	-1	0.3739	0.42724	0.47686
Hba	10.513	3.3941	-1	0.3739	0.42724	0.47686
Mitf	10.103	3.3366	-1	0.3739	0.42724	0.47686
Nfe2l1	10.103	3.3366	-1	0.3739	0.42724	0.47686
Rps15a	10.103	3.3366	-1	0.3739	0.42724	0.47686
Btbd10	9.6923	3.2768	-1	0.3739	0.42724	0.47686
Ddx39b	9.6923	3.2768	-1	0.3739	0.42724	0.47686
Ttc38	9.6923	3.2768	-1	0.3739	0.42724	0.47686
Eef1b	9.2821	3.2144	-1	0.3739	0.42724	0.47686
Ino80	9.2821	3.2144	-1	0.3739	0.42724	0.47686
Srsf1	9.2821	3.2144	-1	0.3739	0.42724	0.47686
Hltf	8.8718	3.1492	-1	0.3739	0.42724	0.47686
Ubp1	8.8718	3.1492	-1	0.3739	0.42724	0.47686
Hadha	8.4615	3.0809	-1	0.3739	0.42724	0.47686
Hsdl2	8.4615	3.0809	-1	0.3739	0.42724	0.47686
Syncrip	8.4615	3.0809	-1	0.3739	0.42724	0.47686
Lap3	8.0513	3.0092	-1	0.3739	0.42724	0.47686
Snrpa1	8.0513	3.0092	-1	0.3739	0.42724	0.47686
Creb1	7.8632	2.9751	-2.296	0.083308	1.0793	0.40782
Hcfc1	7.641	2.9338	-1	0.3739	0.42724	0.47686
Pcna	7.641	2.9338	-1	0.3739	0.42724	0.47686
Fbl	7.2615	2.8603	-2.4339	0.071677	1.1446	0.40782
Fabp3	7.2308	2.8541	-1	0.3739	0.42724	0.47686
Got2	7.2308	2.8541	-1	0.3739	0.42724	0.47686
Hmga1	7.2308	2.8541	-1	0.3739	0.42724	0.47686
Lmna	7.2308	2.8541	-1	0.3739	0.42724	0.47686
Poldip3	7.2308	2.8541	-1	0.3739	0.42724	0.47686
Sp1	7.2308	2.8541	-1	0.3739	0.42724	0.47686
Rplp1	7.0376	2.8151	-2.2719	0.085549	1.0678	0.4132
Eif2s2	6.8205	2.7699	-1	0.3739	0.42724	0.47686
Etfb	6.8205	2.7699	-1	0.3739	0.42724	0.47686
Kpnb1	6.8205	2.7699	-1	0.3739	0.42724	0.47686
Vdac3	6.8205	2.7699	-1	0.3739	0.42724	0.47686
Lmnb1	6.7692	2.759	-2.424	0.072449	1.14	0.40782
Atf2	6.7085	2.746	-2.1683	0.095993	1.0178	0.43857
Rpl7a	6.4693	2.6936	-2.3749	0.076416	1.1168	0.40782
Ubtf	6.4467	2.6886	-1.6566	0.17294	0.7621	0.47686
Eef2	6.4161	2.6817	-2.4725	0.068761	1.1627	0.40782
Ahcy	6.4103	2.6804	-1	0.3739	0.42724	0.47686
Angptl4	6.4103	2.6804	-1	0.3739	0.42724	0.47686
Ank1	6.4103	2.6804	-1	0.3739	0.42724	0.47686
Arhgdia	6.4103	2.6804	-1	0.3739	0.42724	0.47686
Baat	6.4103	2.6804	-1	0.3739	0.42724	0.47686
Bach1	6.4103	2.6804	-1	0.3739	0.42724	0.47686
Baz1b	6.4103	2.6804	-1	0.3739	0.42724	0.47686
Canx	6.4103	2.6804	-1	0.3739	0.42724	0.47686
Cdx1	6.4103	2.6804	-1	0.3739	0.42724	0.47686
Cep131	6.4103	2.6804	-1	0.3739	0.42724	0.47686
Clasp1	6.4103	2.6804	-1	0.3739	0.42724	0.47686
Col7a1	6.4103	2.6804	-1	0.3739	0.42724	0.47686
Dpf1	6.4103	2.6804	-1	0.3739	0.42724	0.47686
Fen1	6.4103	2.6804	-1	0.3739	0.42724	0.47686
Galk1	6.4103	2.6804	-1	0.3739	0.42724	0.47686
Gpd1	6.4103	2.6804	-1	0.3739	0.42724	0.47686
H1-2	6.4103	2.6804	-1	0.3739	0.42724	0.47686
Ilf2	6.4103	2.6804	-1	0.3739	0.42724	0.47686
Nap1l1	6.4103	2.6804	-1	0.3739	0.42724	0.47686
Pdcd5	6.4103	2.6804	-1	0.3739	0.42724	0.47686
Pip5k1c	6.4103	2.6804	-1	0.3739	0.42724	0.47686
Pls1	6.4103	2.6804	-1	0.3739	0.42724	0.47686
Prlhr	6.4103	2.6804	-1	0.3739	0.42724	0.47686
Rasl2-9	6.4103	2.6804	-1	0.3739	0.42724	0.47686
Rbmx	6.4103	2.6804	-1	0.3739	0.42724	0.47686
Rc3h1	6.4103	2.6804	-1	0.3739	0.42724	0.47686
Retreg3	6.4103	2.6804	-1	0.3739	0.42724	0.47686
Rpl17	6.4103	2.6804	-1	0.3739	0.42724	0.47686
Rps11	6.4103	2.6804	-1	0.3739	0.42724	0.47686
Rps24	6.4103	2.6804	-1	0.3739	0.42724	0.47686
Scara3	6.4103	2.6804	-1	0.3739	0.42724	0.47686
Snrpe	6.4103	2.6804	-1	0.3739	0.42724	0.47686
Snx2	6.4103	2.6804	-1	0.3739	0.42724	0.47686
Sod1	6.4103	2.6804	-1	0.3739	0.42724	0.47686
Suz12	6.4103	2.6804	-1	0.3739	0.42724	0.47686
Tardbp	6.4103	2.6804	-1	0.3739	0.42724	0.47686
Tbl3	6.4103	2.6804	-1	0.3739	0.42724	0.47686
Tia1	6.4103	2.6804	-1	0.3739	0.42724	0.47686
Uba1	6.4103	2.6804	-1	0.3739	0.42724	0.47686
Vcp	6.4103	2.6804	-1	0.3739	0.42724	0.47686
Wnk1	6.4103	2.6804	-1	0.3739	0.42724	0.47686
Yap1	6.4103	2.6804	-1	0.3739	0.42724	0.47686
Hnrnpm	6.3815	2.6739	-2.427	0.072211	1.1414	0.40782
Hnrnph1	6.3121	2.6581	-2.3566	0.077953	1.1082	0.40782
Chmp2a	6	2.585	-1	0.3739	0.42724	0.47686
Cndp2	6	2.585	-1	0.3739	0.42724	0.47686
Dync1h1	6	2.585	-1	0.3739	0.42724	0.47686
Eea1	6	2.585	-1	0.3739	0.42724	0.47686
Eif3f	6	2.585	-1	0.3739	0.42724	0.47686
Fancg	6	2.585	-1	0.3739	0.42724	0.47686
Flna	6	2.585	-1	0.3739	0.42724	0.47686
Gdi2	6	2.585	-1	0.3739	0.42724	0.47686
Igf2bp2	6	2.585	-1	0.3739	0.42724	0.47686
Khdrbs1	6	2.585	-1	0.3739	0.42724	0.47686
Kif22	6	2.585	-1	0.3739	0.42724	0.47686
Msh3	6	2.585	-1	0.3739	0.42724	0.47686
Nfyc	6	2.585	-1	0.3739	0.42724	0.47686
Pdia4	6	2.585	-1	0.3739	0.42724	0.47686
Pgam1	6	2.585	-1	0.3739	0.42724	0.47686
Prdm10	6	2.585	-1	0.3739	0.42724	0.47686
Psmd2	6	2.585	-1	0.3739	0.42724	0.47686
Rbms2	6	2.585	-1	0.3739	0.42724	0.47686
Satb2	6	2.585	-1	0.3739	0.42724	0.47686
Stoml2	6	2.585	-1	0.3739	0.42724	0.47686
Tagln2	6	2.585	-1	0.3739	0.42724	0.47686
Tfe3	6	2.585	-1	0.3739	0.42724	0.47686
Vcl	6	2.585	-1	0.3739	0.42724	0.47686
Xpc	6	2.585	-1	0.3739	0.42724	0.47686
Akr1b1	5.6454	2.4971	-2.4032	0.074102	1.1302	0.40782
Rbm14	5.5691	2.4774	-2.3061	0.082383	1.0842	0.40782
Top2a	5.5069	2.4612	-2.6249	0.058498	1.2329	0.38417
Eif5a2	5.4701	2.4516	-2.4159	0.073089	1.1361	0.40782
Cct2	5.4505	2.4464	-2.3899	0.075177	1.1239	0.40782
Npm1	5.4148	2.4369	-2.7755	0.05005	1.3006	0.3441
Rps6	5.3163	2.4104	-2.357	0.077918	1.1084	0.40782
Prdx6	5.0598	2.3391	-2.2948	0.083418	1.0787	0.40782
Actn4	4.9993	2.3217	-2.2205	0.090562	1.0431	0.42391
Ncl	4.8702	2.284	-2.5519	0.063175	1.1995	0.40285
Ldha	4.8632	2.2819	-2.3388	0.079481	1.0997	0.40782
Gatad2a	4.5231	2.1773	-2.0889	0.10496	0.97899	0.43857
Mpg	4.4032	2.1385	-2.2288	0.089729	1.0471	0.42391
Hnrnpa3	4.274	2.0956	-2.0946	0.10428	0.98179	0.43857
Supt16h	4.1935	2.0682	-1.5766	0.19003	0.72118	0.47686
Jade1	4.1857	2.0655	-2.0899	0.10484	0.97947	0.43857
Npm3	4.163	2.0576	-2.1083	0.10269	0.98848	0.43857
Ruvbl1	4.1453	2.0515	-0.18188	0.86452	0.063225	0.93232
Ssrp1	4.1293	2.0459	-2.3156	0.081534	1.0887	0.40782
Rps5	3.9391	1.9779	-2.0966	0.10405	0.98276	0.43857
Parp2	3.8581	1.9479	-1.6254	0.17941	0.74615	0.47686
Hspd1	3.8301	1.9374	-2.7883	0.049396	1.3063	0.3441
Hspe1	3.8177	1.9327	-2.0239	0.11299	0.94696	0.43857
Krt6a	3.7633	1.912	-2.0896	0.10488	0.97933	0.43857
Phb	3.7068	1.8902	-0.16469	0.87717	0.056914	0.93938
Rpl22	3.549	1.8274	-2.3021	0.082743	1.0823	0.40782
Zbtb44	3.463	1.792	-2.0591	0.10856	0.96433	0.43857
H1-3	3.432	1.779	-0.15881	0.88151	0.054771	0.93938
Sfpq	3.4201	1.774	-1.9514	0.12276	0.91095	0.43957
Hadh	3.3427	1.741	-1.9833	0.11835	0.92682	0.43857
Top3a	3.3306	1.7358	-2.7061	0.053752	1.2696	0.35834
Tuba1b	3.3295	1.7353	-0.75814	0.49058	0.30929	0.58026
Mbd3	3.3248	1.7333	-0.15794	0.88216	0.054454	0.93938
Pdia6	3.2842	1.7155	-1.9311	0.12565	0.90083	0.4423
Rplp2	3.28	1.7137	-1.9541	0.12238	0.91229	0.43957
Ddx3y	3.2564	1.7033	-0.15562	0.88387	0.053611	0.93938
Rps4x	3.2318	1.6923	-2.0514	0.10952	0.9605	0.43857
Mdh2	3.2218	1.6879	-2.0051	0.11544	0.93763	0.43857
Hspa5	3.0163	1.5928	-2.4424	0.071028	1.1486	0.40782
Ptbp1	3.0037	1.5867	-2.0085	0.115	0.93932	0.43857
Ubn2	2.8791	1.5256	-1.5252	0.2019	0.69486	0.47686
Zbtb7b	2.8452	1.5085	-1.9204	0.12721	0.89549	0.44294
Ryr1	2.8034	1.4872	-2.029	0.11234	0.94946	0.43857
Tdp1	2.6488	1.4054	-1.3516	0.24787	0.60577	0.47686
Atp5f1a	2.6341	1.3973	-2.5843	0.061052	1.2143	0.39504
Eif4a1	2.6297	1.3949	-1.9161	0.12785	0.89331	0.44294
Hsp90b1	2.6051	1.3813	-3.26	0.031082	1.5075	0.23579
Cct3	2.5953	1.3759	-2.1629	0.096578	1.0151	0.43857
Rps28	2.5943	1.3754	-1.8819	0.13299	0.87618	0.45116
Rps23	2.5778	1.3661	-1.7015	0.16407	0.78498	0.47686
Gapdh	2.5722	1.363	-1.6222	0.18008	0.74455	0.47686
Polr1c	2.5581	1.3551	-1.7592	0.15335	0.81431	0.47686
Ssbp1	2.5378	1.3436	-1.1461	0.31565	0.50079	0.47686
Lrrc59	2.5086	1.3269	-1.7236	0.15988	0.7962	0.47686
Rpa2	2.4953	1.3192	-1.263	0.2752	0.56035	0.47686
Rpl13a	2.4661	1.3023	-1.4431	0.22246	0.65274	0.47686
Polr3d	2.4381	1.2858	-1.8799	0.1333	0.87518	0.45116
Trim28	2.4038	1.2653	-0.91229	0.41323	0.38381	0.51217
Hspa9	2.3704	1.2451	-1.3178	0.25797	0.58843	0.47686
Hpf1	2.3468	1.2307	-0.89056	0.42349	0.37316	0.5176
H2az2	2.3407	1.2269	-2.4356	0.071545	1.1454	0.40782
Hnrnpu	2.3401	1.2266	-3.3595	0.028319	1.5479	0.2186
Rpl4	2.3034	1.2038	-2.3717	0.076675	1.1153	0.40782
Vdac1	2.2991	1.2011	-1.8295	0.1413	0.84985	0.46398
Msh2	2.2488	1.1692	-1.606	0.18356	0.73623	0.47686
Polg2	2.1931	1.133	-1.1085	0.32979	0.48176	0.47686
Hspb1	2.156	1.1084	-2.1339	0.099769	1.001	0.43857
Rpl7	2.1435	1.1	-6.1836	0.0034756	2.459	0.028854
Rps8	2.14	1.0976	-1.8519	0.13768	0.86112	0.45894
Aptx	2.1174	1.0823	-1.7276	0.15913	0.79826	0.47686
Esrrb	2.1115	1.0783	-1.814	0.14388	0.84199	0.46895
Rpl12	2.0748	1.0529	-0.86705	0.43483	0.36168	0.52853
Ywhae	2.0566	1.0403	-1.8332	0.14071	0.85167	0.46398
Dhx9	2.0493	1.0351	-3.5985	0.022788	1.6423	0.17905
Polr3c	2.0315	1.0226	-0.077762	0.94175	0.026063	0.98091
Rpl9	2.0191	1.0137	-0.091311	0.93164	0.030754	0.97919
Impdh2	2.0062	1.0044	-1.729	0.15887	0.79896	0.47686
Rpa1	1.9965	0.99746	-0.34999	0.744	0.12843	0.82875
Aco2	1.9756	0.9823	-0.083344	0.93758	0.02799	0.98091
Atp5f1b	1.9659	0.9752	-4.8578	0.0082924	2.0813	0.066339
Rpsa	1.9329	0.95076	-0.79405	0.47162	0.32641	0.56389
Cnbp	1.9195	0.94076	-0.076072	0.94301	0.025482	0.98091
Mcm2	1.8889	0.91754	-0.090212	0.93246	0.030372	0.97919
Ppia	1.8379	0.87808	-0.33743	0.75275	0.12335	0.83429
Smarcal1	1.8307	0.8724	-1.0203	0.36527	0.43739	0.47686
Rpl18	1.8144	0.85947	-1.4917	0.21006	0.67766	0.47686
Polg	1.8087	0.85494	-2.263	0.086396	1.0635	0.4132
Rps3a	1.7855	0.83636	-1.601	0.18462	0.73372	0.47686
Rmi1	1.7805	0.83225	-1.4359	0.22438	0.64901	0.47686
Rps3	1.7517	0.80878	-1.2863	0.26773	0.5723	0.47686
Xrcc5	1.6585	0.72984	-1.855	0.13719	0.86267	0.45894
Eno1	1.658	0.72943	-1.0405	0.35685	0.44751	0.47686
Actb	1.6529	0.72499	-1.9435	0.12388	0.907	0.43957
Slc30a7	1.6424	0.71584	-1.7314	0.15842	0.8002	0.47686
Rps19	1.6393	0.71305	-1.7328	0.15816	0.80089	0.47686
Pnkp	1.6361	0.71029	-0.95069	0.39559	0.40275	0.49309
Hsp90aa1	1.6093	0.6864	-0.41139	0.70187	0.15374	0.78983
Hspa8	1.6018	0.67974	-1.6395	0.17646	0.75335	0.47686
Rfc1	1.5902	0.66918	-2.38	0.075989	1.1193	0.40782
Rplp0	1.5758	0.6561	-1.0859	0.33858	0.47034	0.47686
Rpl10a	1.5752	0.65555	-1.2039	0.29501	0.53017	0.47686
H2bc3	1.5587	0.64035	-2.1362	0.099516	1.0021	0.43857
Rps14	1.5578	0.63956	-2.8345	0.047127	1.3267	0.3441
Nhej1	1.5415	0.62437	-1.6733	0.16959	0.7706	0.47686
Hsp90ab1	1.5415	0.62433	-0.71271	0.51539	0.28786	0.60473
Hdac1	1.5394	0.6224	-1.6672	0.1708	0.76751	0.47686
H1-1	1.5361	0.61931	-0.89122	0.42317	0.37348	0.5176
Tfcp2l1	1.5087	0.59327	-1.6268	0.1791	0.74691	0.47686
Rfc5	1.5004	0.58539	-1.1344	0.31999	0.49486	0.47686
Hmgb1	1.4873	0.57271	-0.050667	0.96202	0.016816	0.99364
Parp1	1.4775	0.5632	-1.3601	0.24541	0.61011	0.47686
Cfb	1.4662	0.55207	-1.3926	0.23617	0.62678	0.47686
Igf2bp1	1.4481	0.5342	-0.69838	0.52341	0.28116	0.6125
Lig3	1.4456	0.53169	-0.71918	0.5118	0.2909	0.60212
H4c1	1.4416	0.52762	-1.4006	0.23393	0.63091	0.47686
Rpl24	1.4241	0.51009	-1.1961	0.2977	0.52622	0.47686
Pgk1	1.4215	0.5074	-1.0328	0.36005	0.44363	0.47686
Eef1a1	1.4065	0.49215	-0.87483	0.43105	0.36547	0.52538
Tubb5	1.3924	0.47761	-0.56524	0.60211	0.22033	0.68812
Rfc3	1.384	0.46882	-1.3075	0.26114	0.58313	0.47686
Rmi2	1.3813	0.46605	-0.89074	0.42341	0.37324	0.5176
Blm	1.3796	0.46421	-0.96911	0.38737	0.41188	0.48977
Rps7	1.372	0.45623	-0.27994	0.7934	0.10051	0.86625
Hnrnpk	1.365	0.44893	-1.0715	0.3443	0.46306	0.47686
Tmpo	1.3635	0.44728	-0.16185	0.87927	0.055876	0.93938
Rpl31	1.3609	0.44461	-0.66177	0.5443	0.26416	0.63525
Vta1	1.3564	0.43976	-0.94108	0.39995	0.39799	0.49711
Pkm	1.3552	0.43852	-0.78514	0.47627	0.32215	0.56791
Rbbp4	1.3539	0.43709	-0.96328	0.38996	0.40898	0.49023
Trap1	1.3419	0.42424	-0.97879	0.38311	0.41668	0.48578
Tkt	1.3419	0.42426	-0.043908	0.96708	0.014536	0.9942
Banf1	1.3351	0.41697	-0.10385	0.92229	0.035134	0.97316
Alb	1.3254	0.40638	-0.98172	0.38182	0.41814	0.48555
Tcof1	1.3232	0.40408	-0.76605	0.48636	0.31305	0.57681
Msh6	1.3174	0.39766	-0.62196	0.56766	0.24591	0.66038
Rpl11	1.3106	0.39023	-0.77955	0.4792	0.31948	0.56986
Rfc4	1.2856	0.36245	-0.89751	0.42018	0.37656	0.5176
Xrcc6	1.2855	0.36228	-0.96586	0.38881	0.41026	0.49019
Sall4	1.2644	0.33844	0.32357	0.76247	0.11778	0.84293
Sytl4	1.2568	0.32974	-1.0363	0.3586	0.44539	0.47686
Rfc2	1.2404	0.31076	-0.85631	0.4401	0.35645	0.53345
Rpl6	1.2262	0.29423	-0.95287	0.39461	0.40383	0.49309
Rpa3	1.2248	0.29255	-0.020756	0.98443	0.0068133	0.99672
Rpl14	1.2218	0.28897	-0.49752	0.64493	0.19049	0.73516
Cct8	1.2126	0.27813	-0.46196	0.66812	0.17515	0.75962
H3-3a/b	1.2113	0.2766	-0.73077	0.50542	0.29635	0.5962
Rps16	1.2027	0.26628	-0.37316	0.72797	0.13789	0.81503
Ckb	1.1784	0.23688	-0.020044	0.98497	0.0065777	0.99672
Ruvbl2	1.1654	0.22084	0.2172	0.83868	0.076402	0.90892
Rpl23a	1.1648	0.22002	-0.84529	0.44554	0.35111	0.53709
Gstp1	1.1633	0.21818	-0.018879	0.98584	0.0061928	0.99672
Sub1	1.16	0.21412	-0.11784	0.91187	0.040065	0.96448
Znf281	1.1546	0.2074	-0.35658	0.73942	0.13111	0.82575
Fxr1	1.1508	0.20263	-0.57086	0.59863	0.22284	0.68773
H2aw	1.1497	0.20124	-0.89621	0.4208	0.37592	0.5176
Ybx1	1.1481	0.19931	-0.61536	0.5716	0.24291	0.66038
H2ac20	1.1423	0.192	-0.84983	0.44329	0.35331	0.53585
Sh3d21	1.1414	0.19082	-0.61842	0.56977	0.2443	0.66038
Rps13	1.1386	0.18728	-0.81136	0.46268	0.33472	0.55622
Dazap1	1.1286	0.17456	-0.1912	0.85768	0.066676	0.92722
Prdx1	1.1116	0.15266	-1.5947	0.18601	0.73046	0.47686
Iap	1.1057	0.14498	-0.43698	0.68468	0.16451	0.7745
Naca	1.1006	0.13833	-0.010515	0.99211	0.0034383	0.99672
Chd8	1.0684	0.09542	-0.010249	0.99231	0.0033512	0.99672
Rtf1	1.0684	0.09542	-0.010249	0.99231	0.0033512	0.99672
Znf148	1.0684	0.09542	-0.010249	0.99231	0.0033512	0.99672
Vrk3	1.063	0.088109	-0.25569	0.8108	0.091088	0.88087
Xrn2	1.06	0.084074	0.056208	0.95787	0.018693	0.99209
Pcbp2	1.0468	0.066009	-0.43142	0.68839	0.16216	0.77665
Timeless	1.0327	0.046485	-0.27083	0.79992	0.096954	0.8712
Xrcc1	1.0244	0.034844	-0.076203	0.94292	0.025526	0.98091
Prss2	1	0	0	1	0	1
Hnrnpab	0.99617	-0.0055337	-1.4151	0.22997	0.63833	0.47686
Rpl27a	0.97794	-0.03218	0.30579	0.77502	0.11069	0.85465
Chd4	0.9635	-0.053638	0.29766	0.78079	0.10747	0.85672
Aldoa	0.96188	-0.056066	0.39553	0.71264	0.14713	0.7999
Mif	0.95157	-0.071623	0.59753	0.58234	0.23483	0.67075
Pcbp1	0.94737	-0.078003	-0.29812	0.78046	0.10765	0.85672
Impdh1	0.94224	-0.085836	0.0073981	0.99445	0.0024164	0.99672
Polr3b	0.89262	-0.16389	0.016757	0.98743	0.0054924	0.99672
Aplf	0.86818	-0.20393	0.43691	0.68473	0.16448	0.7745
Hnrnpd	0.82799	-0.27232	0.29097	0.78554	0.10483	0.8598
Hira	0.81449	-0.29602	0.34446	0.74785	0.12619	0.83094
Eno3	0.80625	-0.31069	0.56675	0.60117	0.221	0.68812
Pfn1	0.76464	-0.38715	0.61499	0.57183	0.24274	0.66038
Krt79	0.75276	-0.40974	0.032597	0.97556	0.010747	0.99672
Polb	0.75	-0.41504	0.95851	0.39208	0.40662	0.4915
Apex1	0.74522	-0.42426	0.043908	0.96708	0.014536	0.9942
Cxxc5	0.73007	-0.45389	1.1294	0.32189	0.49229	0.47686
Mta2	0.71047	-0.49316	1.0859	0.33857	0.47035	0.47686
Rpl5	0.70856	-0.49704	0.038333	0.97126	0.012665	0.99616
Dr1	0.70191	-0.51065	1.5224	0.20256	0.69345	0.47686
Rps20	0.69543	-0.52402	5.6668	0.0047821	2.3204	0.038965
Uba52	0.66017	-0.5991	1.6511	0.17406	0.7593	0.47686
Dstn	0.63964	-0.64467	0.05568	0.95827	0.018513	0.99209
Rps18	0.58157	-0.78198	1.6479	0.17471	0.75768	0.47686
Tubb4b	0.49146	-1.0249	1.7745	0.15064	0.82205	0.47686
Pabpn1	0.46456	-1.1061	1.7412	0.15662	0.80517	0.47686
Hnrnpa0	0.43531	-1.1999	1.1065	0.33058	0.48072	0.47686
Cltc	0.40064	-1.3196	1.9568	0.122	0.91365	0.43957
Polr3f	0.38303	-1.3845	0.12242	0.90847	0.041688	0.9632
Cct6a	0.30081	-1.7331	1.683	0.16767	0.77556	0.47686
Wrn	0.29962	-1.7388	0.79975	0.46866	0.32914	0.56188
Ddx17	0.25828	-1.953	0.17461	0.86987	0.060546	0.9358
Srsf3	0.24881	-2.0069	1.7734	0.15084	0.82149	0.47686
Tfam	0.22082	-2.179	1.905	0.12949	0.88776	0.44512
Tuba1a	0.18645	-2.4231	2.0954	0.1042	0.98214	0.43857
Rpl10l	0.17846	-2.4863	2.3548	0.078102	1.1073	0.40782
Acly	0.16667	-2.585	1	0.3739	0.42724	0.47686
Ago3	0.16667	-2.585	1	0.3739	0.42724	0.47686
Cbx4	0.16667	-2.585	1	0.3739	0.42724	0.47686
Eef1d	0.16667	-2.585	1	0.3739	0.42724	0.47686
Eif3k	0.16667	-2.585	1	0.3739	0.42724	0.47686
Epg5	0.16667	-2.585	1	0.3739	0.42724	0.47686
Grsf1	0.16667	-2.585	1	0.3739	0.42724	0.47686
Iqub	0.16667	-2.585	1	0.3739	0.42724	0.47686
Polr3e	0.16667	-2.585	1	0.3739	0.42724	0.47686
Psmc3	0.16667	-2.585	1	0.3739	0.42724	0.47686
Recql	0.16667	-2.585	1	0.3739	0.42724	0.47686
Ubap2	0.16667	-2.585	1	0.3739	0.42724	0.47686
Cct4	0.13087	-2.9338	1	0.3739	0.42724	0.47686
Ywhaz	0.1242	-3.0092	1	0.3739	0.42724	0.47686
Cfl1	0.10317	-3.2768	1	0.3739	0.42724	0.47686
P4hb	0.098985	-3.3366	1	0.3739	0.42724	0.47686
Msi2	0.070018	-3.8361	1.9939	0.11693	0.93209	0.43857
Eif4g1	0.068421	-3.8694	1	0.3739	0.42724	0.47686
Polr3g	0.063107	-3.9861	1	0.3739	0.42724	0.47686
Sall1	0.063107	-3.9861	1	0.3739	0.42724	0.47686
Fancm	0.061514	-4.0229	1	0.3739	0.42724	0.47686
Paics	0.06	-4.0589	1	0.3739	0.42724	0.47686
Smarca1	0.06	-4.0589	1	0.3739	0.42724	0.47686
Thyn1	0.050129	-4.3182	1	0.3739	0.42724	0.47686
E4f1	0.049118	-4.3476	1	0.3739	0.42724	0.47686
Bend4	0.048653	-4.3613	11.969	0.00027922	3.5541	0.0027922
Rpl38	0.02714	-5.2034	1.9925	0.11711	0.9314	0.43857
Actbl2	0.024224	-5.3674	1	0.3739	0.42724	0.47686
Gmeb1	0.023991	-5.3814	10.7	0.00043229	3.3642	0.004047

## Sheet: MORE
Supplementary Table 1. Proteins enriched using wild-type vs mutant DNA sequences*
*table is sorted by fold difference. Proteins with fold change>2 and p<0.05 are shown in red
Sheet 1: wild-type MORE vs. mutant MORE DNA
	Fold Change	log2(FC)	t.stat	p.value	-LOG10(p)	FDR		List of MORE specific cofactors
Rbfox2	291.86	8.1891	-31.059	6.4035e-06	5.1936	0.0015328		Rbfox2
Rbms2	77.143	6.2695	-21.974	2.5382e-05	4.5955	0.0022759		Rbms2
Aldob	76.837	6.2637	-17.917	5.7029e-05	4.2439	0.0030668		Aldob
Tead1	62.1	5.9565	-10.793	0.00041799	3.3788	0.0094104		Tead1
Slc25a4	57	5.8329	-16.769	7.4105e-05	4.1301	0.0030668		Slc25a4
Igf2bp2	53.952	5.7536	-11.527	0.00032344	3.4902	0.0079096		Igf2bp2
Eif2s3y	47.786	5.5785	-28.888	8.5471e-06	5.0682	0.0015328		Eif2s3y
Hic2	43.19	5.4326	-1.9957	0.11669	0.93296	0.56347		Pou5f1
Rps27a	42.667	5.415	-1	0.3739	0.42724	0.56347		Dr1
Hba	39.238	5.2942	-1	0.3739	0.42724	0.56347		Rbms1
Pou5f1	38.048	5.2497	-22.269	2.4072e-05	4.6185	0.0022759		Idh2
Me1	37.19	5.2169	-1.9466	0.12344	0.90854	0.56347		Fkbp4
Aldh4a1	35.476	5.1488	-1.9827	0.11844	0.92651	0.56347		Rpl32
Dr1	34.408	5.1047	-11.535	0.0003226	3.4913	0.0079096		Jade1
Aldh7a1	32.81	5.036	-1	0.3739	0.42724	0.56347		Rpl35
Cct4	32.048	5.0021	-1.9951	0.11677	0.93268	0.56347		Rpl27
Rbms1	31.714	4.9871	-14.096	0.00014699	3.8327	0.0050586		Zic2
Idh2	30.857	4.9475	-9.452	0.00069877	3.1557	0.014459		Igf2bp3
Fkbp4	29.878	4.901	-15.526	0.00010046	3.998	0.0038605		Rps11
Rpl32	27.381	4.7751	-11.914	0.00028435	3.5461	0.0076491		Mat2a
Jade1	27.286	4.7701	-12.712	0.00022062	3.6564	0.006247		Atf2
Ndufs1	25.095	4.6493	-1	0.3739	0.42724	0.56347		Cxxc5
Smarca5	25.095	4.6493	-1	0.3739	0.42724	0.56347		Mitf
Mthfd1	24.667	4.6245	-1	0.3739	0.42724	0.56347		Hsp90b1
Ubp1	24.238	4.5992	-1	0.3739	0.42724	0.56347		Hnrnpm
Rpl35	24.107	4.5914	-10.355	0.0004909	3.309	0.010564		H3-3a/b
Arid3a	22.952	4.5206	-1	0.3739	0.42724	0.56347		Phb
Atp1a1	22.952	4.5206	-1	0.3739	0.42724	0.56347
Nfe2l1	22.095	4.4657	-1	0.3739	0.42724	0.56347
Hnrnpdl	21.667	4.4374	-1	0.3739	0.42724	0.56347
Rpl27	21.571	4.431	-19.515	4.0655e-05	4.3909	0.0027341
Zic2	21.381	4.4183	-60.251	4.5446e-07	6.3425	0.0002445
Kctd20	21.238	4.4086	-1	0.3739	0.42724	0.56347
Mta3	21.238	4.4086	-1	0.3739	0.42724	0.56347
Hsdl2	19.524	4.2872	-1	0.3739	0.42724	0.56347
Xrcc4	19.524	4.2872	-1	0.3739	0.42724	0.56347
Igf2bp3	18.964	4.2452	-13.056	0.00019864	3.7019	0.0059372
Pdhb	18.667	4.2224	-1	0.3739	0.42724	0.56347
Twnk	18.238	4.1889	-1	0.3739	0.42724	0.56347
Slc30a7	17.81	4.1546	-1	0.3739	0.42724	0.56347
Hnrnpa2b1	17.048	4.0915	-1.9917	0.11723	0.93097	0.56347
Rps11	16.929	4.0814	-8.8295	0.00090815	3.0418	0.017449
Ddx39b	16.524	4.0465	-1	0.3739	0.42724	0.56347
Etfa	16.524	4.0465	-1	0.3739	0.42724	0.56347
Mat2a	16.114	4.0103	-14.013	0.00015044	3.8226	0.0050586
Api5	15.667	3.9696	-1	0.3739	0.42724	0.56347
Ddx21	15.667	3.9696	-1	0.3739	0.42724	0.56347
Fau	15.667	3.9696	-1	0.3739	0.42724	0.56347
Gdi2	15.667	3.9696	-1	0.3739	0.42724	0.56347
Atf2	15.286	3.9341	-24.874	1.5506e-05	4.8095	0.0020855
Arfgef2	15.238	3.9296	-1	0.3739	0.42724	0.56347
Cdx1	15.238	3.9296	-1	0.3739	0.42724	0.56347
Hnrnpa0	15.238	3.9296	-1	0.3739	0.42724	0.56347
Fis1	14.81	3.8885	-1	0.3739	0.42724	0.56347
H1-3	14.81	3.8885	-1	0.3739	0.42724	0.56347
Ass1	14.381	3.8461	-1	0.3739	0.42724	0.56347
Cnn3	14.381	3.8461	-1	0.3739	0.42724	0.56347
Cryz	14.381	3.8461	-1	0.3739	0.42724	0.56347
Lrpap1	14.381	3.8461	-1	0.3739	0.42724	0.56347
Cxxc5	14	3.8074	-13.184	0.00019121	3.7185	0.0059372
Dazl	13.952	3.8024	-1	0.3739	0.42724	0.56347
Tbp	13.952	3.8024	-1	0.3739	0.42724	0.56347
Top1	13.952	3.8024	-1	0.3739	0.42724	0.56347
Mitf	13.714	3.7776	-8.9551	0.00086021	3.0654	0.01714
Btbd10	13.524	3.7574	-1	0.3739	0.42724	0.56347
Eef1b	13.524	3.7574	-1	0.3739	0.42724	0.56347
Aqp1	13.095	3.711	-1	0.3739	0.42724	0.56347
Rdx	13.095	3.711	-1	0.3739	0.42724	0.56347
Ubap2l	13.095	3.711	-1	0.3739	0.42724	0.56347
Gpd1	12.667	3.663	-1	0.3739	0.42724	0.56347
Grhpr	12.667	3.663	-1	0.3739	0.42724	0.56347
Rcc2	12.667	3.663	-1	0.3739	0.42724	0.56347
Psmd2	12.238	3.6133	-1	0.3739	0.42724	0.56347
Pfn1	12.031	3.5886	-2.6001	0.060043	1.2215	0.56347
Ppp1ca	11.81	3.5619	-1	0.3739	0.42724	0.56347
Eif3f	11.381	3.5085	-1	0.3739	0.42724	0.56347
Cct7	10.952	3.4532	-1	0.3739	0.42724	0.56347
Slc2a3	10.952	3.4532	-1	0.3739	0.42724	0.56347
Uqcrc1	10.952	3.4532	-1	0.3739	0.42724	0.56347
Gpi	10.524	3.3956	-1	0.3739	0.42724	0.56347
Cryzl2	10.265	3.3596	-2.3844	0.07563	1.1213	0.56347
Hadha	10.095	3.3356	-1	0.3739	0.42724	0.56347
Nsf	9.6667	3.273	-1	0.3739	0.42724	0.56347
Oxct1	9.6667	3.273	-1	0.3739	0.42724	0.56347
Pgk2	9.6667	3.273	-1	0.3739	0.42724	0.56347
Xpc	9.6667	3.273	-1	0.3739	0.42724	0.56347
Ino80c	9.2381	3.2076	-1	0.3739	0.42724	0.56347
Rbbp7	9.2381	3.2076	-1	0.3739	0.42724	0.56347
Gkap1	8.8095	3.1391	-1	0.3739	0.42724	0.56347
Polr3e	8.8095	3.1391	-1	0.3739	0.42724	0.56347
Upf1	8.8095	3.1391	-1	0.3739	0.42724	0.56347
Fancg	8.381	3.0671	-1	0.3739	0.42724	0.56347
Ftl1	8.381	3.0671	-1	0.3739	0.42724	0.56347
Prmt1	8.381	3.0671	-1	0.3739	0.42724	0.56347
Ruvbl1	8.2137	3.038	-0.24683	0.81719	0.087678	0.98161
Eif3k	7.9524	2.9914	-1	0.3739	0.42724	0.56347
Npepps	7.9524	2.9914	-1	0.3739	0.42724	0.56347
Vcp	7.8321	2.9694	-2.5498	0.06332	1.1985	0.56347
Rps25	7.5238	2.9115	-1	0.3739	0.42724	0.56347
Mdh1	7.4699	2.9011	-2.2701	0.085716	1.0669	0.56347
Aldh2	7.0952	2.8269	-1	0.3739	0.42724	0.56347
Dek	7.0952	2.8269	-1	0.3739	0.42724	0.56347
Galk1	7.0952	2.8269	-1	0.3739	0.42724	0.56347
Idh3g	7.0952	2.8269	-1	0.3739	0.42724	0.56347
Rps26	7.0952	2.8269	-1	0.3739	0.42724	0.56347
Acad10	6.6667	2.737	-1	0.3739	0.42724	0.56347
Acsf2	6.6667	2.737	-1	0.3739	0.42724	0.56347
Ahcy	6.6667	2.737	-1	0.3739	0.42724	0.56347
Amacr	6.6667	2.737	-1	0.3739	0.42724	0.56347
Btf3	6.6667	2.737	-1	0.3739	0.42724	0.56347
Cacng3	6.6667	2.737	-1	0.3739	0.42724	0.56347
Capza2	6.6667	2.737	-1	0.3739	0.42724	0.56347
Cep112	6.6667	2.737	-1	0.3739	0.42724	0.56347
Chd8	6.6667	2.737	-1	0.3739	0.42724	0.56347
Chfr	6.6667	2.737	-1	0.3739	0.42724	0.56347
Creb1	6.6667	2.737	-1	0.3739	0.42724	0.56347
Cs	6.6667	2.737	-1	0.3739	0.42724	0.56347
Ctps1	6.6667	2.737	-1	0.3739	0.42724	0.56347
Dazap1	6.6667	2.737	-1	0.3739	0.42724	0.56347
Dhx15	6.6667	2.737	-1	0.3739	0.42724	0.56347
Dld	6.6667	2.737	-1	0.3739	0.42724	0.56347
Dnmt3l	6.6667	2.737	-1	0.3739	0.42724	0.56347
Drap1	6.6667	2.737	-1	0.3739	0.42724	0.56347
Dysf	6.6667	2.737	-1	0.3739	0.42724	0.56347
Eftud2	6.6667	2.737	-1	0.3739	0.42724	0.56347
Eif2s1	6.6667	2.737	-1	0.3739	0.42724	0.56347
Fam193a	6.6667	2.737	-1	0.3739	0.42724	0.56347
Fancm	6.6667	2.737	-1	0.3739	0.42724	0.56347
Fgfr2	6.6667	2.737	-1	0.3739	0.42724	0.56347
Fh	6.6667	2.737	-1	0.3739	0.42724	0.56347
Gart	6.6667	2.737	-1	0.3739	0.42724	0.56347
Gatad2b	6.6667	2.737	-1	0.3739	0.42724	0.56347
Hadhb	6.6667	2.737	-1	0.3739	0.42724	0.56347
Hcn1	6.6667	2.737	-1	0.3739	0.42724	0.56347
Hmga1	6.6667	2.737	-1	0.3739	0.42724	0.56347
Irf2bp1	6.6667	2.737	-1	0.3739	0.42724	0.56347
Kmt2d	6.6667	2.737	-1	0.3739	0.42724	0.56347
Larp1	6.6667	2.737	-1	0.3739	0.42724	0.56347
Mafg	6.6667	2.737	-1	0.3739	0.42724	0.56347
Mapre1	6.6667	2.737	-1	0.3739	0.42724	0.56347
Mcm4	6.6667	2.737	-1	0.3739	0.42724	0.56347
Mrm2	6.6667	2.737	-1	0.3739	0.42724	0.56347
Ndrg1	6.6667	2.737	-1	0.3739	0.42724	0.56347
Neurod1	6.6667	2.737	-1	0.3739	0.42724	0.56347
Npl	6.6667	2.737	-1	0.3739	0.42724	0.56347
Pa2g4	6.6667	2.737	-1	0.3739	0.42724	0.56347
Pdia4	6.6667	2.737	-1	0.3739	0.42724	0.56347
Phtf2	6.6667	2.737	-1	0.3739	0.42724	0.56347
Plcg2	6.6667	2.737	-1	0.3739	0.42724	0.56347
Prss2	6.6667	2.737	-1	0.3739	0.42724	0.56347
Psmd14	6.6667	2.737	-1	0.3739	0.42724	0.56347
Pycr2	6.6667	2.737	-1	0.3739	0.42724	0.56347
Rpl36a	6.6667	2.737	-1	0.3739	0.42724	0.56347
Sall1	6.6667	2.737	-1	0.3739	0.42724	0.56347
Scn11a	6.6667	2.737	-1	0.3739	0.42724	0.56347
Snrpe	6.6667	2.737	-1	0.3739	0.42724	0.56347
Srm	6.6667	2.737	-1	0.3739	0.42724	0.56347
Srsf7	6.6667	2.737	-1	0.3739	0.42724	0.56347
Suclg2	6.6667	2.737	-1	0.3739	0.42724	0.56347
Tcp1	6.6667	2.737	-1	0.3739	0.42724	0.56347
Tln1	6.6667	2.737	-1	0.3739	0.42724	0.56347
Togaram1	6.6667	2.737	-1	0.3739	0.42724	0.56347
Tor3a	6.6667	2.737	-1	0.3739	0.42724	0.56347
Ttc38	6.6667	2.737	-1	0.3739	0.42724	0.56347
Ttn	6.6667	2.737	-1	0.3739	0.42724	0.56347
Ubtf	6.6667	2.737	-1	0.3739	0.42724	0.56347
Ush2A	6.6667	2.737	-1	0.3739	0.42724	0.56347
Usp20	6.6667	2.737	-1	0.3739	0.42724	0.56347
Wdr72	6.6667	2.737	-1	0.3739	0.42724	0.56347
Ywhah	6.6667	2.737	-1	0.3739	0.42724	0.56347
Tuba1a	6.429	2.6846	-2.0456	0.11024	0.95767	0.56347
Dhx9	6.1311	2.6161	-2.3517	0.07837	1.1059	0.56347
Wdr76	5.8397	2.5459	-1.899	0.13039	0.88477	0.56347
Kpnb1	5.3714	2.4253	-0.20354	0.84865	0.071273	1
Ccnd1	5.3119	2.4092	-2.316	0.081496	1.0889	0.56347
Eef1d	5.1183	2.3557	-2.2913	0.083739	1.0771	0.56347
Ctnnb1	4.9091	2.2955	-2.1522	0.097736	1.0099	0.56347
Eef1g	4.8994	2.2926	-2.1471	0.098304	1.0074	0.56347
Paics	4.7176	2.238	-2.0063	0.11529	0.93821	0.56347
Chmp2a	4.5687	2.1918	-2.2769	0.085074	1.0702	0.56347
Sh3d21	4.543	2.1836	-2.2267	0.08994	1.046	0.56347
Rps12	4.1311	2.0465	-0.76807	0.48528	0.31401	0.69252
Cenps	4.0857	2.0306	-0.17585	0.86895	0.061004	1
Hspd1	3.9469	1.9807	-0.70521	0.51958	0.28435	0.72755
Hsp90b1	3.9036	1.9648	-3.0012	0.039896	1.3991	0.56347
Hnrnpm	3.8409	1.9414	-7.2697	0.0019019	2.7208	0.035283
Asns	3.8168	1.9324	-0.17141	0.87222	0.059374	1
Ldha	3.6976	1.8866	-2.0235	0.11304	0.94675	0.56347
Zbtb44	3.6225	1.857	-1.9879	0.11773	0.9291	0.56347
Elavl1	3.5522	1.8287	-0.78903	0.47423	0.32401	0.68484
Parp2	3.4514	1.7872	-1.0945	0.33522	0.47468	0.56347
Acly	3.4255	1.7763	-2.1207	0.10126	0.99456	0.56347
Akr1b1	3.4251	1.7762	-0.15076	0.88746	0.051851	1
Hspe1	3.4124	1.7708	-0.14554	0.89132	0.049966	1
Csnk2a1	3.2973	1.7213	-0.80996	0.4634	0.33405	0.67747
Rack1	3.2714	1.7099	-1.8924	0.13138	0.88147	0.56347
H3-3a/b	3.2342	1.6934	-3.9372	0.017	1.7696	0.29503
Ssbp1	3.0997	1.6321	-1.0359	0.35875	0.4452	0.56347
Ddx17	3.0352	1.6018	-0.78354	0.47711	0.32139	0.68632
Ddx3y	3.0063	1.588	-0.77708	0.4805	0.3183	0.68753
Dppa2	2.9836	1.5771	-2.0351	0.11156	0.95248	0.56347
Hnrnpc	2.9389	1.5553	-0.79701	0.47008	0.32783	0.68218
Cct6a	2.914	1.543	-0.12551	0.90618	0.042786	1
Supt16h	2.8586	1.5153	-0.26676	0.80284	0.095368	0.98161
Hnrnpd	2.7379	1.4531	-0.86163	0.43748	0.35904	0.64661
Aco2	2.7027	1.4344	-0.12222	0.90862	0.041618	1
Atp5f1b	2.6472	1.4045	-1.5585	0.19413	0.71192	0.56347
Rplp2	2.6359	1.3983	-1.2801	0.26972	0.56909	0.56347
Helb	2.628	1.394	-0.10835	0.91894	0.036715	1
Stip1	2.5267	1.3373	-1.9442	0.12378	0.90734	0.56347
Atp5f1a	2.5093	1.3273	-0.5677	0.60059	0.22142	0.80377
H2az2	2.458	1.2975	-1.916	0.12785	0.89328	0.56347
Ssrp1	2.4574	1.2971	-1.2506	0.27925	0.554	0.56347
Ptbp1	2.4545	1.2955	-1.1485	0.31477	0.502	0.56347
Arhgdia	2.4475	1.2913	-1.8644	0.13571	0.86738	0.56347
Phb	2.3849	1.254	-3.4656	0.025687	1.5903	0.43187
Ppia	2.3364	1.2243	-1.1923	0.29903	0.52428	0.56347
Gtf2ird1	2.3053	1.205	-0.11399	0.91474	0.038704	1
Tfcp2l1	2.3037	1.204	-1.1649	0.3088	0.51032	0.56347
Ubn2	2.2834	1.1912	-0.96368	0.38978	0.40918	0.58413
Polg	2.2831	1.191	-1.3147	0.25892	0.58683	0.56347
Rpl5	2.2633	1.1784	-0.37949	0.72361	0.1405	0.92421
Igf2bp1	2.2569	1.1743	-0.63994	0.55703	0.25412	0.75869
Uba1	2.1556	1.1081	-0.090171	0.93249	0.030358	1
Atf1	2.0992	1.0699	-0.10251	0.92329	0.034662	1
Hbb-b1	2.0992	1.0699	-0.10251	0.92329	0.034662	1
Rfc5	2.0987	1.0695	-2.6035	0.059826	1.2231	0.56347
Hsp90ab1	2.0765	1.0542	-0.71156	0.51603	0.28732	0.72696
Actg1	2.0594	1.0422	-1.8066	0.14513	0.83825	0.56347
Tcof1	2.0368	1.0263	-1.8623	0.13603	0.86636	0.56347
Vdac2	2.0305	1.0219	-0.098355	0.92638	0.03321	1
Sox2	2.0174	1.0125	-0.084941	0.93639	0.028543	1
Mdh2	2.0173	1.0124	-1.3322	0.25363	0.5958	0.56347
Tubb4b	1.9782	0.98422	-1.8156	0.14361	0.8428	0.56347
Top2a	1.933	0.95086	-0.79634	0.47042	0.32751	0.68218
Rpl24	1.9153	0.93759	-1.8292	0.14135	0.84969	0.56347
Rps16	1.9091	0.93289	-1.181	0.30304	0.5185	0.56347
Cltc	1.8978	0.92434	-1.0342	0.35946	0.44435	0.56347
Rpl34	1.8931	0.92077	-0.089495	0.93299	0.030123	1
Rmi2	1.8826	0.91269	-2.6707	0.055764	1.2536	0.56347
Cct2	1.8689	0.90217	-1.7423	0.15641	0.80573	0.56347
Rpl19	1.8467	0.88499	0.45609	0.67199	0.17264	0.87538
Rpl13	1.8438	0.88264	-1.241	0.28241	0.54911	0.56347
Eef2	1.8424	0.88158	-1.2385	0.28325	0.54783	0.56347
Hspa9	1.8345	0.87539	-2.9	0.044118	1.3554	0.56347
H1-1	1.8245	0.86747	-1.2996	0.26358	0.57909	0.56347
Hsp90aa1	1.8142	0.85934	-0.67684	0.53563	0.27114	0.73889
Cct3	1.8104	0.85632	-1.7294	0.1588	0.79916	0.56347
Eef1a1	1.8075	0.854	-0.54055	0.61751	0.20936	0.82333
Rps17	1.8071	0.85367	-0.3145	0.76886	0.11415	0.95311
Hspa5	1.7957	0.84457	-1.6323	0.17795	0.7497	0.56347
Hpf1	1.7885	0.83877	-1.5333	0.19997	0.69904	0.56347
Pabpc1	1.7692	0.82312	-0.8496	0.44341	0.3532	0.65186
H4c1	1.767	0.82129	-2.3732	0.076557	1.116	0.56347
Polb	1.7604	0.8159	-1.1262	0.32307	0.49071	0.56347
Ppp1cc	1.7557	0.81207	-0.079777	0.94025	0.026758	1
Rmi1	1.7375	0.79705	-1.7647	0.15238	0.81707	0.56347
Rfc1	1.7339	0.79399	-1.8979	0.13055	0.88421	0.56347
Xrcc5	1.716	0.77904	-2.2712	0.085615	1.0674	0.56347
Pdia3	1.7124	0.77601	-2.2001	0.092641	1.0332	0.56347
Rpa3	1.6989	0.76464	-0.35036	0.74374	0.12858	0.93928
Rps10	1.6886	0.75581	-1.7543	0.15424	0.81181	0.56347
Kpna2	1.6822	0.75039	-1.6127	0.1821	0.73969	0.56347
Hnrnpa3	1.681	0.74933	-1.8124	0.14415	0.84119	0.56347
Polr3f	1.6792	0.74781	-0.06523	0.95112	0.021764	1
Pgam1	1.6772	0.74605	-1.5832	0.18855	0.72458	0.56347
Eno1	1.6649	0.73544	-0.24878	0.81578	0.088427	0.98161
H2bc3	1.6572	0.72874	-1.3183	0.25783	0.58866	0.56347
Gapdh	1.6537	0.72569	-0.24767	0.81658	0.088001	0.98161
Lmna	1.6532	0.72528	-1.7105	0.16234	0.78956	0.56347
Blm	1.6424	0.71583	-1.1189	0.32583	0.48701	0.56347
Krt6a	1.6376	0.71159	-1.3905	0.23675	0.62571	0.56347
Rfc4	1.6284	0.70342	-1.7988	0.14644	0.83435	0.56347
Tkt	1.6264	0.70165	-1.5899	0.18705	0.72803	0.56347
Hspa8	1.6257	0.70109	-1.292	0.26595	0.5752	0.56347
Rpl30	1.6199	0.69586	-0.66497	0.54245	0.26564	0.74509
Hnrnpa1	1.6183	0.6945	-0.069036	0.94827	0.023066	1
Msh2	1.6176	0.6939	-0.65581	0.54775	0.26141	0.74985
Cfb	1.5694	0.65025	-1.159	0.31092	0.50736	0.56347
Sub1	1.5693	0.65011	-1.4606	0.21792	0.6617	0.56347
Rplp0	1.5644	0.64559	-0.93133	0.4044	0.39319	0.60436
Ruvbl2	1.5515	0.6337	-0.6943	0.52571	0.27925	0.73273
Esrrb	1.5496	0.63191	-0.063216	0.95263	0.021077	1
Rpa1	1.5479	0.63028	-0.37677	0.72548	0.13938	0.92421
Rfc3	1.5383	0.62132	-1.1562	0.31196	0.50591	0.56347
Pcna	1.5319	0.61534	-1.5904	0.18694	0.72829	0.56347
Xrcc6	1.5315	0.61491	-1.8319	0.14092	0.85101	0.56347
Top3a	1.5089	0.59347	-1.6237	0.17977	0.74528	0.56347
Fmr1	1.4991	0.5841	-0.24402	0.81922	0.086598	0.98161
Pnkp	1.4982	0.58326	-0.42766	0.69092	0.16057	0.89786
Aptx	1.4831	0.56861	-1.0209	0.36504	0.43766	0.56347
Macroh2a1	1.4809	0.56649	-0.057055	0.95724	0.01898	1
Fxr1	1.4739	0.55959	-0.74855	0.49574	0.30474	0.70558
Rfc2	1.466	0.55189	-1.1992	0.29662	0.52781	0.56347
Aplf	1.4652	0.55111	-0.20419	0.84818	0.071514	1
H2ac20	1.4545	0.54057	-1.3278	0.25495	0.59354	0.56347
Rps8	1.4504	0.53641	-0.32106	0.76424	0.11677	0.94956
Dstn	1.429	0.51501	1.3103	0.26027	0.58458	0.56347
H2aw	1.4245	0.51042	-0.88124	0.42796	0.3686	0.63603
Polg2	1.4217	0.5076	-0.2443	0.81902	0.086706	0.98161
Banf1	1.4157	0.50147	-0.39869	0.71049	0.14844	0.91885
Mpg	1.4122	0.49796	-0.050513	0.96214	0.016764	1
Ryr1	1.4104	0.49615	-1.1799	0.3034	0.51798	0.56347
Rplp1	1.4068	0.49243	-0.19964	0.8515	0.069815	1
Rpl12	1.3951	0.48037	0.033187	0.97512	0.010944	1
Vta1	1.3938	0.47897	-0.038982	0.97077	0.012883	1
Tdh	1.3866	0.47152	1.3564	0.24647	0.60824	0.56347
Rbbp4	1.3763	0.46083	-0.77755	0.48026	0.31853	0.68753
Rpl28	1.3738	0.45817	-1.6437	0.17558	0.75553	0.56347
Lmnb1	1.3594	0.44294	-0.37505	0.72666	0.13867	0.92421
Rpl8	1.3406	0.42286	-0.79685	0.47016	0.32776	0.68218
Wrn	1.3352	0.41704	-0.83174	0.45233	0.34455	0.66308
Tuba1b	1.3195	0.39999	-0.49918	0.64386	0.19121	0.84901
Hspb1	1.3182	0.39857	-1.0224	0.36439	0.43843	0.56347
Rpl27a	1.3165	0.39668	-2.0548	0.1091	0.96219	0.56347
Rpl22	1.3081	0.38746	-0.023993	0.98201	0.0078852	1
Smarcal1	1.3028	0.38162	0.061575	0.95386	0.020517	1
Pabpn1	1.2941	0.37197	-0.78793	0.4748	0.32349	0.68484
Lig3	1.2924	0.37002	-0.39933	0.71006	0.14871	0.91885
Rpl6	1.2917	0.36923	-0.68021	0.53371	0.2727	0.73889
Mta2	1.2839	0.36053	0.23256	0.82751	0.082224	0.98934
Vrk3	1.2786	0.35456	-0.88575	0.42579	0.3708	0.63456
Iap	1.2776	0.35343	-1.2165	0.29065	0.53662	0.56347
G3bp2	1.2649	0.33902	-0.34735	0.74584	0.12736	0.93972
Hnrnpu	1.2609	0.33442	-0.7033	0.52065	0.28346	0.72755
Rps13	1.2535	0.326	-1.1034	0.33177	0.47916	0.56347
Timeless	1.2495	0.32136	-1.2193	0.28971	0.53804	0.56347
Tdp1	1.2395	0.30975	-0.066384	0.95026	0.022158	1
Hira	1.2307	0.29945	-0.088384	0.93382	0.029737	1
Impdh2	1.215	0.2809	-0.27702	0.79549	0.099366	0.97711
Rpa2	1.2133	0.27894	-0.67911	0.53433	0.27219	0.73889
Cct8	1.2098	0.27479	-0.1737	0.87054	0.060213	1
Rpl38	1.204	0.26784	-0.29325	0.78391	0.10573	0.96509
Tmpo	1.1961	0.25829	0.062577	0.95311	0.020859	1
Rpsa	1.1932	0.25484	-0.46041	0.66914	0.17449	0.87377
Rpl18	1.187	0.24734	-0.16613	0.87611	0.057441	1
Hspa4	1.1815	0.24056	-0.021078	0.98419	0.0069197	1
Rpl31	1.172	0.22893	-0.47335	0.66064	0.18003	0.86478
Naca	1.1598	0.21386	-0.33506	0.75442	0.12239	0.9461
Pkm	1.1582	0.21192	-0.31015	0.77193	0.11242	0.95471
Parp1	1.1556	0.20859	-0.34287	0.74896	0.12554	0.94144
Krt79	1.1534	0.2059	-0.61711	0.57055	0.2437	0.77125
Mbd3	1.1523	0.20449	0.52707	0.62602	0.20341	0.8316
Rpl21	1.1503	0.20203	-0.38774	0.71796	0.1439	0.92407
Fxr2	1.1486	0.19984	-0.35458	0.74081	0.13029	0.93778
Kdm2b	1.1449	0.19526	-0.70608	0.51909	0.28476	0.72755
Prdx1	1.1446	0.19486	-0.50883	0.63765	0.19542	0.84497
Akap12	1.1374	0.18575	-0.019492	0.98538	0.0063953	1
Lap3	1.1374	0.18575	-0.019492	0.98538	0.0063953	1
Rps5	1.1215	0.16541	-0.24781	0.81649	0.088052	0.98161
Msh6	1.1197	0.16309	-0.032983	0.97527	0.010876	1
Rps7	1.1195	0.16285	0.26388	0.80491	0.094254	0.98161
Rps19	1.1139	0.15565	-0.022589	0.98306	0.00742	1
Rpl11	1.1117	0.15277	-0.58198	0.5918	0.22782	0.79399
Eif4a1	1.1094	0.14975	-0.6642	0.54289	0.26529	0.74509
Rps23	1.1054	0.14462	-0.0038356	0.99712	0.0012511	1
Rps3	1.1046	0.14349	-0.011374	0.99147	0.0037204	1
Sall4	1.0988	0.1359	0.50216	0.64194	0.19251	0.84856
Rps28	1.0977	0.13454	-0.58398	0.59058	0.22872	0.79399
Xrcc1	1.0781	0.10852	-0.15548	0.88397	0.053561	1
Srsf2	1.0778	0.10812	-0.59355	0.58475	0.23303	0.78846
Cmtr2	1.0687	0.09586	-0.010163	0.99238	0.0033228	1
Dpf1	1.0687	0.09586	-0.010163	0.99238	0.0033228	1
Polr3g	1.0687	0.09586	-0.010163	0.99238	0.0033228	1
Ubap2	1.0687	0.09586	-0.010163	0.99238	0.0033228	1
Zfp292	1.0687	0.09586	-0.010163	0.99238	0.0033228	1
Rps6	1.0562	0.078917	0.02189	0.98358	0.0071884	1
Npm3	1.0548	0.076902	-0.035642	0.97328	0.011764	1
Rpl3	1.0548	0.076959	0.0043487	0.99674	0.0014188	1
Chd4	1.0488	0.068683	0.12532	0.90632	0.04272	1
Pgd	1.0443	0.062585	-0.0058512	0.99561	0.00191	1
Cct5	1.0309	0.043972	-1.4274	0.22663	0.64469	0.56347
Rpl10	1.0309	0.04388	-0.25966	0.80794	0.092619	0.98161
Actb	1.0191	0.027295	-0.16246	0.87882	0.056099	1
Pgk1	1.0147	0.021123	-0.029959	0.97754	0.0098676	1
Tubb5	1.008	0.011546	-0.14811	0.88943	0.05089	1
Rps18	1.0064	0.0092514	0.14632	0.89075	0.050244	1
Rpl14	1.0027	0.0039151	-0.22344	0.83414	0.078761	0.99285
Eif2s3x	1	0	0	1	0	1
Etaa1	1	0	0	1	0	1
Mcm6	1	0	0	1	0	1
Mcm7	0.99167	-0.012073	0.10753	0.91955	0.036425	1
Alb	0.98845	-0.016765	0.0011971	0.9991	0.00039008	1
Rps15a	0.98562	-0.020892	0.0015483	0.99884	0.00050461	1
Uba52	0.98426	-0.022881	-0.19099	0.85784	0.066595	1
Rps3a	0.98266	-0.025237	-0.22629	0.83207	0.079841	0.99258
Hltf	0.97668	-0.034036	-0.32502	0.76145	0.11836	0.94906
L1td1	0.96285	-0.054623	0.13455	0.89947	0.046014	1
Trap1	0.96053	-0.058103	0.30565	0.77511	0.11063	0.95645
Rpl7a	0.96038	-0.058322	0.064956	0.95133	0.021671	1
G3bp1	0.9527	-0.069902	-0.32415	0.76207	0.11801	0.94906
Pdia6	0.94957	-0.074652	-0.12529	0.90634	0.042708	1
Rps14	0.94892	-0.075634	-0.17472	0.86979	0.060588	1
Lrrc59	0.94611	-0.079924	0.008002	0.994	0.0026142	1
Prdx6	0.94448	-0.082401	-1.4234	0.22771	0.64261	0.56347
Vat1	0.94304	-0.084612	0.0086193	0.99354	0.0028165	1
Fbh1	0.93809	-0.092207	1.3724	0.24185	0.61645	0.56347
Rps2	0.93556	-0.096097	0.3946	0.71328	0.14674	0.92025
Rpl13a	0.93043	-0.10402	0.36142	0.73607	0.13308	0.93397
Nhej1	0.92989	-0.10487	0.47441	0.65994	0.18049	0.86478
Khsrp	0.92219	-0.11686	0.0097654	0.99268	0.0031924	1
Rpl7	0.9195	-0.12107	0.3262	0.76063	0.11883	0.94906
Hmgb1	0.9106	-0.13512	0.011658	0.99126	0.0038139	1
Ybx1	0.89655	-0.15754	0.26224	0.80609	0.093616	0.98161
Rpl10a	0.89239	-0.16426	0.14639	0.89069	0.050271	1
Hnrnph1	0.88703	-0.17295	0.015832	0.98813	0.0051875	1
Npm1	0.87891	-0.18622	-0.24486	0.81861	0.086923	0.98161
Ckb	0.8682	-0.20391	0.37857	0.72424	0.14012	0.92421
Hadh	0.86075	-0.21634	0.71131	0.51617	0.28721	0.72696
Aldoa	0.84545	-0.2422	0.37609	0.72594	0.1391	0.92421
Trim28	0.83981	-0.25187	0.62956	0.56315	0.24937	0.76509
Ncl	0.83542	-0.25943	0.72828	0.50679	0.29517	0.7175
Rpl4	0.83268	-0.26417	0.051558	0.96135	0.017117	1
Mov10	0.81443	-0.29613	0.029008	0.97825	0.0095511	1
Eif5a2	0.79638	-0.32847	0.031127	0.97666	0.010257	1
Gstp2	0.79545	-0.33015	0.033401	0.97496	0.011015	1
Rpl23	0.79044	-0.33927	0.18713	0.86067	0.065163	1
Fus	0.78241	-0.35401	1.5881	0.18745	0.72711	0.56347
Etfb	0.77817	-0.36184	0.03226	0.97581	0.010635	1
Mybbp1a	0.77707	-0.36388	-1.3343	0.253	0.59688	0.56347
Eno3	0.77387	-0.36984	1.0142	0.36785	0.43433	0.56347
Mcm3	0.77259	-0.37223	1.5892	0.18722	0.72765	0.56347
Ctbp2	0.76117	-0.3937	0.029148	0.97814	0.0095977	1
Rps20	0.74702	-0.42077	0.087368	0.93458	0.029384	1
Mif	0.74392	-0.42678	0.6441	0.55459	0.25603	0.75728
Tfam	0.73818	-0.43795	0.039609	0.9703	0.013093	1
Rps21	0.71282	-0.4884	-1.2705	0.27277	0.5642	0.56347
Rpl17	0.69713	-0.52051	0.53936	0.61826	0.20883	0.82333
Gatad2a	0.68915	-0.53711	0.61875	0.56958	0.24445	0.77125
Sytl4	0.66717	-0.58387	1.2626	0.27533	0.56015	0.56347
Dhx36	0.65591	-0.60842	0.68331	0.53194	0.27414	0.73889
Actn4	0.64307	-0.63695	-1.1203	0.32531	0.48771	0.56347
Ywhae	0.6314	-0.66338	0.060218	0.95487	0.020056	1
Ddb1	0.62936	-0.66804	1.6489	0.17451	0.75819	0.56347
Xrn2	0.62741	-0.67251	0.21917	0.83724	0.077148	0.99434
Echdc2	0.62722	-0.67296	0.059058	0.95574	0.019661	1
Hdac1	0.61735	-0.69585	0.73577	0.50269	0.2987	0.71357
Cfl1	0.58859	-0.76467	1.7136	0.16175	0.79116	0.56347
Polr1c	0.58641	-0.77003	2.2245	0.090163	1.045	0.56347
Rps4x	0.57258	-0.80445	0.49622	0.64577	0.18992	0.84945
Vdac1	0.56452	-0.82491	0.079422	0.94051	0.026636	1
Ogg1	0.54182	-0.88412	1.4314	0.22556	0.64674	0.56347
Rps9	0.51469	-0.95822	0.84949	0.44346	0.35314	0.65186
Smarca1	0.51127	-0.96785	1.7664	0.15208	0.81794	0.56347
Pcbp1	0.45361	-1.1405	1.5731	0.1908	0.71943	0.56347
Rpl9	0.43138	-1.213	0.96443	0.38945	0.40955	0.58413
Krt77	0.4242	-1.2372	1.8875	0.13214	0.87898	0.56347
Pcbp2	0.40052	-1.32	1.5846	0.18822	0.72532	0.56347
Polr3b	0.39462	-1.3415	0.11646	0.9129	0.039578	1
Rps24	0.38462	-1.3785	1.8779	0.1336	0.87419	0.56347
Cnbp	0.38199	-1.3884	1.9156	0.12791	0.89309	0.56347
Srsf3	0.359	-1.4779	1.6856	0.16715	0.77689	0.56347
Fbl	0.3389	-1.5611	1.7102	0.1624	0.78942	0.56347
Hnrnpk	0.24857	-2.0083	2.4226	0.072561	1.1393	0.56347
Hnrnpab	0.23724	-2.0756	2.1493	0.098059	1.0085	0.56347
Caprin1	0.23333	-2.0995	2.0622	0.10818	0.96585	0.56347
Polr3c	0.22529	-2.1501	0.16889	0.87408	0.058449	1
Rpl23a	0.22318	-2.1637	2.1066	0.10289	0.98764	0.56347
Sfpq	0.21279	-2.2325	1.9666	0.12064	0.91851	0.56347
Serbp1	0.21265	-2.2334	2.1347	0.099682	1.0014	0.56347
Poldip3	0.18359	-2.4455	0.87197	0.43244	0.36407	0.64092
Cdkn2aip	0.18058	-2.4693	2.3952	0.074745	1.1264	0.56347
Adh5	0.16031	-2.6411	1	0.3739	0.42724	0.56347
Ddx39a	0.16031	-2.6411	1	0.3739	0.42724	0.56347
Eif4h	0.16031	-2.6411	1	0.3739	0.42724	0.56347
Ep300	0.16031	-2.6411	1	0.3739	0.42724	0.56347
Farsa	0.16031	-2.6411	1	0.3739	0.42724	0.56347
Gucy2e	0.16031	-2.6411	1	0.3739	0.42724	0.56347
Irx6	0.16031	-2.6411	1	0.3739	0.42724	0.56347
Klf2	0.16031	-2.6411	1	0.3739	0.42724	0.56347
Lasp1	0.16031	-2.6411	1	0.3739	0.42724	0.56347
Mad1l1	0.16031	-2.6411	1	0.3739	0.42724	0.56347
Mta1	0.16031	-2.6411	1	0.3739	0.42724	0.56347
Nap1l1	0.16031	-2.6411	1	0.3739	0.42724	0.56347
Pex1	0.16031	-2.6411	1	0.3739	0.42724	0.56347
Pkn3	0.16031	-2.6411	1	0.3739	0.42724	0.56347
Psd2	0.16031	-2.6411	1	0.3739	0.42724	0.56347
Ptch2	0.16031	-2.6411	1	0.3739	0.42724	0.56347
Rars1	0.16031	-2.6411	1	0.3739	0.42724	0.56347
Rin3	0.16031	-2.6411	1	0.3739	0.42724	0.56347
Sema7a	0.16031	-2.6411	1	0.3739	0.42724	0.56347
Set	0.16031	-2.6411	1	0.3739	0.42724	0.56347
Slc37a1	0.16031	-2.6411	1	0.3739	0.42724	0.56347
Smc2	0.16031	-2.6411	1	0.3739	0.42724	0.56347
Tbx3	0.16031	-2.6411	1	0.3739	0.42724	0.56347
Tpm2	0.16031	-2.6411	1	0.3739	0.42724	0.56347
Umps	0.16031	-2.6411	1	0.3739	0.42724	0.56347
Vps9d1	0.16031	-2.6411	1	0.3739	0.42724	0.56347
Ywhag	0.16031	-2.6411	1	0.3739	0.42724	0.56347
Zscan4f	0.16031	-2.6411	1	0.3739	0.42724	0.56347
Rbm14	0.15202	-2.7177	2.4237	0.072471	1.1398	0.56347
Ago3	0.15	-2.737	1	0.3739	0.42724	0.56347
Arid3b	0.15	-2.737	1	0.3739	0.42724	0.56347
Rpl18a	0.15	-2.737	1	0.3739	0.42724	0.56347
Nfatc2ip	0.14094	-2.8269	1	0.3739	0.42724	0.56347
Tardbp	0.13291	-2.9115	1	0.3739	0.42724	0.56347
Ddx3x	0.12575	-2.9914	1	0.3739	0.42724	0.56347
Ddx5	0.12575	-2.9914	1	0.3739	0.42724	0.56347
Edc4	0.12575	-2.9914	1	0.3739	0.42724	0.56347
Pcdh12	0.12575	-2.9914	1	0.3739	0.42724	0.56347
Polr3d	0.12575	-2.9914	1	0.3739	0.42724	0.56347
Anp32c	0.11351	-3.1391	1	0.3739	0.42724	0.56347
Atp5po	0.11351	-3.1391	1	0.3739	0.42724	0.56347
Cyb5r3	0.11351	-3.1391	1	0.3739	0.42724	0.56347
Rbpms	0.11351	-3.1391	1	0.3739	0.42724	0.56347
Ybx3	0.11351	-3.1391	1	0.3739	0.42724	0.56347
Rpl36	0.099057	-3.3356	1	0.3739	0.42724	0.56347
Ptma	0.091304	-3.4532	1	0.3739	0.42724	0.56347
Capza1	0.087866	-3.5085	1	0.3739	0.42724	0.56347
Rbm39	0.087866	-3.5085	1	0.3739	0.42724	0.56347
Tufm	0.087866	-3.5085	1	0.3739	0.42724	0.56347
Psrc1	0.087137	-3.5206	2	0.11612	0.93511	0.56347
Krt2	0.081712	-3.6133	1	0.3739	0.42724	0.56347
Lhx9	0.076364	-3.711	1	0.3739	0.42724	0.56347
Dnajb6	0.073944	-3.7574	1	0.3739	0.42724	0.56347
Hsph1	0.073944	-3.7574	1	0.3739	0.42724	0.56347
Wdr18	0.073944	-3.7574	1	0.3739	0.42724	0.56347
Nvl	0.071138	-3.8132	17.277	6.5864e-05	4.1814	0.0030668
Slc25a5	0.067524	-3.8885	5.7772	0.0044582	2.3508	0.079951
Cndp2	0.067524	-3.8885	1	0.3739	0.42724	0.56347
Jund	0.058989	-4.0834	1	0.3739	0.42724	0.56347
Nme2	0.058989	-4.0834	1	0.3739	0.42724	0.56347
Rpl10l	0.057534	-4.1194	1	0.3739	0.42724	0.56347
Krt42	0.053571	-4.2224	1	0.3739	0.42724	0.56347
Rrbp1	0.053571	-4.2224	1	0.3739	0.42724	0.56347
Thyn1	0.052369	-4.2551	1	0.3739	0.42724	0.56347
Impdh1	0.050119	-4.3185	1	0.3739	0.42724	0.56347
Hmgb2	0.045259	-4.4657	1	0.3739	0.42724	0.56347
Zbtb7b	0.045259	-4.4657	1	0.3739	0.42724	0.56347
P4hb	0.041257	-4.5992	1	0.3739	0.42724	0.56347
Nono	0.038391	-4.7031	1.9985	0.11632	0.93435	0.56347
Rbm38	0.034568	-4.8544	20.327	3.4588e-05	4.4611	0.0026583
Snrpb2	0.034314	-4.8651	18.059	5.5276e-05	4.2575	0.0030668
Eif4a2	0.02861	-5.1273	1	0.3739	0.42724	0.56347
Krt15	0.028264	-5.1449	1	0.3739	0.42724	0.56347
Hspa1l	0.020369	-5.6175	1	0.3739	0.42724	0.56347
Rbpms2	0.02029	-5.6231	16.795	7.3664e-05	4.1327	0.0030668
Alyref	0.007923	-6.9797	10.781	0.00041979	3.377	0.0094104
