# Supplementary material for: Jade1 and the HBO1 histone acetyltransferase complex are spatial-selective cofactors of the pluripotency transcription factor Oct4
Source: J Biol Chem. 2025 Oct 24;301(12):110859. doi: 10.1016/j.jbc.2025.110859 (PMC12664036; doi:10.1016/j.jbc.2025.110859)
Supplement: Table S2 [file mmc4.xlsx]

## Sheet: HBO1 ChIPseq.anno
Table S2. ChIPseq peaks for HBO1 in ESCs and Oct4/HBO1 intersections
Sheet 1: HBO1 ChIPseq peaks in WT ESCs
seqnames	start	end	width	strand	peak name	abs_summit	-LOG10(pvalue)	fold_enrichment	-LOG10(qvalue)	annotation	geneChr	geneStart	geneEnd	geneLength	geneStrand	geneId	transcriptId	distanceToTSS	ENSEMBL	SYMBOL	GENENAME
chr1	3003630	3004018	389	*	HBO1-rep_peak_1	3003794	9.25272	4.81266	6.15137	Distal Intergenic	1	3214482	3671498	457017	2	497097	ENSMUST00000070533.4	667480	ENSMUSG00000051951	Xkr4	X-linked Kx blood group related 4
chr1	3184987	3185298	312	*	HBO1-rep_peak_2	3185191	5.26629	3.09578	2.86055	Distal Intergenic	1	3214482	3671498	457017	2	497097	ENSMUST00000070533.4	486200	ENSMUSG00000051951	Xkr4	X-linked Kx blood group related 4
chr1	4559824	4560177	354	*	HBO1-rep_peak_3	4560024	8.57077	2.01947	5.57295	Distal Intergenic	1	4491390	4497354	5965	2	20671	ENSMUST00000192650.5	-62470	ENSMUSG00000025902	Sox17	SRY (sex determining region Y)-box 17
chr1	4560562	4560880	319	*	HBO1-rep_peak_4	4560694	9.94609	2.00729	6.77246	Distal Intergenic	1	4491390	4497354	5965	2	20671	ENSMUST00000192650.5	-63208	ENSMUSG00000025902	Sox17	SRY (sex determining region Y)-box 17
chr1	4785405	4785765	361	*	HBO1-rep_peak_5	4785577	11.9636	2.5285	8.5776	Promoter (<=1kb)	1	4773206	4785710	12505	2	27395	ENSMUST00000130201.7	0	ENSMUSG00000033845	Mrpl15	mitochondrial ribosomal protein L15
chr1	4807615	4808237	623	*	HBO1-rep_peak_6	4808022	16.7815	2.99119	13.0245	Promoter (<=1kb)	1	4807788	4848410	40623	1	18777	ENSMUST00000134384.7	0	ENSMUSG00000025903	Lypla1	lysophospholipase 1
chr1	4857842	4858357	516	*	HBO1-rep_peak_7	4858031	12.9583	2.33251	9.4792	Promoter (<=1kb)	1	4858038	4897909	39872	1	21399	ENSMUST00000165720.2	0	ENSMUSG00000033813	Tcea1	transcription elongation factor A (SII) 1
chr1	4911844	4912191	348	*	HBO1-rep_peak_8	4911916	6.4496	2.89001	3.81333	Intron (ENSMUST00000002533.14/58175, intron 4 of 4)	1	4858038	4897909	39872	1	21399	ENSMUST00000165720.2	53806	ENSMUSG00000033813	Tcea1	transcription elongation factor A (SII) 1
chr1	4932000	4932341	342	*	HBO1-rep_peak_9	4932202	8.41215	5.2903	5.43172	Intron (ENSMUST00000002533.14/58175, intron 1 of 4)	1	4858038	4897909	39872	1	21399	ENSMUST00000165720.2	73962	ENSMUSG00000033813	Tcea1	transcription elongation factor A (SII) 1
chr1	4987787	4988102	316	*	HBO1-rep_peak_10	4988019	9.21706	5.54727	6.1265	Intron (ENSMUST00000002533.14/58175, intron 1 of 4)	1	4910402	5018735	108334	2	58175	ENSMUST00000119256.7	30633	ENSMUSG00000002459	Rgs20	regulator of G-protein signaling 20
chr1	5083217	5083539	323	*	HBO1-rep_peak_11	5083288	6.55662	1.95786	3.8875	Promoter (<=1kb)	1	5083164	5099777	16614	1	108664	ENSMUST00000192142.1	53	ENSMUSG00000033793	Atp6v1h	ATPase, H+ transporting, lysosomal V1 subunit H
chr1	5109643	5109943	301	*	HBO1-rep_peak_12	5109859	9.01267	3.19415	5.96403	Intron (ENSMUST00000192847.5/108664, intron 7 of 12)	1	5083164	5099777	16614	1	108664	ENSMUST00000192142.1	26479	ENSMUSG00000033793	Atp6v1h	ATPase, H+ transporting, lysosomal V1 subunit H
chr1	5111206	5111711	506	*	HBO1-rep_peak_13	5111398	15.4258	3.62667	11.755	Intron (ENSMUST00000192847.5/108664, intron 7 of 12)	1	5083164	5099777	16614	1	108664	ENSMUST00000192142.1	28042	ENSMUSG00000033793	Atp6v1h	ATPase, H+ transporting, lysosomal V1 subunit H
chr1	5746856	5747199	344	*	HBO1-rep_peak_14	5747030	16.3197	7.99409	12.5907	Distal Intergenic	1	5596518	5603153	6636	1	18387	ENSMUST00000159083.1	150338	ENSMUSG00000025905	Oprk1	opioid receptor, kappa 1
chr1	5808981	5809303	323	*	HBO1-rep_peak_15	5809177	14.8223	4.68766	11.198	Distal Intergenic	1	5913707	5917398	3692	2	226304	ENSMUST00000044180.4	108095	ENSMUSG00000033774	Npbwr1	neuropeptides B/W receptor 1
chr1	7476596	7476872	277	*	HBO1-rep_peak_16	7476727	9.21706	5.79404	6.1265	Distal Intergenic	1	7160557	7172659	12103	1	319263	ENSMUST00000183204.1	316039	ENSMUSG00000051285	Pcmtd1	protein-L-isoaspartate (D-aspartate) O-methyltransferase domain containing 1
chr1	7608262	7608667	406	*	HBO1-rep_peak_17	7608486	12.7692	4.89831	9.30332	Distal Intergenic	1	7160557	7172659	12103	1	319263	ENSMUST00000183204.1	447705	ENSMUSG00000051285	Pcmtd1	protein-L-isoaspartate (D-aspartate) O-methyltransferase domain containing 1
chr1	7615568	7615966	399	*	HBO1-rep_peak_18	7615858	5.08049	3.9384	2.70038	Distal Intergenic	1	7160557	7172659	12103	1	319263	ENSMUST00000183204.1	455011	ENSMUSG00000051285	Pcmtd1	protein-L-isoaspartate (D-aspartate) O-methyltransferase domain containing 1
chr1	7928989	7929341	353	*	HBO1-rep_peak_19	7929167	10.1839	6.04081	6.97907	Distal Intergenic	1	8363425	8470479	107055	2	71096	ENSMUST00000135046.3	541138	ENSMUSG00000025909	Sntg1	syntrophin, gamma 1
chr1	7995109	7995661	553	*	HBO1-rep_peak_20	7995327	7.82087	3.28309	4.93079	Distal Intergenic	1	8363425	8470479	107055	2	71096	ENSMUST00000135046.3	474818	ENSMUSG00000025909	Sntg1	syntrophin, gamma 1
chr1	8191900	8192191	292	*	HBO1-rep_peak_21	8192084	15.2574	7.54346	11.6041	Distal Intergenic	1	8363425	8470479	107055	2	71096	ENSMUST00000135046.3	278288	ENSMUSG00000025909	Sntg1	syntrophin, gamma 1
chr1	8937114	8937464	351	*	HBO1-rep_peak_22	8937300	25.9437	11.223	21.749	Intron (ENSMUST00000132064.7/71096, intron 3 of 19)	1	8363475	8803943	440469	2	71096	ENSMUST00000115488.2	-133171	ENSMUSG00000025909	Sntg1	syntrophin, gamma 1
chr1	8938912	8939341	430	*	HBO1-rep_peak_23	8939124	21.9316	5.51871	17.9077	Intron (ENSMUST00000132064.7/71096, intron 3 of 19)	1	8363475	8803943	440469	2	71096	ENSMUST00000115488.2	-134969	ENSMUSG00000025909	Sntg1	syntrophin, gamma 1
chr1	9747493	9748270	778	*	HBO1-rep_peak_24	9747995	8.36271	2.35116	5.39967	Promoter (<=1kb)	1	9747648	9791922	44275	1	73331	ENSMUST00000181821.7	0	NA	1700034P13Rik	RIKEN cDNA 1700034P13 gene
chr1	9797972	9798497	526	*	HBO1-rep_peak_25	9798286	9.26478	2.24921	6.16229	Promoter (<=1kb)	1	9798107	9900843	102737	1	170755	ENSMUST00000166384.7	0	ENSMUSG00000025915	Sgk3	serum/glucocorticoid regulated kinase 3
chr1	9943640	9944228	589	*	HBO1-rep_peak_26	9944003	44.1623	4.44954	39.5228	Promoter (<=1kb)	1	9941959	9944118	2160	2	73824	ENSMUST00000182580.7	0	ENSMUSG00000098234	Snhg6	small nucleolar RNA host gene 6
chr1	10037539	10037865	327	*	HBO1-rep_peak_27	10037855	5.10066	2.01185	2.71871	Promoter (<=1kb)	1	10030920	10037938	7019	2	26754	ENSMUST00000139578.7	73	ENSMUSG00000025917	Cops5	COP9 signalosome subunit 5
chr1	10232462	10233010	549	*	HBO1-rep_peak_28	10232721	10.2822	2.29641	7.05979	Promoter (<=1kb)	1	10137571	10232670	95100	2	211673	ENSMUST00000088615.10	0	ENSMUSG00000067851	Arfgef1	ADP-ribosylation factor guanine nucleotide-exchange factor 1(brefeldin A-inhibited)
chr1	10736679	10737066	388	*	HBO1-rep_peak_29	10736901	21.8929	9.34599	17.8704	Distal Intergenic	1	10324727	10719945	395219	2	329093	ENSMUST00000035577.6	-16734	ENSMUSG00000042501	Cpa6	carboxypeptidase A6
chr1	11031427	11031796	370	*	HBO1-rep_peak_30	11031656	15.3808	7.76821	11.714	Intron (ENSMUST00000027056.11/109294, intron 1 of 39)	1	10993465	11303681	310217	1	109294	ENSMUST00000027056.11	37962	ENSMUSG00000048960	Prex2	phosphatidylinositol-3,4,5-trisphosphate-dependent Rac exchange factor 2
chr1	11369647	11369934	288	*	HBO1-rep_peak_31	11369856	11.2084	6.19156	7.88387	Distal Intergenic	1	11414105	11601811	187707	1	320492	ENSMUST00000171690.8	-44171	ENSMUSG00000057715	A830018L16Rik	RIKEN cDNA A830018L16 gene
chr1	11414120	11414485	366	*	HBO1-rep_peak_32	11414238	4.60749	1.82215	2.3599	Promoter (<=1kb)	1	11414269	11601621	187353	1	320492	ENSMUST00000135014.7	0	ENSMUSG00000057715	A830018L16Rik	RIKEN cDNA A830018L16 gene
chr1	11624421	11624833	413	*	HBO1-rep_peak_33	11624575	12.3086	4.48825	8.88431	Intron (ENSMUST00000048613.13/320492, intron 7 of 13)	1	11579306	11596631	17326	1	320492	ENSMUST00000191437.1	45115	ENSMUSG00000057715	A830018L16Rik	RIKEN cDNA A830018L16 gene
chr1	11782831	11783312	482	*	HBO1-rep_peak_34	11783159	11.9767	2.43932	8.58934	Intron (ENSMUST00000048613.13/320492, intron 8 of 13)	1	11579306	11596631	17326	1	320492	ENSMUST00000191437.1	203525	ENSMUSG00000057715	A830018L16Rik	RIKEN cDNA A830018L16 gene
chr1	11887206	11887527	322	*	HBO1-rep_peak_35	11887356	15.3808	8.01498	11.714	Intron (ENSMUST00000048613.13/320492, intron 10 of 13)	1	11579306	11596631	17326	1	320492	ENSMUST00000191437.1	307900	ENSMUSG00000057715	A830018L16Rik	RIKEN cDNA A830018L16 gene
chr1	11949153	11949448	296	*	HBO1-rep_peak_36	11949444	4.70046	3.03899	2.42616	Intron (ENSMUST00000048613.13/320492, intron 11 of 13)	1	11579306	11596631	17326	1	320492	ENSMUST00000191437.1	369847	ENSMUSG00000057715	A830018L16Rik	RIKEN cDNA A830018L16 gene
chr1	11950477	11950802	326	*	HBO1-rep_peak_37	11950648	6.99767	3.32948	4.25679	Intron (ENSMUST00000048613.13/320492, intron 11 of 13)	1	11579306	11596631	17326	1	320492	ENSMUST00000191437.1	371171	ENSMUSG00000057715	A830018L16Rik	RIKEN cDNA A830018L16 gene
chr1	12454731	12455063	333	*	HBO1-rep_peak_38	12454831	7.36809	5.05373	4.54263	Distal Intergenic	1	12425986	12426106	121	1	102465961	ENSMUST00000183490.1	28745	ENSMUSG00000098555	Mir6341	microRNA 6341
chr1	12711692	12711979	288	*	HBO1-rep_peak_39	12711817	13.1909	6.86751	9.69455	Intron (ENSMUST00000177608.7/240725, intron 1 of 21)	1	12718459	12822916	104458	1	240725	ENSMUST00000187376.6	-6480	ENSMUSG00000016918	Sulf1	sulfatase 1
chr1	13043798	13044073	276	*	HBO1-rep_peak_40	13043938	5.50941	4.22246	3.06491	Distal Intergenic	1	12866549	12992650	126102	2	240726	ENSMUST00000188454.6	-51148	ENSMUSG00000025938	Slco5a1	solute carrier organic anion transporter family, member 5A1
chr1	13081969	13082263	295	*	HBO1-rep_peak_41	13082125	10.202	4.10199	6.99456	Distal Intergenic	1	13113457	13127163	13707	2	383491	ENSMUST00000047577.6	44900	ENSMUSG00000042414	Prdm14	PR domain containing 14
chr1	13105079	13105379	301	*	HBO1-rep_peak_42	13105240	13.2346	7.27467	9.72715	Distal Intergenic	1	13113457	13127163	13707	2	383491	ENSMUST00000047577.6	21784	ENSMUSG00000042414	Prdm14	PR domain containing 14
chr1	13118453	13118795	343	*	HBO1-rep_peak_43	13118607	13.2346	7.27467	9.72715	Exon (ENSMUST00000047577.6/383491, exon 6 of 8)	1	13113457	13127163	13707	2	383491	ENSMUST00000047577.6	8368	ENSMUSG00000042414	Prdm14	PR domain containing 14
chr1	13147608	13147901	294	*	HBO1-rep_peak_44	13147773	9.616	5.17651	6.47392	Promoter (<=1kb)	1	13146599	13148507	1909	2	17978	ENSMUST00000146784.1	606	ENSMUSG00000005886	Ncoa2	nuclear receptor coactivator 2
chr1	13372917	13374027	1111	*	HBO1-rep_peak_45	13373888	18.8526	3.07749	14.975	Promoter (<=1kb)	1	13165925	13374029	208105	2	17978	ENSMUST00000143603.7	2	ENSMUSG00000005886	Ncoa2	nuclear receptor coactivator 2
chr1	13551541	13552058	518	*	HBO1-rep_peak_46	13551700	21.3081	6.42642	17.3086	Distal Intergenic	1	13576144	13579798	3655	2	72265	ENSMUST00000185447.1	27740	ENSMUSG00000025935	Tram1	translocating chain-associating membrane protein 1
chr1	13589150	13589690	541	*	HBO1-rep_peak_47	13589465	15.8968	2.88436	12.1978	Promoter (<=1kb)	1	13578118	13589875	11758	2	72265	ENSMUST00000188377.1	185	ENSMUSG00000025935	Tram1	translocating chain-associating membrane protein 1
chr1	13660082	13660508	427	*	HBO1-rep_peak_48	13660367	13.9273	2.99505	10.3665	Promoter (<=1kb)	1	13623330	13660546	37217	2	212442	ENSMUST00000027071.6	38	ENSMUSG00000025937	Lactb2	lactamase, beta 2
chr1	13897023	13897380	358	*	HBO1-rep_peak_49	13897204	5.77257	2.50549	3.24951	Distal Intergenic	1	13785883	13786879	997	2	433273	ENSMUST00000180415.1	-110144	ENSMUSG00000097711	Gm5523	glyceraldehyde-3-phosphate dehydrogenase pseudogene
chr1	13960795	13961182	388	*	HBO1-rep_peak_50	13961045	10.1839	6.04081	6.97907	Distal Intergenic	1	13785883	13786879	997	2	433273	ENSMUST00000180415.1	-173916	ENSMUSG00000097711	Gm5523	glyceraldehyde-3-phosphate dehydrogenase pseudogene
chr1	14265900	14266196	297	*	HBO1-rep_peak_51	14265927	6.48987	4.56018	3.8265	Intron (ENSMUST00000027066.12/14048, intron 7 of 17)	1	14207926	14231492	23567	2	14048	ENSMUST00000189526.1	-34408	ENSMUSG00000025932	Eya1	EYA transcriptional coactivator and phosphatase 1
chr1	14309700	14310047	348	*	HBO1-rep_peak_52	14309872	17.0287	3.51041	13.2564	Promoter (<=1kb)	1	14270775	14309836	39062	2	14048	ENSMUST00000187790.1	0	ENSMUSG00000025932	Eya1	EYA transcriptional coactivator and phosphatase 1
chr1	14442443	14442895	453	*	HBO1-rep_peak_53	14442794	9.59052	5.3601	6.45089	Distal Intergenic	1	14168958	14310235	141278	2	14048	ENSMUST00000168081.8	-132208	ENSMUSG00000025932	Eya1	EYA transcriptional coactivator and phosphatase 1
chr1	14975628	14975951	324	*	HBO1-rep_peak_54	14975737	13.1216	2.42025	9.63224	Distal Intergenic	1	14872648	14918862	46215	2	277328	ENSMUST00000041447.4	-56766	ENSMUSG00000032769	Trpa1	transient receptor potential cation channel, subfamily A, member 1
chr1	15263886	15264287	402	*	HBO1-rep_peak_55	15264078	5.54041	1.84398	3.09215	Distal Intergenic	1	15287254	15712548	425295	1	98741	ENSMUST00000175681.2	-22967	ENSMUSG00000092083	Kcnb2	potassium voltage gated channel, Shab-related subfamily, member 2
chr1	15758998	15759352	355	*	HBO1-rep_peak_56	15759101	8.51545	5.12621	5.52364	Distal Intergenic	1	15805646	15844052	38407	1	21749	ENSMUST00000188371.6	-46294	ENSMUSG00000025925	Terf1	telomeric repeat binding factor 1
chr1	15805688	15806137	450	*	HBO1-rep_peak_57	15805808	7.42455	1.9495	4.59387	Promoter (<=1kb)	1	15805664	15843470	37807	1	21749	ENSMUST00000027057.7	24	ENSMUSG00000025925	Terf1	telomeric repeat binding factor 1
chr1	16505411	16505807	397	*	HBO1-rep_peak_58	16505631	12.6839	5.99557	9.22406	Intron (ENSMUST00000162751.7/29819, intron 2 of 13)	1	16343407	16519211	175805	2	29819	ENSMUST00000159558.7	13404	ENSMUSG00000025920	Stau2	staufen double-stranded RNA binding protein 2
chr1	16518681	16519061	381	*	HBO1-rep_peak_59	16519057	5.13201	1.84206	2.74703	Promoter (<=1kb)	1	16343407	16519211	175805	2	29819	ENSMUST00000159558.7	150	ENSMUSG00000025920	Stau2	staufen double-stranded RNA binding protein 2
chr1	16656569	16657060	492	*	HBO1-rep_peak_60	16656913	19.3008	4.17541	15.4025	Promoter (<=1kb)	1	16641725	16656884	15160	2	67923	ENSMUST00000188641.6	0	ENSMUSG00000079658	Eloc	elongin C
chr1	16695055	16695406	352	*	HBO1-rep_peak_61	16695236	9.21706	5.79404	6.1265	Intron (ENSMUST00000026881.10/17087, intron 2 of 4)	1	16688508	16709537	21030	1	17087	ENSMUST00000190366.1	6547	ENSMUSG00000025779	Ly96	lymphocyte antigen 96
chr1	16871032	16871312	281	*	HBO1-rep_peak_62	16871110	5.08049	3.9384	2.70038	Distal Intergenic	1	16964560	17004219	39660	2	57339	ENSMUST00000186024.1	132907	ENSMUSG00000042686	Jph1	junctophilin 1
chr1	17956831	17957120	290	*	HBO1-rep_peak_63	17957067	16.81	5.79958	13.0512	Distal Intergenic	1	18115204	18137051	21848	2	78081	ENSMUST00000115340.7	179931	ENSMUSG00000025774	Crisp4	cysteine-rich secretory protein 4
chr1	18156846	18157159	314	*	HBO1-rep_peak_64	18156984	13.2346	7.27467	9.72715	Distal Intergenic	1	18115600	18145902	30303	2	78081	ENSMUST00000115344.1	-10944	ENSMUSG00000025774	Crisp4	cysteine-rich secretory protein 4
chr1	18516840	18517216	377	*	HBO1-rep_peak_65	18516973	15.4524	6.67152	11.7788	Distal Intergenic	1	18250980	18265138	14159	2	77673	ENSMUST00000088463.1	-251702	ENSMUSG00000067773	Defb41	defensin beta 41
chr1	18537886	18538198	313	*	HBO1-rep_peak_66	18538078	10.0564	2.13467	6.87336	Distal Intergenic	1	18250980	18265138	14159	2	77673	ENSMUST00000088463.1	-272748	ENSMUSG00000067773	Defb41	defensin beta 41
chr1	19300151	19300608	458	*	HBO1-rep_peak_67	19300488	5.64561	4.31341	3.13522	Distal Intergenic	1	19213879	19219253	5375	1	21419	ENSMUST00000186972.1	86272	ENSMUSG00000025927	Tfap2b	transcription factor AP-2 beta
chr1	19623448	19623993	546	*	HBO1-rep_peak_68	19623579	18.1928	4.18462	14.3523	Distal Intergenic	1	19213879	19219253	5375	1	21419	ENSMUST00000186972.1	409569	ENSMUSG00000025927	Tfap2b	transcription factor AP-2 beta
chr1	20091503	20091813	311	*	HBO1-rep_peak_69	20091594	6.9063	4.13671	4.17722	Intron (ENSMUST00000088448.11/241035, intron 63 of 66)	1	20356452	20392300	35849	1	75028	ENSMUST00000161509.2	-264639	ENSMUSG00000089914	4930486I03Rik	RIKEN cDNA 4930486I03 gene
chr1	20284141	20284538	398	*	HBO1-rep_peak_70	20284343	67.7285	4.23092	62.7983	Intron (ENSMUST00000088448.11/241035, intron 51 of 66)	1	20356452	20392300	35849	1	75028	ENSMUST00000161509.2	-71914	ENSMUSG00000089914	4930486I03Rik	RIKEN cDNA 4930486I03 gene
chr1	20432444	20432757	314	*	HBO1-rep_peak_71	20432637	10.182	1.97229	6.97907	Intron (ENSMUST00000088448.11/241035, intron 36 of 66)	1	20374722	20409448	34727	2	241035	ENSMUST00000132647.1	-22996	ENSMUSG00000043760	Pkhd1	polycystic kidney and hepatic disease 1
chr1	20819887	20820260	374	*	HBO1-rep_peak_72	20820072	8.20837	2.36522	5.27326	Promoter (<=1kb)	1	20802973	20820260	17288	2	17215	ENSMUST00000185296.1	0	ENSMUSG00000041859	Mcm3	minichromosome maintenance complex component 3
chr1	21201784	21202164	381	*	HBO1-rep_peak_73	21201922	24.1704	3.4396	20.0479	Distal Intergenic	1	21218575	21230167	11593	1	75712	ENSMUST00000027065.11	-16411	ENSMUSG00000025933	Tmem14a	transmembrane protein 14A
chr1	21252722	21253009	288	*	HBO1-rep_peak_74	21252832	9.21706	5.54727	6.1265	Intron (ENSMUST00000027067.14/14859, intron 2 of 6)	1	21240629	21264846	24218	1	14859	ENSMUST00000124990.2	12093	ENSMUSG00000025934	Gsta3	glutathione S-transferase, alpha 3
chr1	21995380	21995736	357	*	HBO1-rep_peak_75	21995479	13.2346	7.0279	9.72715	Distal Intergenic	1	21398408	21961942	563535	2	226922	ENSMUST00000115300.7	-33438	ENSMUSG00000028033	Kcnq5	potassium voltage-gated channel, subfamily Q, member 5
chr1	22154779	22155133	355	*	HBO1-rep_peak_76	22154923	11.5715	5.64951	8.21603	Distal Intergenic	1	22286915	22315805	28891	2	116837	ENSMUST00000164877.7	160672	ENSMUSG00000041670	Rims1	regulating synaptic membrane exocytosis 1
chr1	23256396	23256806	411	*	HBO1-rep_peak_77	23256587	10.8434	2.51552	7.57226	Exon (ENSMUST00000193885.1/ENSMUST00000193885.1, exon 1 of 1)	1	23272269	23272339	71	1	387225	ENSMUST00000083471.3	-15463	ENSMUSG00000065405	Mir30a	microRNA 30a
chr1	23306894	23307302	409	*	HBO1-rep_peak_78	23307091	9.46621	2.40428	6.34052	Distal Intergenic	1	23291701	23291784	84	1	723964	ENSMUST00000083633.1	15193	ENSMUSG00000065567	Mir30c-2	microRNA 30c-2
chr1	23382579	23383084	506	*	HBO1-rep_peak_79	23382940	11.125	2.60695	7.8241	Promoter (<=1kb)	1	23366424	23383175	16752	2	70155	ENSMUST00000027343.5	91	ENSMUSG00000026158	Ogfrl1	opioid growth factor receptor-like 1
chr1	23785964	23786469	506	*	HBO1-rep_peak_80	23786141	11.3145	4.0962	7.98114	Intron (ENSMUST00000144602.1/280645, intron 2 of 2)	1	23762011	23815739	53729	1	280645	ENSMUST00000140583.1	23953	ENSMUSG00000026156	B3gat2	beta-1,3-glucuronyltransferase 2 (glucuronosyltransferase S)
chr1	23921823	23922292	470	*	HBO1-rep_peak_81	23922119	8.87761	2.15666	5.83859	Promoter (<=1kb)	1	23845625	23922317	76693	2	98366	ENSMUST00000027339.13	25	ENSMUSG00000026155	Smap1	small ArfGAP 1
chr1	25662222	25662573	352	*	HBO1-rep_peak_82	25662537	7.32211	1.89023	4.53705	Intron (ENSMUST00000146592.7/210933, intron 1 of 28)	1	25067550	25826139	758590	2	210933	ENSMUST00000146592.7	163566	ENSMUSG00000033569	Adgrb3	adhesion G protein-coupled receptor B3
chr1	25662728	25663062	335	*	HBO1-rep_peak_83	25662948	22.2758	2.47641	18.2321	Intron (ENSMUST00000146592.7/210933, intron 1 of 28)	1	25067550	25826139	758590	2	210933	ENSMUST00000146592.7	163077	ENSMUSG00000033569	Adgrb3	adhesion G protein-coupled receptor B3
chr1	28288381	28288670	290	*	HBO1-rep_peak_84	28288628	7.18952	2.0175	4.4199	Distal Intergenic	1	27884046	27902396	18351	1	433281	ENSMUST00000185409.1	404335	NA	Gm5524	predicted gene 5524
chr1	29654773	29655109	337	*	HBO1-rep_peak_85	29654977	7.36809	4.80696	4.54263	Distal Intergenic	1	29421488	29421612	125	1	102465174	ENSMUST00000183870.1	233285	ENSMUSG00000099257	Mir6342	microRNA 6342
chr1	30066979	30067384	406	*	HBO1-rep_peak_86	30067087	7.70831	2.00007	4.82911	Distal Intergenic	1	29421488	29421612	125	1	102465174	ENSMUST00000183870.1	645491	ENSMUSG00000099257	Mir6342	microRNA 6342
chr1	30689795	30690270	476	*	HBO1-rep_peak_87	30689988	13.3785	6.62232	9.85936	Distal Intergenic	1	30806205	30809105	2901	2	213109	ENSMUST00000190190.1	118835	ENSMUSG00000048874	Phf3	PHD finger protein 3
chr1	30808034	30808316	283	*	HBO1-rep_peak_88	30808194	11.6783	5.59732	8.3146	Promoter (<=1kb)	1	30806205	30809105	2901	2	213109	ENSMUST00000190190.1	789	ENSMUSG00000048874	Phf3	PHD finger protein 3
chr1	30832776	30833107	332	*	HBO1-rep_peak_89	30832963	13.2346	7.0279	9.72715	Intron (ENSMUST00000186733.6/213109, intron 3 of 15)	1	30811904	30813535	1632	2	213109	ENSMUST00000187316.1	-19241	ENSMUSG00000048874	Phf3	PHD finger protein 3
chr1	30873036	30873728	693	*	HBO1-rep_peak_90	30873450	25.2902	3.3265	21.1231	Promoter (<=1kb)	1	30802339	30873581	71243	2	213109	ENSMUST00000186733.6	0	ENSMUSG00000048874	Phf3	PHD finger protein 3
chr1	30948995	30949665	671	*	HBO1-rep_peak_91	30949237	9.59359	2.21631	6.45304	Promoter (<=1kb)	1	30940302	30949309	9008	2	19243	ENSMUST00000232841.1	0	ENSMUSG00000026064	Ptp4a1	protein tyrosine phosphatase 4a1
chr1	32486014	32486324	311	*	HBO1-rep_peak_92	32486175	9.51721	5.63488	6.38799	Exon (ENSMUST00000192993.1/ENSMUST00000192993.1, exon 1 of 1)	1	32519563	32520999	1437	2	408192	ENSMUST00000195252.1	34675	ENSMUSG00000102865	Gm9839	predicted gene 9839
chr1	33067775	33068135	361	*	HBO1-rep_peak_93	33067917	9.59052	5.57047	6.45089	Distal Intergenic	1	32543686	32547294	3609	2	408191	ENSMUST00000171322.2	-520481	ENSMUSG00000091318	Semp2l1	SUMO/sentrin specific peptidase 2-like 1
chr1	33616716	33617028	313	*	HBO1-rep_peak_94	33616857	10.1839	6.04081	6.97907	Exon (ENSMUST00000192891.1/ENSMUST00000192891.1, exon 1 of 1)	1	33478942	33622142	143201	2	19076	ENSMUST00000189552.1	5114	ENSMUSG00000026134	Prim2	DNA primase, p58 subunit
chr1	33617140	33617514	375	*	HBO1-rep_peak_95	33617327	10.9285	5.48861	7.64572	Intron (ENSMUST00000027312.10/19076, intron 7 of 13)	1	33478942	33622142	143201	2	19076	ENSMUST00000189552.1	4628	ENSMUSG00000026134	Prim2	DNA primase, p58 subunit
chr1	33637907	33638236	330	*	HBO1-rep_peak_96	33638112	10.8899	4.19855	7.61439	Intron (ENSMUST00000027312.10/19076, intron 5 of 13)	1	33478942	33622142	143201	2	19076	ENSMUST00000189552.1	-15765	ENSMUSG00000026134	Prim2	DNA primase, p58 subunit
chr1	33771662	33771938	277	*	HBO1-rep_peak_97	33771777	11.2084	6.19156	7.88387	Intron (ENSMUST00000139143.7/98403, intron 9 of 12)	1	33779056	33783937	4882	2	98403	ENSMUST00000151055.7	11999	ENSMUSG00000042197	Zfp451	zinc finger protein 451
chr1	34006057	34006551	495	*	HBO1-rep_peak_98	34006371	15.3966	7.25343	11.7286	Promoter (<=1kb)	1	34006126	34137136	131011	1	13518	ENSMUST00000182314.7	0	ENSMUSG00000026131	Dst	dystonin
chr1	34011521	34011868	348	*	HBO1-rep_peak_99	34011719	9.79729	2.2425	6.63975	Promoter (<=1kb)	1	34011813	34308652	296840	1	13518	ENSMUST00000097786.9	0	ENSMUSG00000026131	Dst	dystonin
chr1	34189237	34189565	329	*	HBO1-rep_peak_100	34189424	10.1839	6.04081	6.97907	Exon (ENSMUST00000183034.4/13518, exon 39 of 103)	1	34160330	34308404	148075	1	13518	ENSMUST00000185269.6	28907	ENSMUSG00000026131	Dst	dystonin
chr1	34228593	34228877	285	*	HBO1-rep_peak_101	34228743	5.31046	3.30937	2.89508	Exon (ENSMUST00000183034.4/13518, exon 60 of 103)	1	34236596	34274283	37688	1	13518	ENSMUST00000194192.2	-7719	ENSMUSG00000026131	Dst	dystonin
chr1	34250654	34250929	276	*	HBO1-rep_peak_102	34250731	8.12898	4.81789	5.20447	Exon (ENSMUST00000183034.4/13518, exon 66 of 103)	1	34257836	34308404	50569	1	13518	ENSMUST00000182018.7	-6907	ENSMUSG00000026131	Dst	dystonin
chr1	34270958	34271317	360	*	HBO1-rep_peak_103	34271212	6.77108	4.44209	4.06127	Promoter (<=1kb)	1	34270570	34272292	1723	1	13518	ENSMUST00000185736.1	388	ENSMUSG00000026131	Dst	dystonin
chr1	34347471	34347827	357	*	HBO1-rep_peak_104	34347591	12.6201	5.33722	9.16842	Distal Intergenic	1	34294446	34306651	12206	1	13518	ENSMUST00000182507.3	53025	ENSMUSG00000026131	Dst	dystonin
chr1	34602920	34603236	317	*	HBO1-rep_peak_105	34603130	6.92688	2.99855	4.19671	Distal Intergenic	1	34579657	34590944	11288	1	211383	ENSMUST00000052670.10	23263	ENSMUSG00000045174	Amer3	APC membrane recruitment 3
chr1	34858734	34859480	747	*	HBO1-rep_peak_106	34858858	12.5594	5.93169	9.11582	Intron (ENSMUST00000156687.7/226971, intron 1 of 6)	1	34851837	34863475	11639	1	226971	ENSMUST00000152654.2	6897	ENSMUSG00000026123	Plekhb2	pleckstrin homology domain containing, family B (evectins) member 2
chr1	34862171	34862451	281	*	HBO1-rep_peak_107	34862341	7.24438	4.58415	4.47109	Intron (ENSMUST00000156687.7/226971, intron 2 of 6)	1	34851837	34863475	11639	1	226971	ENSMUST00000152654.2	10334	ENSMUSG00000026123	Plekhb2	pleckstrin homology domain containing, family B (evectins) member 2
chr1	35789384	35790074	691	*	HBO1-rep_peak_108	35789623	20.7187	3.95547	16.7498	Distal Intergenic	1	36068400	36106446	38047	1	50785	ENSMUST00000088174.3	-278326	ENSMUSG00000045216	Hs6st1	heparan sulfate 6-O-sulfotransferase 1
chr1	35890651	35890935	285	*	HBO1-rep_peak_109	35890780	8.27785	5.3005	5.32303	Distal Intergenic	1	36068400	36106446	38047	1	50785	ENSMUST00000088174.3	-177465	ENSMUSG00000045216	Hs6st1	heparan sulfate 6-O-sulfotransferase 1
chr1	35898254	35899083	830	*	HBO1-rep_peak_110	35898431	13.2346	7.27467	9.72715	Distal Intergenic	1	36068400	36106446	38047	1	50785	ENSMUST00000088174.3	-169317	ENSMUSG00000045216	Hs6st1	heparan sulfate 6-O-sulfotransferase 1
chr1	35993281	35993584	304	*	HBO1-rep_peak_111	35993425	9.21706	5.54727	6.1265	Distal Intergenic	1	36068400	36106446	38047	1	50785	ENSMUST00000088174.3	-74816	ENSMUSG00000045216	Hs6st1	heparan sulfate 6-O-sulfotransferase 1
chr1	36004756	36005033	278	*	HBO1-rep_peak_112	36004864	9.51721	5.63488	6.38799	Intron (ENSMUST00000193725.1/ENSMUST00000193725.1, intron 1 of 2)	1	36068400	36106446	38047	1	50785	ENSMUST00000088174.3	-63367	ENSMUSG00000045216	Hs6st1	heparan sulfate 6-O-sulfotransferase 1
chr1	36018488	36018925	438	*	HBO1-rep_peak_113	36018639	11.2594	5.88979	7.93094	Distal Intergenic	1	36068400	36106446	38047	1	50785	ENSMUST00000088174.3	-49475	ENSMUSG00000045216	Hs6st1	heparan sulfate 6-O-sulfotransferase 1
chr1	36035937	36036268	332	*	HBO1-rep_peak_114	36036119	14.3642	7.40661	10.7709	Distal Intergenic	1	36068400	36106446	38047	1	50785	ENSMUST00000088174.3	-32132	ENSMUSG00000045216	Hs6st1	heparan sulfate 6-O-sulfotransferase 1
chr1	36068419	36069842	1424	*	HBO1-rep_peak_115	36068554	17.4437	2.77297	13.6474	Promoter (<=1kb)	1	36068400	36106446	38047	1	50785	ENSMUST00000088174.3	19	ENSMUSG00000045216	Hs6st1	heparan sulfate 6-O-sulfotransferase 1
chr1	36079676	36079994	319	*	HBO1-rep_peak_116	36079800	6.25902	3.73668	3.64427	Intron (ENSMUST00000088174.3/50785, intron 1 of 1)	1	36068400	36106446	38047	1	50785	ENSMUST00000088174.3	11276	ENSMUSG00000045216	Hs6st1	heparan sulfate 6-O-sulfotransferase 1
chr1	36083586	36083974	389	*	HBO1-rep_peak_117	36083754	7.73977	3.77173	4.85688	Intron (ENSMUST00000088174.3/50785, intron 1 of 1)	1	36068400	36106446	38047	1	50785	ENSMUST00000088174.3	15186	ENSMUSG00000045216	Hs6st1	heparan sulfate 6-O-sulfotransferase 1
chr1	36109384	36109726	343	*	HBO1-rep_peak_118	36109534	9.21706	5.54727	6.1265	Distal Intergenic	1	36144252	36144313	62	2	102465540	ENSMUST00000184790.1	34587	ENSMUSG00000098752	Mir6897	microRNA 6897
chr1	36337073	36337418	346	*	HBO1-rep_peak_119	36337187	8.41215	5.06498	5.43172	3' UTR	1	36348682	36348758	77	2	102465541	ENSMUST00000184898.1	11340	ENSMUSG00000098680	Mir6898	microRNA 6898
chr1	36368550	36369042	493	*	HBO1-rep_peak_120	36368857	11.9767	2.43932	8.58934	Promoter (<=1kb)	1	36367966	36369102	1137	2	226976	ENSMUST00000188957.1	60	ENSMUSG00000010453	Kansl3	KAT8 regulatory NSL complex subunit 3
chr1	36512337	36513023	687	*	HBO1-rep_peak_121	36512548	8.99166	2.06303	5.94388	Promoter (<=1kb)	1	36513097	36520435	7339	1	94218	ENSMUST00000154225.1	-74	ENSMUSG00000001138	Cnnm3	cyclin M3
chr1	36631497	36631787	291	*	HBO1-rep_peak_122	36631570	12.1726	5.73547	8.76829	Intron (ENSMUST00000170295.7/381337, intron 6 of 14)	1	36564328	36600954	36627	2	381337	ENSMUST00000194839.5	-30543	ENSMUSG00000046337	Fam178b	family with sequence similarity 178, member B
chr1	36631918	36632412	495	*	HBO1-rep_peak_123	36632330	9.7598	4.89431	6.60764	Intron (ENSMUST00000170295.7/381337, intron 6 of 14)	1	36564328	36600954	36627	2	381337	ENSMUST00000194839.5	-30964	ENSMUSG00000046337	Fam178b	family with sequence similarity 178, member B
chr1	36643984	36644695	712	*	HBO1-rep_peak_124	36644438	14.2141	7.09283	10.6349	Exon (ENSMUST00000170295.7/381337, exon 4 of 15)	1	36562692	36683183	120492	2	381337	ENSMUST00000170295.7	38488	ENSMUSG00000046337	Fam178b	family with sequence similarity 178, member B
chr1	36714507	36714816	310	*	HBO1-rep_peak_125	36714524	5.29581	3.75818	2.88538	Promoter (<=1kb)	1	36714538	36757953	43416	1	71166	ENSMUST00000208994.1	0	ENSMUSG00000102416	4933424G06Rik	RIKEN cDNA 4933424G06 gene
chr1	36856936	36857274	339	*	HBO1-rep_peak_126	36857093	9.31879	5.51561	6.20752	Intron (ENSMUST00000027290.11/56030, intron 4 of 40)	1	36818660	36824781	6122	2	56030	ENSMUST00000186486.1	-32155	ENSMUSG00000026116	Tmem131	transmembrane protein 131
chr1	36903609	36903948	340	*	HBO1-rep_peak_127	36903876	9.87633	3.64107	6.70856	Intron (ENSMUST00000027290.11/56030, intron 1 of 40)	1	36792191	36939527	147337	2	56030	ENSMUST00000027290.11	35579	ENSMUSG00000026116	Tmem131	transmembrane protein 131
chr1	36938951	36939571	621	*	HBO1-rep_peak_128	36939339	10.7796	2.22681	7.51301	Promoter (<=1kb)	1	36792191	36939527	147337	2	56030	ENSMUST00000027290.11	0	ENSMUSG00000026116	Tmem131	transmembrane protein 131
chr1	37088703	37089012	310	*	HBO1-rep_peak_129	37088825	10.1839	6.04081	6.97907	Intron (ENSMUST00000238425.1/70853, intron 8 of 28)	1	37100531	37109073	8543	1	70853	ENSMUST00000194890.1	-11519	ENSMUSG00000050122	Vwa3b	von Willebrand factor A domain containing 3B
chr1	37101237	37101565	329	*	HBO1-rep_peak_130	37101414	13.2346	7.27467	9.72715	Promoter (<=1kb)	1	37100668	37129019	28352	1	70853	ENSMUST00000194048.1	569	ENSMUSG00000050122	Vwa3b	von Willebrand factor A domain containing 3B
chr1	37254803	37255103	301	*	HBO1-rep_peak_131	37254944	8.41215	5.2903	5.43172	Intron (ENSMUST00000194195.5/12790, intron 4 of 5)	1	37219205	37263384	44180	1	12790	ENSMUST00000027288.9	35598	ENSMUSG00000026114	Cnga3	cyclic nucleotide gated channel alpha 3
chr1	37278618	37279039	422	*	HBO1-rep_peak_132	37278677	9.21706	5.54727	6.1265	Distal Intergenic	1	37299865	37348512	48648	1	269180	ENSMUST00000146676.1	-20826	ENSMUSG00000026113	Inpp4a	inositol polyphosphate-4-phosphatase, type I
chr1	37604851	37605190	340	*	HBO1-rep_peak_133	37605021	14.4421	6.02126	10.8421	Distal Intergenic	1	37611677	37625242	13566	2	72097	ENSMUST00000160023.5	20052	ENSMUSG00000026090	Cracdl	capping protein inhibiting regulator of actin like
chr1	37707953	37708234	282	*	HBO1-rep_peak_134	37708039	9.21706	5.79404	6.1265	Intron (ENSMUST00000162875.7/72097, intron 1 of 9)	1	37637986	37719795	81810	2	72097	ENSMUST00000160589.1	11561	ENSMUSG00000026090	Cracdl	capping protein inhibiting regulator of actin like
chr1	37890305	37890733	429	*	HBO1-rep_peak_135	37890540	18.431	4.36435	14.5783	Promoter (<=1kb)	1	37890477	37898535	8059	1	107734	ENSMUST00000027256.11	0	ENSMUSG00000026087	Mrpl30	mitochondrial ribosomal protein L30
chr1	37967979	37968330	352	*	HBO1-rep_peak_136	37968072	7.36809	4.80696	4.54263	Distal Intergenic	1	37946738	37957759	11022	2	69541	ENSMUST00000114894.1	-10220	ENSMUSG00000026085	Lyg1	lysozyme G-like 1
chr1	37998317	37998673	357	*	HBO1-rep_peak_137	37998346	7.33255	2.10895	4.54263	Promoter (<=1kb)	1	37998129	38052021	53893	1	226982	ENSMUST00000192548.5	188	ENSMUSG00000026083	Eif5b	eukaryotic translation initiation factor 5B
chr1	38129035	38129704	670	*	HBO1-rep_peak_138	38129284	24.2436	3.60901	20.116	Promoter (<=1kb)	1	38052786	38129662	76877	2	56210	ENSMUST00000027251.11	0	ENSMUSG00000026082	Rev1	REV1, DNA directed polymerase
chr1	38218135	38218514	380	*	HBO1-rep_peak_139	38218324	7.09779	2.85616	4.33884	Exon (ENSMUST00000095027.8/16764, exon 11 of 22)	1	38181262	38197443	16182	2	16764	ENSMUST00000136641.2	-20692	ENSMUSG00000037138	Aff3	AF4/FMR2 family, member 3
chr1	39194052	39194393	342	*	HBO1-rep_peak_140	39194056	4.91293	1.79187	2.56986	Promoter (<=1kb)	1	39194212	39363236	169025	1	18143	ENSMUST00000056815.8	0	ENSMUSG00000026077	Npas2	neuronal PAS domain protein 2
chr1	39367945	39368507	563	*	HBO1-rep_peak_141	39368026	9.90023	2.16089	6.73083	Promoter (<=1kb)	1	39368149	39371366	3218	1	114641	ENSMUST00000195123.5	0	ENSMUSG00000073702	Rpl31	ribosomal protein L31
chr1	39371130	39371407	278	*	HBO1-rep_peak_142	39371255	19.0551	7.22681	15.1701	Promoter (1-2kb)	1	39369850	39371366	1517	1	114641	ENSMUST00000191855.1	1280	ENSMUSG00000073702	Rpl31	ribosomal protein L31
chr1	39372207	39372713	507	*	HBO1-rep_peak_143	39372342	11.8785	5.33263	8.49721	Promoter (2-3kb)	1	39369850	39371366	1517	1	114641	ENSMUST00000191855.1	2357	ENSMUSG00000073702	Rpl31	ribosomal protein L31
chr1	39478353	39478635	283	*	HBO1-rep_peak_144	39478448	6.01471	1.80494	3.44003	Promoter (<=1kb)	1	39372296	39478661	106366	2	54610	ENSMUST00000192531.5	26	ENSMUSG00000003134	Tbc1d8	TBC1 domain family, member 8
chr1	39576590	39577228	639	*	HBO1-rep_peak_145	39576974	9.71489	2.11818	6.56672	Promoter (<=1kb)	1	39565093	39577303	12211	2	67702	ENSMUST00000195705.1	75	ENSMUSG00000048234	Rnf149	ring finger protein 149
chr1	39900970	39901609	640	*	HBO1-rep_peak_146	39901153	13.7818	2.57023	10.2314	Promoter (<=1kb)	1	39901170	39902456	1287	1	26921	ENSMUST00000193661.1	0	ENSMUSG00000026074	Map4k4	mitogen-activated protein kinase kinase kinase kinase 4
chr1	39935933	39936359	427	*	HBO1-rep_peak_147	39936275	10.142	2.50046	6.94918	Intron (ENSMUST00000163854.8/26921, intron 2 of 30)	1	39964155	39983144	18990	1	26921	ENSMUST00000193514.6	-27796	ENSMUSG00000026074	Map4k4	mitogen-activated protein kinase kinase kinase kinase 4
chr1	42585176	42585468	293	*	HBO1-rep_peak_148	42585314	7.66459	4.47468	4.79194	Distal Intergenic	1	42648200	42651679	3480	2	66297	ENSMUST00000176977.7	66211	NA	Pantr1	POU domain, class 3, transcription factor 3 adjacent noncoding transcript 1
chr1	43092225	43092582	358	*	HBO1-rep_peak_149	43092499	5.88689	1.85392	3.334	Promoter (<=1kb)	1	43059891	43092447	32557	2	73122	ENSMUST00000188728.1	0	ENSMUSG00000070939	Tgfbrap1	transforming growth factor, beta receptor associated protein 1
chr1	43445896	43446470	575	*	HBO1-rep_peak_150	43445915	4.61941	1.70685	2.37066	Promoter (<=1kb)	1	43445751	43570515	124765	1	17974	ENSMUST00000086421.8	145	ENSMUSG00000066877	Nck2	non-catalytic region of tyrosine kinase adaptor protein 2
chr1	43474367	43474663	297	*	HBO1-rep_peak_151	43474540	8.27785	5.3005	5.32303	Intron (ENSMUST00000187435.6/17974, intron 1 of 2)	1	43445751	43570515	124765	1	17974	ENSMUST00000086421.8	28616	ENSMUSG00000066877	Nck2	non-catalytic region of tyrosine kinase adaptor protein 2
chr1	43827354	43827660	307	*	HBO1-rep_peak_152	43827580	5.94887	1.89821	3.3823	Promoter (<=1kb)	1	43749512	43827741	78230	2	67883	ENSMUST00000076997.12	81	ENSMUSG00000057363	Uxs1	UDP-glucuronate decarboxylase 1
chr1	43934149	43934516	368	*	HBO1-rep_peak_153	43934238	7.84367	2.10135	4.94719	Promoter (<=1kb)	1	43934045	43990584	56540	1	22019	ENSMUST00000189388.6	104	ENSMUSG00000041763	Tpp2	tripeptidyl peptidase II
chr1	44102040	44102345	306	*	HBO1-rep_peak_154	44102307	7.36258	2.01779	4.54263	Promoter (<=1kb)	1	44086810	44102343	15534	2	75623	ENSMUST00000128190.7	0	ENSMUSG00000026049	Tex30	testis expressed 30
chr1	44825876	44826222	347	*	HBO1-rep_peak_155	44826057	15.4524	6.50253	11.7788	Distal Intergenic	1	44739676	44744949	5274	2	75066	ENSMUST00000186732.1	-80927	ENSMUSG00000101701	4930521E06Rik	RIKEN cDNA 4930521E06 gene
chr1	44960045	44960621	577	*	HBO1-rep_peak_156	44960242	16.7574	2.90297	13.003	Distal Intergenic	1	44739676	44744949	5274	2	75066	ENSMUST00000186732.1	-215096	ENSMUSG00000101701	4930521E06Rik	RIKEN cDNA 4930521E06 gene
chr1	45579278	45579581	304	*	HBO1-rep_peak_157	45579441	10.9285	5.31962	7.64572	Distal Intergenic	1	45414199	45503282	89084	2	12832	ENSMUST00000134681.7	-75996	ENSMUSG00000026042	Col5a2	collagen, type V, alpha 2
chr1	45795507	45795901	395	*	HBO1-rep_peak_158	45795665	18.1916	3.62307	14.3514	Promoter (<=1kb)	1	45795507	45803929	8423	1	73674	ENSMUST00000147308.1	0	ENSMUSG00000025995	Wdr75	WD repeat domain 75
chr1	46449004	46449907	904	*	HBO1-rep_peak_159	46449301	39.625	3.32098	35.0659	Intron (ENSMUST00000189749.6/100101919, intron 3 of 64)	1	46425592	46807476	381885	1	100101919	ENSMUST00000189749.6	23412	ENSMUSG00000101337	Dnah7c	dynein, axonemal, heavy chain 7C
chr1	46852794	46853434	641	*	HBO1-rep_peak_160	46853215	20.7276	3.46222	16.7586	Promoter (<=1kb)	1	46807544	46854046	46503	2	227059	ENSMUST00000027131.5	612	ENSMUSG00000025986	Slc39a10	solute carrier family 39 (zinc transporter), member 10
chr1	47226663	47226951	289	*	HBO1-rep_peak_161	47226802	17.336	4.84276	13.5475	Distal Intergenic	1	47467021	47467125	105	2	102466969	ENSMUST00000183639.1	240174	ENSMUSG00000098876	Mir6350	microRNA 6350
chr1	47630091	47630425	335	*	HBO1-rep_peak_162	47630183	7.46464	1.93683	4.63188	Distal Intergenic	1	47467021	47467125	105	2	102466969	ENSMUST00000183639.1	-162966	ENSMUSG00000098876	Mir6350	microRNA 6350
chr1	51112009	51112439	431	*	HBO1-rep_peak_163	51112207	7.66459	4.47468	4.79194	Intron (ENSMUST00000081851.3/56363, intron 5 of 9)	1	51289126	51302960	13835	1	20324	ENSMUST00000051572.7	-176687	ENSMUSG00000045954	Cavin2	caveolae associated 2
chr1	51478036	51478363	328	*	HBO1-rep_peak_164	51478286	11.4314	2.60861	8.0911	Promoter (<=1kb)	1	51466007	51478067	12061	2	109019	ENSMUST00000186003.6	0	ENSMUSG00000026107	Nabp1	nucleic acid binding protein 1
chr1	51768662	51769050	389	*	HBO1-rep_peak_165	51768846	9.59052	5.3601	6.45089	Promoter (1-2kb)	1	51762590	51767392	4803	2	17912	ENSMUST00000140930.1	-1270	ENSMUSG00000018417	Myo1b	myosin IB
chr1	51915434	51915898	465	*	HBO1-rep_peak_166	51915680	15.2194	2.6672	11.568	Promoter (<=1kb)	1	51810681	51915912	105232	2	17912	ENSMUST00000151525.7	14	ENSMUSG00000018417	Myo1b	myosin IB
chr1	52232153	52233105	953	*	HBO1-rep_peak_167	52233053	8.69755	2.11436	5.6862	Promoter (<=1kb)	1	52165941	52232296	66356	2	14660	ENSMUST00000114512.7	0	ENSMUSG00000026103	Gls	glutaminase
chr1	52400202	52400502	301	*	HBO1-rep_peak_168	52400407	10.6967	1.97516	7.4367	Distal Intergenic	1	52459241	52467057	7817	2	17936	ENSMUST00000167732.1	66555	ENSMUSG00000002881	Nab1	Ngfi-A binding protein 1
chr1	52593947	52594223	277	*	HBO1-rep_peak_169	52594069	7.02967	2.93899	4.28385	Distal Intergenic	1	52570014	52580291	10278	2	102634661	ENSMUST00000188544.1	-13656	ENSMUSG00000099878	Gm28178	predicted gene 28178
chr1	52726982	52727421	440	*	HBO1-rep_peak_170	52727038	8.31617	2.46172	5.35861	Promoter (<=1kb)	1	52675623	52727358	51736	2	98682	ENSMUST00000147421.1	0	ENSMUSG00000041439	Mfsd6	major facilitator superfamily domain containing 6
chr1	52952564	52952958	395	*	HBO1-rep_peak_171	52952787	8.61121	2.424	5.60875	Promoter (<=1kb)	1	52922324	52952844	30521	2	67080	ENSMUST00000050567.10	0	ENSMUSG00000043629	1700019D03Rik	RIKEN cDNA 1700019D03 gene
chr1	53517689	53517966	278	*	HBO1-rep_peak_172	53517890	7.66459	4.3057	4.79194	Intron (ENSMUST00000094964.6/627872, intron 41 of 65)	1	53347831	53352752	4922	2	70396	ENSMUST00000147021.8	-164937	ENSMUSG00000026095	Asnsd1	asparagine synthetase domain containing 1
chr1	54202301	54202585	285	*	HBO1-rep_peak_173	54202365	10.2513	5.74093	7.03096	Distal Intergenic	1	53941496	54195168	253673	2	329152	ENSMUST00000146850.1	-7133	ENSMUSG00000042807	Hecw2	HECT, C2 and WW domain containing E3 ubiquitin protein ligase 2
chr1	54387250	54387718	469	*	HBO1-rep_peak_174	54387475	10.393	2.31258	7.16141	Distal Intergenic	1	54354596	54368603	14008	1	78016	ENSMUST00000159682.1	32654	ENSMUSG00000025983	Ccdc150	coiled-coil domain containing 150
chr1	54438761	54439053	293	*	HBO1-rep_peak_175	54438945	8.54208	2.16472	5.54803	Promoter (<=1kb)	1	54396004	54438971	42968	2	98488	ENSMUST00000041638.7	0	ENSMUSG00000041303	Gtf3c3	general transcription factor IIIC, polypeptide 3
chr1	54601763	54602077	315	*	HBO1-rep_peak_176	54601844	8.41215	5.06498	5.43172	Distal Intergenic	1	54524284	54557684	33401	2	241062	ENSMUST00000185817.1	-44079	ENSMUSG00000073678	Pgap1	post-GPI attachment to proteins 1
chr1	54925596	54926154	559	*	HBO1-rep_peak_177	54925996	6.73053	1.95986	4.02334	Promoter (<=1kb)	1	54735302	54926354	191053	2	329154	ENSMUST00000178935.7	200	ENSMUSG00000052331	Ankrd44	ankyrin repeat domain 44
chr1	55026887	55027352	466	*	HBO1-rep_peak_178	55027063	9.2179	2.05166	6.12671	Promoter (<=1kb)	1	55015801	55027373	11573	2	81898	ENSMUST00000189051.1	21	ENSMUSG00000025982	Sf3b1	splicing factor 3b, subunit 1
chr1	55087313	55087834	522	*	HBO1-rep_peak_179	55087627	20.8465	2.71116	16.8738	Promoter (<=1kb)	1	55077835	55088024	10190	2	15510	ENSMUST00000027123.14	190	ENSMUSG00000025980	Hspd1	heat shock protein 1 (chaperonin)
chr1	55088335	55088739	405	*	HBO1-rep_peak_180	55088568	19.2068	3.36445	15.3137	Promoter (<=1kb)	1	55088314	55089915	1602	1	15528	ENSMUST00000134628.1	21	ENSMUSG00000073676	Hspe1	heat shock protein 1 (chaperonin 10)
chr1	55131338	55131799	462	*	HBO1-rep_peak_181	55131480	14.2209	2.45213	10.6415	Promoter (<=1kb)	1	55131326	55145383	14058	1	19070	ENSMUST00000159743.1	12	ENSMUSG00000025979	Mob4	MOB family member 4, phocein
chr1	55237358	55237779	422	*	HBO1-rep_peak_182	55237408	7.34274	2.03767	4.54263	Promoter (<=1kb)	1	55237177	55248470	11294	1	212679	ENSMUST00000061334.9	181	ENSMUSG00000046994	Mars2	methionine-tRNA synthetase 2 (mitochondrial)
chr1	56773240	56773587	348	*	HBO1-rep_peak_183	56773353	10.1685	2.62635	6.97417	Distal Intergenic	1	56636044	56637435	1392	2	71066	ENSMUST00000062085.5	-135805	ENSMUSG00000045336	Hsfy2	heat shock transcription factor, Y-linked 2
chr1	56972212	56973001	790	*	HBO1-rep_peak_184	56972426	9.71234	2.56201	6.56443	Promoter (<=1kb)	1	56793981	56972502	178522	2	212712	ENSMUST00000042857.13	0	ENSMUSG00000038331	Satb2	special AT-rich sequence binding protein 2
chr1	57406165	57407032	868	*	HBO1-rep_peak_185	57406666	24.5592	3.91019	20.4204	Promoter (<=1kb)	1	57406328	57417953	11626	1	68115	ENSMUST00000027114.5	0	ENSMUSG00000025971	Maip1	matrix AAA peptidase interacting protein 1
chr1	57775101	57775427	327	*	HBO1-rep_peak_186	57775327	7.85187	2.15131	4.95458	Promoter (<=1kb)	1	57774917	57799580	24664	1	67198	ENSMUST00000168895.1	184	ENSMUSG00000038305	Spats2l	spermatogenesis associated, serine-rich 2-like
chr1	58358905	58359217	313	*	HBO1-rep_peak_187	58359031	11.1767	6.53436	7.85709	Exon (ENSMUST00000114366.2/213043, exon 34 of 36)	1	58392898	58407353	14456	1	66882	ENSMUST00000050552.14	-33681	ENSMUSG00000051223	Bzw1	basic leucine zipper and W2 domains 1
chr1	58364579	58365005	427	*	HBO1-rep_peak_188	58364644	9.21706	5.79404	6.1265	Intron (ENSMUST00000114366.2/213043, intron 34 of 35)	1	58392898	58407353	14456	1	66882	ENSMUST00000050552.14	-27893	ENSMUSG00000051223	Bzw1	basic leucine zipper and W2 domains 1
chr1	58379607	58379883	277	*	HBO1-rep_peak_189	58379778	9.21706	5.79404	6.1265	3' UTR	1	58392898	58407353	14456	1	66882	ENSMUST00000050552.14	-13015	ENSMUSG00000051223	Bzw1	basic leucine zipper and W2 domains 1
chr1	58392495	58392892	398	*	HBO1-rep_peak_190	58392687	22.8002	4.11609	18.736	Promoter (<=1kb)	1	58392898	58407353	14456	1	66882	ENSMUST00000050552.14	-6	ENSMUSG00000051223	Bzw1	basic leucine zipper and W2 domains 1
chr1	58393117	58393860	744	*	HBO1-rep_peak_191	58393536	15.876	2.4862	12.1807	Promoter (<=1kb)	1	58393124	58403004	9881	1	66882	ENSMUST00000188898.6	0	ENSMUSG00000051223	Bzw1	basic leucine zipper and W2 domains 1
chr1	58423341	58424004	664	*	HBO1-rep_peak_192	58423770	19.9873	3.07511	16.0508	Promoter (<=1kb)	1	58410189	58424066	13878	2	12747	ENSMUST00000156931.7	62	ENSMUSG00000026034	Clk1	CDC-like kinase 1
chr1	58504539	58504936	398	*	HBO1-rep_peak_193	58504758	19.761	3.33692	15.8397	Promoter (<=1kb)	1	58483698	58504925	21228	2	18393	ENSMUST00000190695.1	0	ENSMUSG00000026037	Orc2	origin recognition complex, subunit 2
chr1	58931797	58932156	360	*	HBO1-rep_peak_194	58931914	8.34325	2.82351	5.38385	Intron (ENSMUST00000027186.11/70827, intron 3 of 15)	1	58919896	58921697	1802	2	70827	ENSMUST00000174359.1	-10100	ENSMUSG00000026028	Trak2	trafficking protein, kinesin binding 2
chr1	58939892	58940196	305	*	HBO1-rep_peak_195	58940026	16.3197	7.99409	12.5907	Intron (ENSMUST00000027186.11/70827, intron 2 of 15)	1	58903504	58946337	42834	2	70827	ENSMUST00000174120.1	6141	ENSMUSG00000026028	Trak2	trafficking protein, kinesin binding 2
chr1	59111380	59111851	472	*	HBO1-rep_peak_196	59111584	17.4005	8.21941	13.606	Promoter (2-3kb)	1	59108784	59114316	5533	2	381259	ENSMUST00000185951.1	2465	ENSMUSG00000038079	Tmem237	transmembrane protein 237
chr1	59482341	59483078	738	*	HBO1-rep_peak_197	59482775	6.76051	2.07946	4.05147	Promoter (<=1kb)	1	59482424	59486955	4532	1	14369	ENSMUST00000114246.3	0	ENSMUSG00000041075	Fzd7	frizzled class receptor 7
chr1	59632255	59632549	295	*	HBO1-rep_peak_198	59632403	11.1767	6.53436	7.85709	Promoter (1-2kb)	1	59630323	59636417	6095	1	381260	ENSMUST00000190490.1	1932	ENSMUSG00000047361	Gm973	predicted gene 973
chr1	59670142	59671090	949	*	HBO1-rep_peak_199	59670525	24.2063	3.5742	20.0809	Promoter (<=1kb)	1	59586558	59670792	84235	2	22218	ENSMUST00000191158.6	0	ENSMUSG00000026021	Sumo1	small ubiquitin-like modifier 1
chr1	59763609	59764098	490	*	HBO1-rep_peak_200	59763806	13.1697	2.83452	9.6767	Promoter (<=1kb)	1	59763400	59879014	115615	1	12168	ENSMUST00000087435.6	209	ENSMUSG00000067336	Bmpr2	bone morphogenetic protein receptor, type II (serine/threonine kinase)
chr1	59913189	59913889	701	*	HBO1-rep_peak_201	59913466	12.9426	2.4883	9.46537	Promoter (<=1kb)	1	59913006	59985346	72341	1	72750	ENSMUST00000036540.11	183	ENSMUSG00000041040	Fam117b	family with sequence similarity 117, member B
chr1	59970455	59970742	288	*	HBO1-rep_peak_202	59970594	11.1767	6.53436	7.85709	Promoter (<=1kb)	1	59970680	59981515	10836	1	72750	ENSMUST00000151630.1	0	ENSMUSG00000041040	Fam117b	family with sequence similarity 117, member B
chr1	60042943	60043315	373	*	HBO1-rep_peak_203	60043184	11.9751	2.55923	8.58862	Promoter (<=1kb)	1	59989068	60043087	54020	2	70375	ENSMUST00000027172.12	0	ENSMUSG00000026018	Ica1l	islet cell autoantigen 1-like
chr1	60409689	60410161	473	*	HBO1-rep_peak_204	60409959	15.8057	2.91608	12.1131	Promoter (<=1kb)	1	60409695	60477088	67394	1	329165	ENSMUST00000188594.6	0	ENSMUSG00000026782	Abi2	abl interactor 2
chr1	60566155	60566706	552	*	HBO1-rep_peak_205	60566574	10.5274	2.25085	7.28053	Promoter (<=1kb)	1	60483236	60566765	83530	2	77300	ENSMUST00000027168.11	59	ENSMUSG00000026014	Raph1	Ras association (RalGDS/AF-6) and pleckstrin homology domains 1
chr1	61498837	61499144	308	*	HBO1-rep_peak_206	61498960	13.7482	2.54114	10.2014	Distal Intergenic	1	61378432	61395904	17473	1	77341	ENSMUST00000141000.1	120405	ENSMUSG00000085447	9530026F06Rik	RIKEN cDNA 9530026F06 gene
chr1	61514488	61515355	868	*	HBO1-rep_peak_207	61515095	5.54041	1.84398	3.09215	Distal Intergenic	1	61638824	62078259	439436	1	72823	ENSMUST00000138768.7	-123469	ENSMUSG00000052062	Pard3b	par-3 family cell polarity regulator beta
chr1	62534191	62534494	304	*	HBO1-rep_peak_208	62534339	12.399	6.41195	8.96832	Exon (ENSMUST00000185587.1/ENSMUST00000185587.1, exon 1 of 1)	1	62703285	62739932	36648	1	18187	ENSMUST00000126344.1	-168791	ENSMUSG00000025969	Nrp2	neuropilin 2
chr1	62827411	62827736	326	*	HBO1-rep_peak_209	62827706	7.36809	4.80696	4.54263	Intron (ENSMUST00000189802.1/ENSMUST00000189802.1, intron 1 of 1)	1	62703702	62818695	114994	1	18187	ENSMUST00000114157.2	123709	ENSMUSG00000025969	Nrp2	neuropilin 2
chr1	63113424	63114492	1069	*	HBO1-rep_peak_210	63114263	20.3651	2.9255	16.4117	Promoter (<=1kb)	1	63114471	63158290	43820	1	100380944	ENSMUST00000138611.7	0	ENSMUSG00000084799	Ino80dos	INO80 complex subunit D, opposite strand
chr1	63130021	63130367	347	*	HBO1-rep_peak_211	63130207	8.41215	5.2903	5.43172	Intron (ENSMUST00000138611.7/100380944, intron 1 of 3)	1	63114740	63157245	42506	1	100380944	ENSMUST00000188602.1	15281	ENSMUSG00000084799	Ino80dos	INO80 complex subunit D, opposite strand
chr1	63177075	63177495	421	*	HBO1-rep_peak_212	63177293	11.874	2.39524	8.49317	Promoter (<=1kb)	1	63177129	63179362	2234	1	55949	ENSMUST00000142062.7	0	ENSMUSG00000025967	Eef1b2	eukaryotic translation elongation factor 1 beta 2
chr1	63237448	63237777	330	*	HBO1-rep_peak_213	63237570	12.194	6.78113	8.77926	Distal Intergenic	1	63182691	63214543	31853	2	241070	ENSMUST00000050536.13	-22905	ENSMUSG00000046856	Cmklr2	chemerin chemokine-like receptor 2
chr1	63257342	63257634	293	*	HBO1-rep_peak_214	63257496	12.4288	6.78582	8.99349	Distal Intergenic	1	63273265	63314576	41312	1	73884	ENSMUST00000114132.7	-15631	ENSMUSG00000027520	Zdbf2	zinc finger, DBF-type containing 2
chr1	63261278	63261587	310	*	HBO1-rep_peak_215	63261404	13.1761	6.51022	9.68278	Distal Intergenic	1	63273265	63314576	41312	1	73884	ENSMUST00000114132.7	-11678	ENSMUSG00000027520	Zdbf2	zinc finger, DBF-type containing 2
chr1	63273291	63273897	607	*	HBO1-rep_peak_216	63273581	18.1776	2.90404	14.3389	Promoter (<=1kb)	1	63273269	63295022	21754	1	73884	ENSMUST00000126932.1	22	ENSMUSG00000027520	Zdbf2	zinc finger, DBF-type containing 2
chr1	63309116	63309801	686	*	HBO1-rep_peak_217	63309376	11.7909	2.35605	8.41913	Exon (ENSMUST00000114132.7/73884, exon 7 of 7)	1	63290738	63314575	23838	1	73884	ENSMUST00000029025.8	18378	ENSMUSG00000027520	Zdbf2	zinc finger, DBF-type containing 2
chr1	63630307	63630678	372	*	HBO1-rep_peak_218	63630452	10.7349	1.95439	7.47227	Intron (ENSMUST00000090313.4/241073, intron 14 of 14)	1	63615968	63620819	4852	1	105243944	ENSMUST00000226288.1	14339	ENSMUSG00000115378	Gm39653	predicted gene, 39653
chr1	63886247	63886734	488	*	HBO1-rep_peak_219	63886512	12.3339	2.36545	8.90751	Distal Intergenic	1	63964727	63968999	4273	1	433315	ENSMUST00000133244.1	-77993	ENSMUSG00000044689	Gm13749	predicted gene 13749
chr1	64532858	64533647	790	*	HBO1-rep_peak_220	64533378	16.0149	3.09995	12.3072	Promoter (<=1kb)	1	64532859	64597467	64609	1	12912	ENSMUST00000190876.6	0	ENSMUSG00000025958	Creb1	cAMP responsive element binding protein 1
chr1	64642902	64643221	320	*	HBO1-rep_peak_221	64643118	9.31879	5.51561	6.20752	Distal Intergenic	1	64606473	64617242	10770	2	67099	ENSMUST00000114079.8	-25660	ENSMUSG00000025956	Mettl21a	methyltransferase like 21A
chr1	64690922	64691557	636	*	HBO1-rep_peak_222	64691098	22.6097	3.21576	18.5527	Promoter (<=1kb)	1	64691183	64711453	20271	1	227210	ENSMUST00000187638.6	0	ENSMUSG00000070871	Ccnyl1	cyclin Y-like 1
chr1	64737005	64737628	624	*	HBO1-rep_peak_223	64737503	11.7909	2.35605	8.41913	Promoter (<=1kb)	1	64734469	64737749	3281	2	14367	ENSMUST00000116133.3	121	ENSMUSG00000045005	Fzd5	frizzled class receptor 5
chr1	64787727	64788432	706	*	HBO1-rep_peak_224	64787861	9.21706	5.79404	6.1265	Intron (ENSMUST00000139649.7/241075, intron 8 of 8)	1	64793809	64836764	42956	2	241075	ENSMUST00000187188.1	48332	ENSMUSG00000051344	Plekhm3	pleckstrin homology domain containing, family M, member 3
chr1	64967044	64967341	298	*	HBO1-rep_peak_225	64967191	19.1117	5.67375	15.2241	Distal Intergenic	1	64789121	64956824	167704	2	241075	ENSMUST00000097713.1	-10220	ENSMUSG00000051344	Plekhm3	pleckstrin homology domain containing, family M, member 3
chr1	65337397	65337714	318	*	HBO1-rep_peak_226	65337560	6.46191	3.43376	3.82256	Intron (ENSMUST00000140190.7/213527, intron 4 of 5)	1	65311257	65389244	77988	1	213527	ENSMUST00000027083.6	26140	ENSMUSG00000025946	Pth2r	parathyroid hormone 2 receptor
chr1	65709804	65710129	326	*	HBO1-rep_peak_227	65709994	14.2972	7.52144	10.7099	Distal Intergenic	1	65926520	65928307	1788	1	12969	ENSMUST00000027082.10	-216391	ENSMUSG00000025945	Crygf	crystallin, gamma F
chr1	66017646	66017985	340	*	HBO1-rep_peak_228	66017833	15.0542	7.42671	11.4146	Distal Intergenic	1	65926538	65928306	1769	1	12969	ENSMUST00000114027.2	91108	ENSMUSG00000025945	Crygf	crystallin, gamma F
chr1	66024351	66024749	399	*	HBO1-rep_peak_229	66024560	18.718	6.674	14.8492	Distal Intergenic	1	65926538	65928306	1769	1	12969	ENSMUST00000114027.2	97813	ENSMUSG00000025945	Crygf	crystallin, gamma F
chr1	66277103	66277651	549	*	HBO1-rep_peak_230	66277466	13.2571	2.62174	9.74731	Intron (ENSMUST00000156636.8/17756, intron 2 of 4)	1	66251662	66442581	190920	1	17756	ENSMUST00000024639.11	25441	ENSMUSG00000015222	Map2	microtubule-associated protein 2
chr1	66700925	66701330	406	*	HBO1-rep_peak_231	66701095	23.0759	3.4962	19.0001	Promoter (<=1kb)	1	66700907	66718019	17113	1	66646	ENSMUST00000190404.1	18	ENSMUSG00000026005	Rpe	ribulose-5-phosphate-3-epimerase
chr1	66863129	66863486	358	*	HBO1-rep_peak_232	66863188	5.90084	1.91123	3.34706	Promoter (<=1kb)	1	66830839	66863277	32439	2	11363	ENSMUST00000027153.5	0	ENSMUSG00000026003	Acadl	acyl-Coenzyme A dehydrogenase, long-chain
chr1	67542598	67543052	455	*	HBO1-rep_peak_233	67542793	9.22533	3.34456	6.13262	Distal Intergenic	1	67123026	67231259	108234	1	227231	ENSMUST00000027144.7	419572	ENSMUSG00000025991	Cps1	carbamoyl-phosphate synthetase 1
chr1	69231535	69231813	279	*	HBO1-rep_peak_234	69231773	9.40134	2.14833	6.2817	Distal Intergenic	1	68032186	69108059	1075874	2	13869	ENSMUST00000121473.7	-123476	ENSMUSG00000062209	Erbb4	erb-b2 receptor tyrosine kinase 4
chr1	69231919	69232300	382	*	HBO1-rep_peak_235	69232067	31.3947	3.02825	27.0305	Distal Intergenic	1	68032186	69108059	1075874	2	13869	ENSMUST00000121473.7	-123860	ENSMUSG00000062209	Erbb4	erb-b2 receptor tyrosine kinase 4
chr1	69687266	69687787	522	*	HBO1-rep_peak_236	69687530	8.46206	2.54297	5.47281	Promoter (<=1kb)	1	69538582	69687245	148664	2	22779	ENSMUST00000187184.6	-21	ENSMUSG00000025997	Ikzf2	IKAROS family zinc finger 2
chr1	70208881	70209193	313	*	HBO1-rep_peak_237	70209010	7.33255	2.10895	4.54263	Intron (ENSMUST00000187159.6/66722, intron 11 of 12)	1	69951648	70282011	330364	1	66722	ENSMUST00000191569.1	257233	ENSMUSG00000053153	Spag16	sperm associated antigen 16
chr1	70238744	70239076	333	*	HBO1-rep_peak_238	70238928	7.6461	3.37112	4.78274	Intron (ENSMUST00000187159.6/66722, intron 11 of 12)	1	69951648	70282011	330364	1	66722	ENSMUST00000191569.1	287096	ENSMUSG00000053153	Spag16	sperm associated antigen 16
chr1	71102318	71102808	491	*	HBO1-rep_peak_239	71102707	9.06731	2.37829	6.01309	Promoter (<=1kb)	1	71027498	71103146	75649	2	12021	ENSMUST00000027393.7	338	ENSMUSG00000026196	Bard1	BRCA1 associated RING domain 1
chr1	71599172	71599491	320	*	HBO1-rep_peak_240	71599356	14.4821	7.47639	10.8797	Promoter (<=1kb)	1	71590097	71600368	10272	2	14268	ENSMUST00000187627.1	877	ENSMUSG00000026193	Fn1	fibronectin 1
chr1	71645437	71645738	302	*	HBO1-rep_peak_241	71645545	11.1767	6.28758	7.85709	Exon (ENSMUST00000188894.6/14268, exon 6 of 45)	1	71629457	71641288	11832	2	14268	ENSMUST00000186613.1	-4149	ENSMUSG00000026193	Fn1	fibronectin 1
chr1	71652647	71653117	471	*	HBO1-rep_peak_242	71653012	14.6413	2.6112	11.0279	Promoter (<=1kb)	1	71652837	71657457	4621	1	100042814	ENSMUST00000097699.2	0	ENSMUSG00000073652	Apol7d	apolipoprotein L 7d
chr1	71653746	71654214	469	*	HBO1-rep_peak_243	71653834	11.3393	3.81464	8.00395	Promoter (<=1kb)	1	71653339	71657245	3907	1	100042814	ENSMUST00000125934.1	407	ENSMUSG00000073652	Apol7d	apolipoprotein L 7d
chr1	71855058	71855354	297	*	HBO1-rep_peak_244	71855185	8.44714	4.64367	5.45974	Distal Intergenic	1	71888112	71891204	3093	1	667931	ENSMUST00000189680.6	-32758	ENSMUSG00000099707	Gm8883	predicted gene 8883
chr1	71921202	71921516	315	*	HBO1-rep_peak_245	71921369	13.3826	4.43418	9.86294	Distal Intergenic	1	71888503	71890587	2085	1	667931	ENSMUST00000188676.1	32699	ENSMUSG00000099707	Gm8883	predicted gene 8883
chr1	72130229	72130527	299	*	HBO1-rep_peak_246	72130344	7.73977	3.77173	4.85688	Distal Intergenic	1	72159442	72212307	52866	2	381269	ENSMUST00000048860.8	81780	ENSMUSG00000039395	Mreg	melanoregulin
chr1	72173335	72173825	491	*	HBO1-rep_peak_247	72173553	8.8485	5.56188	5.81458	Intron (ENSMUST00000048860.8/381269, intron 2 of 4)	1	72159442	72212307	52866	2	381269	ENSMUST00000048860.8	38482	ENSMUSG00000039395	Mreg	melanoregulin
chr1	72183815	72184147	333	*	HBO1-rep_peak_248	72183973	12.6665	5.7083	9.21095	Intron (ENSMUST00000048860.8/381269, intron 2 of 4)	1	72159442	72212307	52866	2	381269	ENSMUST00000048860.8	28160	ENSMUSG00000039395	Mreg	melanoregulin
chr1	72202628	72202922	295	*	HBO1-rep_peak_249	72202838	9.78789	5.79877	6.63285	Intron (ENSMUST00000048860.8/381269, intron 1 of 4)	1	72159442	72212307	52866	2	381269	ENSMUST00000048860.8	9385	ENSMUSG00000039395	Mreg	melanoregulin
chr1	72211784	72212315	532	*	HBO1-rep_peak_250	72212111	34.1904	3.6787	29.7546	Promoter (<=1kb)	1	72159442	72212307	52866	2	381269	ENSMUST00000048860.8	0	ENSMUSG00000039395	Mreg	melanoregulin
chr1	72262111	72262531	421	*	HBO1-rep_peak_251	72262251	8.41215	5.2903	5.43172	Intron (ENSMUST00000134840.7/111175, intron 6 of 7)	1	72259167	72284259	25093	2	111175	ENSMUST00000134840.7	21728	ENSMUSG00000026189	Pecr	peroxisomal trans-2-enoyl-CoA reductase
chr1	72307343	72307661	319	*	HBO1-rep_peak_252	72307441	15.1687	4.54234	11.5207	Promoter (<=1kb)	1	72307427	72394952	87526	1	22596	ENSMUST00000027379.9	0	ENSMUSG00000026187	Xrcc5	X-ray repair complementing defective repair in Chinese hamster cells 5
chr1	72345126	72345466	341	*	HBO1-rep_peak_253	72345453	4.91698	3.57934	2.57174	Intron (ENSMUST00000027379.9/22596, intron 13 of 20)	1	72307427	72394952	87526	1	22596	ENSMUST00000027379.9	37699	ENSMUSG00000026187	Xrcc5	X-ray repair complementing defective repair in Chinese hamster cells 5
chr1	72583273	72583597	325	*	HBO1-rep_peak_254	72583446	10.9544	6.15499	7.66812	Promoter (<=1kb)	1	72583615	72633134	49520	1	54380	ENSMUST00000152225.1	-18	ENSMUSG00000039354	Smarcal1	SWI/SNF related matrix associated, actin dependent regulator of chromatin, subfamily a-like 1
chr1	72711280	72711904	625	*	HBO1-rep_peak_255	72711484	19.7754	3.28456	15.8523	Promoter (<=1kb)	1	72711290	72713813	2524	1	19981	ENSMUST00000059980.10	0	ENSMUSG00000046330	Rpl37a	ribosomal protein L37a
chr1	72735166	72735588	423	*	HBO1-rep_peak_256	72735369	9.67212	5.61885	6.52737	Distal Intergenic	1	72711781	72712570	790	1	19981	ENSMUST00000211963.1	23385	ENSMUSG00000046330	Rpl37a	ribosomal protein L37a
chr1	72824544	72824946	403	*	HBO1-rep_peak_257	72824731	15.4645	2.60014	11.7904	Promoter (<=1kb)	1	72824503	72852474	27972	1	16008	ENSMUST00000047328.10	41	ENSMUSG00000039323	Igfbp2	insulin-like growth factor binding protein 2
chr1	72839944	72840225	282	*	HBO1-rep_peak_258	72839989	6.13267	3.67304	3.54513	Intron (ENSMUST00000047328.10/16008, intron 1 of 3)	1	72848699	72852148	3450	1	16008	ENSMUST00000155703.1	-8474	ENSMUSG00000039323	Igfbp2	insulin-like growth factor binding protein 2
chr1	72963326	72963678	353	*	HBO1-rep_peak_259	72963551	7.36809	4.80696	4.54263	Distal Intergenic	1	73015691	73025507	9817	1	69449	ENSMUST00000185768.6	-52013	ENSMUSG00000101968	1700027A15Rik	RIKEN cDNA 1700027A15 gene
chr1	73324120	73324454	335	*	HBO1-rep_peak_260	73324292	17.8405	2.62927	14.0182	Distal Intergenic	1	73398968	73430790	31823	1	78718	ENSMUST00000186582.1	-74514	ENSMUSG00000101812	D530049I02Rik	RIKEN cDNA D530049I02 gene
chr1	73885331	73885671	341	*	HBO1-rep_peak_261	73885573	18.0119	2.79031	14.1821	Distal Intergenic	1	73618088	73864466	246379	2	109198	ENSMUST00000189514.1	-20865	ENSMUSG00000100301	6030407O03Rik	RIKEN cDNA 6030407O03 gene
chr1	74147695	74147970	276	*	HBO1-rep_peak_262	74147744	7.53305	4.83966	4.68624	3' UTR	1	74153989	74160610	6622	1	12765	ENSMUST00000027372.7	-6019	ENSMUSG00000026180	Cxcr2	chemokine (C-X-C motif) receptor 2
chr1	74236722	74237103	382	*	HBO1-rep_peak_263	74236960	12.5244	2.55688	9.08289	Promoter (<=1kb)	1	74236550	74267988	31439	1	76709	ENSMUST00000113819.1	172	ENSMUSG00000006304	Arpc2	actin related protein 2/3 complex, subunit 2
chr1	74506338	74506872	535	*	HBO1-rep_peak_264	74506424	11.5439	2.50519	8.19173	Promoter (<=1kb)	1	74499956	74506283	6328	2	319651	ENSMUST00000187590.1	-55	ENSMUSG00000033364	Usp37	ubiquitin specific peptidase 37
chr1	74576061	74576375	315	*	HBO1-rep_peak_265	74576243	6.17368	3.96772	3.57296	3' UTR	1	74566869	74585663	18795	2	77264	ENSMUST00000127921.1	9288	ENSMUSG00000026135	Zfp142	zinc finger protein 142
chr1	74661862	74662165	304	*	HBO1-rep_peak_266	74662060	7.34622	2.16503	4.54263	Promoter (<=1kb)	1	74661817	74681791	19975	1	67534	ENSMUST00000129890.7	45	ENSMUSG00000033257	Ttll4	tubulin tyrosine ligase-like family, member 4
chr1	74678993	74679274	282	*	HBO1-rep_peak_267	74679125	10.0802	5.15063	6.892	Promoter (<=1kb)	1	74678898	74697977	19080	1	67534	ENSMUST00000113678.1	95	ENSMUSG00000033257	Ttll4	tubulin tyrosine ligase-like family, member 4
chr1	74823291	74823594	304	*	HBO1-rep_peak_268	74823409	9.31879	5.51561	6.20752	Distal Intergenic	1	74850895	74879953	29059	1	102634844	ENSMUST00000159627.1	-27301	ENSMUSG00000089964	Gm16582	predicted gene 16582
chr1	75171077	75171395	319	*	HBO1-rep_peak_269	75171237	8.87152	3.71573	5.83352	Promoter (1-2kb)	1	75171758	75172869	1112	2	74104	ENSMUST00000161215.1	1474	ENSMUSG00000026198	Abcb6	ATP-binding cassette, sub-family B (MDR/TAP), member 6
chr1	75209108	75209503	396	*	HBO1-rep_peak_270	75209360	8.87152	3.71573	5.83352	Promoter (<=1kb)	1	75199491	75209423	9933	2	74577	ENSMUST00000186173.6	0	ENSMUSG00000026200	Glb1l	galactosidase, beta 1-like
chr1	75218558	75218910	353	*	HBO1-rep_peak_271	75218782	9.35005	2.6497	6.23588	Promoter (<=1kb)	1	75214972	75218624	3653	2	22145	ENSMUST00000079464.12	0	ENSMUSG00000026202	Tuba4a	tubulin, alpha 4A
chr1	75236640	75236955	316	*	HBO1-rep_peak_272	75236754	8.77722	2.6467	5.74871	Promoter (<=1kb)	1	75236772	75237681	910	1	56812	ENSMUST00000186600.1	0	ENSMUSG00000026203	Dnajb2	DnaJ heat shock protein family (Hsp40) member B2
chr1	75713771	75714315	545	*	HBO1-rep_peak_273	75713989	15.8968	2.86022	12.1978	Distal Intergenic	1	75551709	75553732	2024	1	20536	ENSMUST00000132110.1	162062	ENSMUSG00000006576	Slc4a3	solute carrier family 4 (anion exchanger), member 3
chr1	76588500	76589025	526	*	HBO1-rep_peak_274	76588817	7.28745	3.85013	4.50408	Distal Intergenic	1	76509560	76509643	84	1	102465175	ENSMUST00000183584.1	78940	ENSMUSG00000098611	Mir6343	microRNA 6343
chr1	76616754	76617152	399	*	HBO1-rep_peak_275	76616995	7.36809	5.05373	4.54263	Distal Intergenic	1	76509560	76509643	84	1	102465175	ENSMUST00000183584.1	107194	ENSMUSG00000098611	Mir6343	microRNA 6343
chr1	76773432	76773733	302	*	HBO1-rep_peak_276	76773590	15.2574	7.54346	11.6041	Distal Intergenic	1	76509560	76509643	84	1	102465175	ENSMUST00000183584.1	263872	ENSMUSG00000098611	Mir6343	microRNA 6343
chr1	78246834	78247236	403	*	HBO1-rep_peak_277	78246958	12.5244	2.53435	9.08289	Distal Intergenic	1	78101270	78197134	95865	2	18505	ENSMUST00000087086.6	-49700	ENSMUSG00000004872	Pax3	paired box 3
chr1	78657920	78658585	666	*	HBO1-rep_peak_278	78658056	10.7334	2.09227	7.47079	Promoter (<=1kb)	1	78658038	78671512	13475	1	195434	ENSMUST00000053760.11	0	ENSMUSG00000079470	Utp14b	UTP14B small subunit processome component
chr1	79776065	79776446	382	*	HBO1-rep_peak_279	79776188	4.95739	1.8584	2.60588	Promoter (<=1kb)	1	79776116	79778546	2431	1	69163	ENSMUST00000189176.1	0	ENSMUSG00000026248	Mrpl44	mitochondrial ribosomal protein L44
chr1	79858381	79858790	410	*	HBO1-rep_peak_280	79858523	8.29026	2.30029	5.334	Promoter (<=1kb)	1	79794197	79858696	64500	2	20720	ENSMUST00000027467.10	0	ENSMUSG00000026249	Serpine2	serine (or cysteine) peptidase inhibitor, clade E, member 2
chr1	79938054	79938638	585	*	HBO1-rep_peak_281	79938206	14.8034	3.21892	11.1799	Distal Intergenic	1	79803035	79861180	58146	2	20720	ENSMUST00000190724.1	-76874	ENSMUSG00000026249	Serpine2	serine (or cysteine) peptidase inhibitor, clade E, member 2
chr1	79966252	79966552	301	*	HBO1-rep_peak_282	79966347	14.378	7.04306	10.7827	Distal Intergenic	1	79803035	79861180	58146	2	20720	ENSMUST00000190724.1	-105072	ENSMUSG00000026249	Serpine2	serine (or cysteine) peptidase inhibitor, clade E, member 2
chr1	80200178	80200476	299	*	HBO1-rep_peak_283	80200300	15.3808	7.76821	11.714	Exon (ENSMUST00000058748.1/241128, exon 2 of 2)	1	80198706	80213944	15239	2	241128	ENSMUST00000058748.1	13468	ENSMUSG00000043230	Fam124b	family with sequence similarity 124, member B
chr1	80339820	80340351	532	*	HBO1-rep_peak_284	80340116	19.7103	2.95942	15.7916	Promoter (<=1kb)	1	80266823	80340311	73489	2	26554	ENSMUST00000164108.7	0	ENSMUSG00000004364	Cul3	cullin 3
chr1	81569909	81570199	291	*	HBO1-rep_peak_285	81570127	6.1436	2.16548	3.55481	Distal Intergenic	1	81077583	81341764	264182	1	241134	ENSMUST00000123285.1	492326	ENSMUSG00000054976	Nyap2	neuronal tyrosine-phophorylated phosphoinositide 3-kinase adaptor 2
chr1	81570961	81571246	286	*	HBO1-rep_peak_286	81571110	7.73977	3.77173	4.85688	Distal Intergenic	1	81077583	81341764	264182	1	241134	ENSMUST00000123285.1	493378	ENSMUSG00000054976	Nyap2	neuronal tyrosine-phophorylated phosphoinositide 3-kinase adaptor 2
chr1	81807488	81807783	296	*	HBO1-rep_peak_287	81807625	9.21706	5.54727	6.1265	Distal Intergenic	1	82131916	82132019	104	1	102466629	ENSMUST00000183462.1	-324133	ENSMUSG00000098797	Mir6344	microRNA 6344
chr1	81834075	81834359	285	*	HBO1-rep_peak_288	81834275	7.36809	4.80696	4.54263	Distal Intergenic	1	82131916	82132019	104	1	102466629	ENSMUST00000183462.1	-297557	ENSMUSG00000098797	Mir6344	microRNA 6344
chr1	82839467	82840350	884	*	HBO1-rep_peak_289	82839644	15.8962	2.63769	12.1978	Promoter (<=1kb)	1	82839483	82901182	61700	1	15463	ENSMUST00000189220.6	0	ENSMUSG00000026159	Agfg1	ArfGAP with FG repeats 1
chr1	82940135	82940474	340	*	HBO1-rep_peak_290	82940319	9.33178	4.76942	6.21907	Distal Intergenic	1	83012524	83020232	7709	2	80721	ENSMUST00000142805.1	79758	ENSMUSG00000038496	Slc19a3	solute carrier family 19, member 3
chr1	83922501	83922881	381	*	HBO1-rep_peak_291	83922708	7.66459	4.47468	4.79194	Distal Intergenic	1	84037926	84053253	15328	2	98496	ENSMUST00000175948.1	130372	ENSMUSG00000045658	Pid1	phosphotyrosine interaction domain containing 1
chr1	84284255	84284720	466	*	HBO1-rep_peak_292	84284568	7.10641	2.30078	4.34679	Promoter (<=1kb)	1	84036296	84284645	248350	2	98496	ENSMUST00000168574.8	0	ENSMUSG00000045658	Pid1	phosphotyrosine interaction domain containing 1
chr1	84838384	84839606	1223	*	HBO1-rep_peak_293	84839069	23.39	3.06955	19.3002	Promoter (<=1kb)	1	84721189	84839304	118116	2	14897	ENSMUST00000027421.12	0	ENSMUSG00000026219	Trip12	thyroid hormone receptor interactor 12
chr1	84924834	84925307	474	*	HBO1-rep_peak_294	84924999	11.2084	6.19156	7.88387	Intron (ENSMUST00000027422.6/71781, intron 2 of 4)	1	84929334	84934857	5524	2	71781	ENSMUST00000186980.1	9550	ENSMUSG00000026220	Slc16a14	solute carrier family 16 (monocarboxylic acid transporters), member 14
chr1	84962542	84963084	543	*	HBO1-rep_peak_295	84962883	27.3843	5.17254	23.1417	Distal Intergenic	1	84905898	84935134	29237	2	71781	ENSMUST00000027422.6	-27408	ENSMUSG00000026220	Slc16a14	solute carrier family 16 (monocarboxylic acid transporters), member 14
chr1	84987506	84987990	485	*	HBO1-rep_peak_296	84987743	27.8561	9.5443	23.5973	Distal Intergenic	1	84905898	84935134	29237	2	71781	ENSMUST00000027422.6	-52372	ENSMUSG00000026220	Slc16a14	solute carrier family 16 (monocarboxylic acid transporters), member 14
chr1	84991091	84991521	431	*	HBO1-rep_peak_297	84991290	22.068	6.70084	18.0334	Intron (ENSMUST00000188363.1/ENSMUST00000188363.1, intron 2 of 2)	1	84905898	84935134	29237	2	71781	ENSMUST00000027422.6	-55957	ENSMUSG00000026220	Slc16a14	solute carrier family 16 (monocarboxylic acid transporters), member 14
chr1	84992524	84992806	283	*	HBO1-rep_peak_298	84992643	7.65629	3.78625	4.79194	Exon (ENSMUST00000188363.1/ENSMUST00000188363.1, exon 2 of 3)	1	84905898	84935134	29237	2	71781	ENSMUST00000027422.6	-57390	ENSMUSG00000026220	Slc16a14	solute carrier family 16 (monocarboxylic acid transporters), member 14
chr1	84993802	84994775	974	*	HBO1-rep_peak_299	84994102	31.7388	7.13508	27.3658	Intron (ENSMUST00000159114.1/ENSMUST00000159114.1, intron 2 of 2)	1	84905898	84935134	29237	2	71781	ENSMUST00000027422.6	-58668	ENSMUSG00000026220	Slc16a14	solute carrier family 16 (monocarboxylic acid transporters), member 14
chr1	85029347	85029899	553	*	HBO1-rep_peak_300	85029591	23.9089	7.15148	19.7954	Intron (ENSMUST00000159114.1/ENSMUST00000159114.1, intron 2 of 2)	1	85083069	85109449	26381	2	381287	ENSMUST00000161724.7	79550	ENSMUSG00000089844	A530032D15Rik	RIKEN cDNA A530032D15Rik gene
chr1	85030267	85030634	368	*	HBO1-rep_peak_301	85030476	23.9089	7.15148	19.7954	Intron (ENSMUST00000159114.1/ENSMUST00000159114.1, intron 2 of 2)	1	85083069	85109449	26381	2	381287	ENSMUST00000161724.7	78815	ENSMUSG00000089844	A530032D15Rik	RIKEN cDNA A530032D15Rik gene
chr1	85031754	85032134	381	*	HBO1-rep_peak_302	85031894	19.1552	7.2731	15.2644	Intron (ENSMUST00000159114.1/ENSMUST00000159114.1, intron 2 of 2)	1	85083069	85109449	26381	2	381287	ENSMUST00000161724.7	77315	ENSMUSG00000089844	A530032D15Rik	RIKEN cDNA A530032D15Rik gene
chr1	85039657	85039943	287	*	HBO1-rep_peak_303	85039858	9.52027	4.77648	6.3902	Intron (ENSMUST00000159114.1/ENSMUST00000159114.1, intron 2 of 2)	1	85083069	85109449	26381	2	381287	ENSMUST00000161724.7	69506	ENSMUSG00000089844	A530032D15Rik	RIKEN cDNA A530032D15Rik gene
chr1	85057238	85057842	605	*	HBO1-rep_peak_304	85057633	10.0433	2.65485	6.86084	Intron (ENSMUST00000159114.1/ENSMUST00000159114.1, intron 2 of 2)	1	85083069	85109449	26381	2	381287	ENSMUST00000161724.7	51607	ENSMUSG00000089844	A530032D15Rik	RIKEN cDNA A530032D15Rik gene
chr1	85078419	85078712	294	*	HBO1-rep_peak_305	85078467	9.68518	5.03711	6.54009	Intron (ENSMUST00000159114.1/ENSMUST00000159114.1, intron 2 of 2)	1	85083069	85109449	26381	2	381287	ENSMUST00000161724.7	30737	ENSMUSG00000089844	A530032D15Rik	RIKEN cDNA A530032D15Rik gene
chr1	85080982	85081282	301	*	HBO1-rep_peak_306	85081120	10.0007	3.75823	6.82213	Intron (ENSMUST00000159114.1/ENSMUST00000159114.1, intron 2 of 2)	1	85083069	85109449	26381	2	381287	ENSMUST00000161724.7	28167	ENSMUSG00000089844	A530032D15Rik	RIKEN cDNA A530032D15Rik gene
chr1	85087488	85087971	484	*	HBO1-rep_peak_307	85087782	23.9089	7.15148	19.7954	Intron (ENSMUST00000159114.1/ENSMUST00000159114.1, intron 2 of 2)	1	85083069	85109449	26381	2	381287	ENSMUST00000161724.7	21478	ENSMUSG00000089844	A530032D15Rik	RIKEN cDNA A530032D15Rik gene
chr1	85109482	85110105	624	*	HBO1-rep_peak_308	85109959	31.9715	7.02774	27.5909	Promoter (<=1kb)	1	85088407	85109853	21447	2	381287	ENSMUST00000160792.7	0	ENSMUSG00000089844	A530032D15Rik	RIKEN cDNA A530032D15Rik gene
chr1	85111630	85111947	318	*	HBO1-rep_peak_309	85111720	10.9184	2.57753	7.64014	Promoter (1-2kb)	1	85088407	85109853	21447	2	381287	ENSMUST00000160792.7	-1777	ENSMUSG00000089844	A530032D15Rik	RIKEN cDNA A530032D15Rik gene
chr1	85116444	85116736	293	*	HBO1-rep_peak_310	85116589	6.95867	3.82837	4.22589	Intron (ENSMUST00000159317.1/ENSMUST00000159317.1, intron 1 of 1)	1	85088407	85109853	21447	2	381287	ENSMUST00000160792.7	-6591	ENSMUSG00000089844	A530032D15Rik	RIKEN cDNA A530032D15Rik gene
chr1	85164217	85164560	344	*	HBO1-rep_peak_311	85164350	25.8777	7.29077	21.6873	Exon (ENSMUST00000160802.7/ENSMUST00000160802.7, exon 4 of 6)	1	85199613	85203171	3559	1	665378	ENSMUST00000160058.7	-35053	ENSMUSG00000079457	Gm7609	predicted pseudogene 7609
chr1	85269952	85270781	830	*	HBO1-rep_peak_312	85270250	35.5337	7.65597	31.0651	Promoter (<=1kb)	1	85112267	85270178	157912	2	620078	ENSMUST00000161267.7	0	ENSMUSG00000052477	C130026I21Rik	RIKEN cDNA C130026I21 gene
chr1	85272139	85272542	404	*	HBO1-rep_peak_313	85272341	31.6741	4.18186	27.3023	Promoter (1-2kb)	1	85246670	85270566	23897	2	620078	ENSMUST00000064341.8	-1573	ENSMUSG00000052477	C130026I21Rik	RIKEN cDNA C130026I21 gene
chr1	85273508	85273889	382	*	HBO1-rep_peak_314	85273733	58.4024	7.40883	53.5674	Promoter (2-3kb)	1	85246670	85270566	23897	2	620078	ENSMUST00000064341.8	-2942	ENSMUSG00000052477	C130026I21Rik	RIKEN cDNA C130026I21 gene
chr1	85276673	85277084	412	*	HBO1-rep_peak_315	85276676	4.7194	1.82191	2.44266	Exon (ENSMUST00000163068.7/ENSMUST00000163068.7, exon 4 of 4)	1	85246670	85270566	23897	2	620078	ENSMUST00000064341.8	-6107	ENSMUSG00000052477	C130026I21Rik	RIKEN cDNA C130026I21 gene
chr1	85287624	85288288	665	*	HBO1-rep_peak_316	85288160	10.1979	3.34276	6.99252	Intron (ENSMUST00000166777.3/ENSMUST00000166777.3, intron 3 of 4)	1	85246670	85270566	23897	2	620078	ENSMUST00000064341.8	-17058	ENSMUSG00000052477	C130026I21Rik	RIKEN cDNA C130026I21 gene
chr1	85289794	85290100	307	*	HBO1-rep_peak_317	85289950	32.9158	7.3748	28.5129	Intron (ENSMUST00000166777.3/ENSMUST00000166777.3, intron 3 of 4)	1	85246670	85270566	23897	2	620078	ENSMUST00000064341.8	-19228	ENSMUSG00000052477	C130026I21Rik	RIKEN cDNA C130026I21 gene
chr1	85306869	85307313	445	*	HBO1-rep_peak_318	85307072	47.1504	10.3965	42.4632	Intron (ENSMUST00000166777.3/ENSMUST00000166777.3, intron 3 of 4)	1	85246670	85270566	23897	2	620078	ENSMUST00000064341.8	-36303	ENSMUSG00000052477	C130026I21Rik	RIKEN cDNA C130026I21 gene
chr1	85308500	85308775	276	*	HBO1-rep_peak_319	85308646	16.8663	5.27696	13.1048	Exon (ENSMUST00000162276.9/ENSMUST00000162276.9, exon 4 of 4)	1	85246670	85270566	23897	2	620078	ENSMUST00000064341.8	-37934	ENSMUSG00000052477	C130026I21Rik	RIKEN cDNA C130026I21 gene
chr1	85325133	85325422	290	*	HBO1-rep_peak_320	85325318	10.3026	2.95546	7.07772	Intron (ENSMUST00000166777.3/ENSMUST00000166777.3, intron 1 of 4)	1	85246670	85270566	23897	2	620078	ENSMUST00000064341.8	-54567	ENSMUSG00000052477	C130026I21Rik	RIKEN cDNA C130026I21 gene
chr1	85455110	85455410	301	*	HBO1-rep_peak_321	85455332	10.0722	4.89455	6.88754	Distal Intergenic	1	85579357	85584278	4922	2	109032	ENSMUST00000186740.1	128868	ENSMUSG00000070034	Sp110	Sp110 nuclear body protein
chr1	85464877	85465426	550	*	HBO1-rep_peak_322	85465327	7.12015	1.68967	4.3598	Distal Intergenic	1	85579357	85584278	4922	2	109032	ENSMUST00000186740.1	118852	ENSMUSG00000070034	Sp110	Sp110 nuclear body protein
chr1	85472170	85472456	287	*	HBO1-rep_peak_323	85472310	6.14852	3.73486	3.55904	Distal Intergenic	1	85579357	85584278	4922	2	109032	ENSMUST00000186740.1	111822	ENSMUSG00000070034	Sp110	Sp110 nuclear body protein
chr1	85484832	85485149	318	*	HBO1-rep_peak_324	85484991	11.5019	4.58966	8.15267	Exon (ENSMUST00000160587.1/ENSMUST00000160587.1, exon 1 of 1)	1	85579357	85584278	4922	2	109032	ENSMUST00000186740.1	99129	ENSMUSG00000070034	Sp110	Sp110 nuclear body protein
chr1	85487081	85487445	365	*	HBO1-rep_peak_325	85487270	9.02666	4.86204	5.97608	Distal Intergenic	1	85579357	85584278	4922	2	109032	ENSMUST00000186740.1	96833	ENSMUSG00000070034	Sp110	Sp110 nuclear body protein
chr1	85502662	85502953	292	*	HBO1-rep_peak_326	85502734	14.2358	6.62591	10.6552	Intron (ENSMUST00000189121.1/ENSMUST00000189121.1, intron 1 of 8)	1	85579357	85584278	4922	2	109032	ENSMUST00000186740.1	81325	ENSMUSG00000070034	Sp110	Sp110 nuclear body protein
chr1	85522863	85523146	284	*	HBO1-rep_peak_327	85522992	11.3493	6.14864	8.01369	Intron (ENSMUST00000161449.1/ENSMUST00000161449.1, intron 1 of 1)	1	85579357	85584278	4922	2	109032	ENSMUST00000186740.1	61132	ENSMUSG00000070034	Sp110	Sp110 nuclear body protein
chr1	85544933	85545270	338	*	HBO1-rep_peak_328	85545107	13.729	5.84107	10.1836	Intron (ENSMUST00000160674.2/ENSMUST00000160674.2, intron 3 of 3)	1	85579357	85584278	4922	2	109032	ENSMUST00000186740.1	39008	ENSMUSG00000070034	Sp110	Sp110 nuclear body protein
chr1	85584695	85585074	380	*	HBO1-rep_peak_329	85584910	18.5887	4.23251	14.7279	Promoter (<=1kb)	1	85579357	85584278	4922	2	109032	ENSMUST00000186740.1	-417	ENSMUSG00000070034	Sp110	Sp110 nuclear body protein
chr1	85592595	85592946	352	*	HBO1-rep_peak_330	85592737	23.6628	3.96858	19.56	Intron (ENSMUST00000093508.6/109032, intron 3 of 11)	1	85576899	85589191	12293	2	109032	ENSMUST00000128339.7	-3404	ENSMUSG00000070034	Sp110	Sp110 nuclear body protein
chr1	85598317	85598975	659	*	HBO1-rep_peak_331	85598628	28.3893	2.63702	24.1125	Promoter (<=1kb)	1	85576899	85598817	21919	2	109032	ENSMUST00000093508.6	0	ENSMUSG00000070034	Sp110	Sp110 nuclear body protein
chr1	85600380	85601209	830	*	HBO1-rep_peak_332	85600978	29.9559	5.93749	25.6313	Promoter (<=1kb)	1	85600703	85645037	44335	1	434484	ENSMUST00000080204.10	0	ENSMUSG00000070031	Sp140	Sp140 nuclear body protein
chr1	85609696	85610114	419	*	HBO1-rep_peak_333	85609848	20.409	6.41428	16.4532	Promoter (<=1kb)	1	85610833	85630539	19707	1	434484	ENSMUST00000162925.1	-719	ENSMUSG00000070031	Sp140	Sp140 nuclear body protein
chr1	85751726	85752228	503	*	HBO1-rep_peak_334	85752050	6.17368	3.79873	3.57296	Promoter (<=1kb)	1	85751948	85752074	127	1	102466882	ENSMUST00000184526.1	0	ENSMUSG00000098634	Mir8096	microRNA 8096
chr1	85793637	85794325	689	*	HBO1-rep_peak_335	85793639	4.95687	1.69724	2.60574	Promoter (<=1kb)	1	85793541	85818513	24973	1	12283	ENSMUST00000126962.2	96	ENSMUSG00000036707	Cab39	calcium binding protein 39
chr1	85844989	85845287	299	*	HBO1-rep_peak_336	85845102	7.36809	5.05373	4.54263	Exon (ENSMUST00000187623.1/ENSMUST00000187623.1, exon 1 of 1)	1	85894281	85908675	14395	1	64294	ENSMUST00000027425.15	-48994	ENSMUSG00000026223	Itm2c	integral membrane protein 2C
chr1	85894643	85895206	564	*	HBO1-rep_peak_337	85894756	9.85169	2.32176	6.68717	Promoter (<=1kb)	1	85894619	85908359	13741	1	64294	ENSMUST00000185569.1	24	ENSMUSG00000026223	Itm2c	integral membrane protein 2C
chr1	85895498	85895779	282	*	HBO1-rep_peak_338	85895559	7.28745	3.98532	4.50408	Promoter (<=1kb)	1	85894619	85908359	13741	1	64294	ENSMUST00000185569.1	879	ENSMUSG00000026223	Itm2c	integral membrane protein 2C
chr1	86064617	86065117	501	*	HBO1-rep_peak_339	86064862	8.91377	2.36527	5.87184	Promoter (<=1kb)	1	86064619	86132749	68131	1	70247	ENSMUST00000139715.7	0	ENSMUSG00000026229	Psmd1	proteasome (prosome, macropain) 26S subunit, non-ATPase, 1
chr1	86245709	86246009	301	*	HBO1-rep_peak_340	86245853	11.1767	6.28758	7.85709	Promoter (1-2kb)	1	86244566	86269086	24521	1	78795	ENSMUST00000126579.1	1143	ENSMUSG00000062590	Armc9	armadillo repeat containing 9
chr1	86320125	86320413	289	*	HBO1-rep_peak_341	86320262	19.2012	7.60356	15.3087	Distal Intergenic	1	86303195	86304059	865	2	102635143	ENSMUST00000187004.1	-16066	NA	Gm28626	predicted gene 28626
chr1	86358547	86359387	841	*	HBO1-rep_peak_342	86359202	34.5178	3.94759	30.0745	Promoter (<=1kb)	1	86350495	86359364	8870	2	17975	ENSMUST00000185676.6	0	ENSMUSG00000026234	Ncl	nucleolin
chr1	86359755	86360054	300	*	HBO1-rep_peak_343	86359791	9.16798	2.43565	6.10388	Promoter (<=1kb)	1	86359584	86373791	14208	1	319336	ENSMUST00000137643.1	171	NA	C130036L24Rik	RIKEN cDNA C130036L24 gene
chr1	86525827	86526274	448	*	HBO1-rep_peak_344	86526023	30.88	4.06866	26.5282	Promoter (<=1kb)	1	86526726	86530712	3987	1	19231	ENSMUST00000045897.14	-452	ENSMUSG00000026238	Ptma	prothymosin alpha
chr1	86526703	86529000	2298	*	HBO1-rep_peak_345	86527017	66.1291	4.87338	61.2129	Promoter (<=1kb)	1	86526726	86530712	3987	1	19231	ENSMUST00000045897.14	0	ENSMUSG00000026238	Ptma	prothymosin alpha
chr1	86531940	86532218	279	*	HBO1-rep_peak_346	86532059	13.7295	4.54472	10.1839	Distal Intergenic	1	86526807	86530209	3403	1	19231	ENSMUST00000188533.1	5133	ENSMUSG00000026238	Ptma	prothymosin alpha
chr1	87214004	87214527	524	*	HBO1-rep_peak_347	87214105	11.5113	2.27881	8.16145	Promoter (<=1kb)	1	87214286	87228064	13779	1	26987	ENSMUST00000113231.3	0	ENSMUSG00000026254	Eif4e2	eukaryotic translation initiation factor 4E member 2
chr1	87270663	87271318	656	*	HBO1-rep_peak_348	87271114	7.53378	3.19044	4.68624	Intron (ENSMUST00000118687.7/98363, intron 1 of 4)	1	87264363	87310839	46477	1	98363	ENSMUST00000027472.6	6300	ENSMUSG00000026255	Efhd1	EF hand domain containing 1
chr1	87327140	87327721	582	*	HBO1-rep_peak_349	87327412	14.2665	2.66954	10.6838	Promoter (<=1kb)	1	87327066	87433799	106734	1	227331	ENSMUST00000173173.7	74	ENSMUSG00000048000	Gigyf2	GRB10 interacting GYF protein 2
chr1	87657487	87657784	298	*	HBO1-rep_peak_350	87657575	11.1767	6.28758	7.85709	Intron (ENSMUST00000169754.7/16331, intron 2 of 26)	1	87676239	87720502	44264	1	16331	ENSMUST00000167032.1	-18455	ENSMUSG00000026288	Inpp5d	inositol polyphosphate-5-phosphatase D
chr1	87684623	87684934	312	*	HBO1-rep_peak_351	87684820	9.21706	5.54727	6.1265	Intron (ENSMUST00000169754.7/16331, intron 9 of 26)	1	87676239	87720502	44264	1	16331	ENSMUST00000170300.7	8384	ENSMUSG00000026288	Inpp5d	inositol polyphosphate-5-phosphatase D
chr1	87692379	87692732	354	*	HBO1-rep_peak_352	87692557	10.1839	6.04081	6.97907	Intron (ENSMUST00000169754.7/16331, intron 10 of 26)	1	87676239	87720502	44264	1	16331	ENSMUST00000170300.7	16140	ENSMUSG00000026288	Inpp5d	inositol polyphosphate-5-phosphatase D
chr1	87756120	87756442	323	*	HBO1-rep_peak_353	87756240	10.98	2.24983	7.69233	Promoter (<=1kb)	1	87756093	87767983	11891	1	77040	ENSMUST00000134603.1	27	ENSMUSG00000026289	Atg16l1	autophagy related 16-like 1 (S. cerevisiae)
chr1	87790579	87790941	363	*	HBO1-rep_peak_354	87790849	7.99523	4.7415	5.08287	Exon (ENSMUST00000027512.12/77040, exon 17 of 18)	1	87784556	87784820	265	1	100217415	ENSMUST00000158656.1	6023	ENSMUSG00000089281	Scarna6	small Cajal body-specific RNA 6
chr1	87833072	87833410	339	*	HBO1-rep_peak_355	87833231	12.194	6.78113	8.77926	Exon (ENSMUST00000128761.7/20215, exon 11 of 11)	1	87826488	87835414	8927	1	20215	ENSMUST00000145385.1	6584	ENSMUSG00000056055	Sag	S-antigen, retina and pineal gland (arrestin)
chr1	87853321	87853902	582	*	HBO1-rep_peak_356	87853536	15.2834	2.71425	11.6289	Promoter (<=1kb)	1	87853287	87944490	91204	1	227333	ENSMUST00000027517.13	34	ENSMUSG00000070738	Dgkd	diacylglycerol kinase, delta
chr1	88211910	88212257	348	*	HBO1-rep_peak_357	88212037	13.2729	6.43374	9.76173	Promoter (<=1kb)	1	88211959	88218997	7039	1	394436	ENSMUST00000073049.6	0	ENSMUSG00000089960	Ugt1a1	UDP glucuronosyltransferase 1 family, polypeptide A1
chr1	88214131	88214519	389	*	HBO1-rep_peak_358	88214326	13.5501	5.01097	10.0169	Promoter (2-3kb)	1	88211959	88218997	7039	1	394436	ENSMUST00000073049.6	2172	ENSMUSG00000089960	Ugt1a1	UDP glucuronosyltransferase 1 family, polypeptide A1
chr1	88228247	88228527	281	*	HBO1-rep_peak_359	88228382	12.3999	4.68587	8.96917	Promoter (1-2kb)	1	88227031	88262289	35259	1	100040766	ENSMUST00000113130.7	1216	ENSMUSG00000079429	Mroh2a	maestro heat-like repeat family member 2A
chr1	88233272	88233595	324	*	HBO1-rep_peak_360	88233472	14.5837	3.6275	10.9741	Exon (ENSMUST00000148474.1/100040766, exon 4 of 4)	1	88238108	88240937	2830	1	100040766	ENSMUST00000142632.1	-4513	ENSMUSG00000079429	Mroh2a	maestro heat-like repeat family member 2A
chr1	88241427	88241712	286	*	HBO1-rep_peak_361	88241594	15.1959	3.35475	11.5457	Exon (ENSMUST00000061013.12/100040766, exon 20 of 43)	1	88238108	88240937	2830	1	100040766	ENSMUST00000142632.1	3319	ENSMUSG00000079429	Mroh2a	maestro heat-like repeat family member 2A
chr1	88249502	88249946	445	*	HBO1-rep_peak_362	88249682	25.6202	5.36989	21.4408	Exon (ENSMUST00000061013.12/100040766, exon 29 of 43)	1	88257758	88260169	2412	1	100040766	ENSMUST00000135948.1	-7812	ENSMUSG00000079429	Mroh2a	maestro heat-like repeat family member 2A
chr1	88263893	88264428	536	*	HBO1-rep_peak_363	88264028	9.63914	3.33799	6.49537	3' UTR	1	88266349	88269392	3044	2	381280	ENSMUST00000127446.1	4964	ENSMUSG00000044783	Hjurp	Holliday junction recognition protein
chr1	88265539	88265890	352	*	HBO1-rep_peak_364	88265644	11.1748	3.92338	7.85709	3' UTR	1	88266349	88269392	3044	2	381280	ENSMUST00000127446.1	3502	ENSMUSG00000044783	Hjurp	Holliday junction recognition protein
chr1	88268824	88269128	305	*	HBO1-rep_peak_365	88269004	20.8827	4.72911	16.9055	Promoter (<=1kb)	1	88266349	88269392	3044	2	381280	ENSMUST00000127446.1	264	ENSMUSG00000044783	Hjurp	Holliday junction recognition protein
chr1	88277166	88277547	382	*	HBO1-rep_peak_366	88277382	14.0399	1.73621	10.4733	Promoter (<=1kb)	1	88264978	88277506	12529	2	381280	ENSMUST00000147393.1	0	ENSMUSG00000044783	Hjurp	Holliday junction recognition protein
chr1	88301085	88301402	318	*	HBO1-rep_peak_367	88301290	12.7146	3.04104	9.25204	Promoter (1-2kb)	1	88303283	88388851	85569	1	171382	ENSMUST00000113114.9	-1881	ENSMUSG00000036251	Trpm8	transient receptor potential cation channel, subfamily M, member 8
chr1	88304353	88304712	360	*	HBO1-rep_peak_368	88304557	22.5453	7.63502	18.4913	Promoter (1-2kb)	1	88303283	88388851	85569	1	171382	ENSMUST00000113114.9	1070	ENSMUSG00000036251	Trpm8	transient receptor potential cation channel, subfamily M, member 8
chr1	88538818	88539359	542	*	HBO1-rep_peak_369	88539172	11.1767	6.53436	7.85709	Distal Intergenic	1	88551517	88562167	10651	1	100503197	ENSMUST00000189394.1	-12158	ENSMUSG00000100798	Gm19589	predicted gene, 19589
chr1	88623202	88623477	276	*	HBO1-rep_peak_370	88623354	11.1767	6.28758	7.85709	Distal Intergenic	1	88551517	88562167	10651	1	100503197	ENSMUST00000189394.1	71685	ENSMUSG00000100798	Gm19589	predicted gene, 19589
chr1	88803517	88803988	472	*	HBO1-rep_peak_371	88803765	16.2704	6.90578	12.547	Distal Intergenic	1	88754954	88755709	756	1	78650	ENSMUST00000180596.1	48563	ENSMUSG00000097398	Platr5	pluripotency associated transcript 5
chr1	88831356	88831684	329	*	HBO1-rep_peak_372	88831497	11.7967	5.6576	8.42313	Distal Intergenic	1	88754954	88755709	756	1	78650	ENSMUST00000180596.1	76402	ENSMUSG00000097398	Platr5	pluripotency associated transcript 5
chr1	89070550	89071259	710	*	HBO1-rep_peak_373	89070688	11.8839	2.4204	8.5025	Promoter (<=1kb)	1	89070453	89112860	42408	1	98402	ENSMUST00000123745.1	97	ENSMUSG00000036206	Sh3bp4	SH3-domain binding protein 4
chr1	89086711	89087385	675	*	HBO1-rep_peak_374	89086772	6.40804	3.23291	3.77738	Intron (ENSMUST00000066279.10/98402, intron 1 of 5)	1	89070453	89112860	42408	1	98402	ENSMUST00000123745.1	16258	ENSMUSG00000036206	Sh3bp4	SH3-domain binding protein 4
chr1	89101815	89102781	967	*	HBO1-rep_peak_375	89102044	12.5361	6.85036	9.09391	Intron (ENSMUST00000066279.10/98402, intron 1 of 5)	1	89070453	89112860	42408	1	98402	ENSMUST00000123745.1	31362	ENSMUSG00000036206	Sh3bp4	SH3-domain binding protein 4
chr1	89131891	89132192	302	*	HBO1-rep_peak_376	89132029	13.0386	4.58481	9.55429	Intron (ENSMUST00000066279.10/98402, intron 2 of 5)	1	89070453	89112860	42408	1	98402	ENSMUST00000123745.1	61438	ENSMUSG00000036206	Sh3bp4	SH3-domain binding protein 4
chr1	89152110	89152410	301	*	HBO1-rep_peak_377	89152281	10.1365	5.08238	6.94412	Exon (ENSMUST00000066279.10/98402, exon 5 of 6)	1	89070453	89112860	42408	1	98402	ENSMUST00000123745.1	81657	ENSMUSG00000036206	Sh3bp4	SH3-domain binding protein 4
chr1	89200044	89200394	351	*	HBO1-rep_peak_378	89200245	15.1322	3.97004	11.4882	Distal Intergenic	1	89070453	89112860	42408	1	98402	ENSMUST00000123745.1	129591	ENSMUSG00000036206	Sh3bp4	SH3-domain binding protein 4
chr1	89521407	89521886	480	*	HBO1-rep_peak_379	89521500	5.34426	2.8288	2.9245	Intron (ENSMUST00000027521.14/347722, intron 1 of 17)	1	89580236	89895277	315042	1	347722	ENSMUST00000074945.7	-58350	ENSMUSG00000055013	Agap1	ArfGAP with GTPase domain, ankyrin repeat and PH domain 1
chr1	89580089	89581015	927	*	HBO1-rep_peak_380	89580485	14.4222	3.06876	10.8238	Promoter (<=1kb)	1	89580236	89895277	315042	1	347722	ENSMUST00000074945.7	0	ENSMUSG00000055013	Agap1	ArfGAP with GTPase domain, ankyrin repeat and PH domain 1
chr1	89689019	89689397	379	*	HBO1-rep_peak_381	89689112	5.86775	3.85484	3.31719	Intron (ENSMUST00000027521.14/347722, intron 9 of 17)	1	89650529	89683908	33380	2	74403	ENSMUST00000186098.6	-5111	NA	4933400F21Rik	RIKEN cDNA 4933400F21 gene
chr1	89726115	89726487	373	*	HBO1-rep_peak_382	89726368	8.41215	5.06498	5.43172	Intron (ENSMUST00000027521.14/347722, intron 10 of 17)	1	89650529	89683908	33380	2	74403	ENSMUST00000186098.6	-42207	NA	4933400F21Rik	RIKEN cDNA 4933400F21 gene
chr1	89776352	89776675	324	*	HBO1-rep_peak_383	89776535	10.1877	5.92773	6.98249	Intron (ENSMUST00000027521.14/347722, intron 12 of 17)	1	89789163	89834588	45426	1	347722	ENSMUST00000212924.1	-12488	ENSMUSG00000055013	Agap1	ArfGAP with GTPase domain, ankyrin repeat and PH domain 1
chr1	89792740	89793068	329	*	HBO1-rep_peak_384	89792789	4.79185	3.29177	2.48874	Intron (ENSMUST00000027521.14/347722, intron 13 of 17)	1	89789163	89834588	45426	1	347722	ENSMUST00000212924.1	3577	ENSMUSG00000055013	Agap1	ArfGAP with GTPase domain, ankyrin repeat and PH domain 1
chr1	89929998	89931165	1168	*	HBO1-rep_peak_385	89930976	17.7153	2.90849	13.9002	Promoter (<=1kb)	1	89927956	89931179	3224	2	14472	ENSMUST00000036954.8	14	ENSMUSG00000034486	Gbx2	gastrulation brain homeobox 2
chr1	90004559	90004866	308	*	HBO1-rep_peak_386	90004660	8.27785	5.3005	5.32303	Intron (ENSMUST00000086882.7/208372, intron 1 of 5)	1	89950220	89996452	46233	2	208372	ENSMUST00000238685.1	-8107	ENSMUSG00000067081	Asb18	ankyrin repeat and SOCS box-containing 18
chr1	90257782	90258087	306	*	HBO1-rep_peak_387	90258015	4.83877	2.65981	2.50248	Intron (ENSMUST00000187649.1/ENSMUST00000187649.1, intron 1 of 1)	1	90204006	90213833	9828	1	12778	ENSMUST00000159654.1	53776	ENSMUSG00000044337	Ackr3	atypical chemokine receptor 3
chr1	90277542	90277921	380	*	HBO1-rep_peak_388	90277729	8.44714	4.64367	5.45974	Distal Intergenic	1	90204006	90213833	9828	1	12778	ENSMUST00000159654.1	73536	ENSMUSG00000044337	Ackr3	atypical chemokine receptor 3
chr1	90286475	90286814	340	*	HBO1-rep_peak_389	90286688	8.87152	3.71573	5.83352	Distal Intergenic	1	90204006	90213833	9828	1	12778	ENSMUST00000159654.1	82469	ENSMUSG00000044337	Ackr3	atypical chemokine receptor 3
chr1	90289588	90289904	317	*	HBO1-rep_peak_390	90289715	7.78579	4.29998	4.89757	Distal Intergenic	1	90204006	90213833	9828	1	12778	ENSMUST00000159654.1	85582	ENSMUSG00000044337	Ackr3	atypical chemokine receptor 3
chr1	90401551	90401910	360	*	HBO1-rep_peak_391	90401643	5.31046	3.30937	2.89508	Distal Intergenic	1	90204006	90213833	9828	1	12778	ENSMUST00000159654.1	197545	ENSMUSG00000044337	Ackr3	atypical chemokine receptor 3
chr1	90504589	90505064	476	*	HBO1-rep_peak_392	90504728	7.36809	4.80696	4.54263	Distal Intergenic	1	90602981	90613341	10361	1	108679	ENSMUST00000036153.11	-97917	ENSMUSG00000034432	Cops8	COP9 signalosome subunit 8
chr1	90520602	90521388	787	*	HBO1-rep_peak_393	90520716	12.1886	6.41688	8.77917	Exon (ENSMUST00000192105.1/ENSMUST00000192105.1, exon 1 of 1)	1	90602981	90613341	10361	1	108679	ENSMUST00000036153.11	-81593	ENSMUSG00000034432	Cops8	COP9 signalosome subunit 8
chr1	90548666	90548966	301	*	HBO1-rep_peak_394	90548823	11.1767	6.53436	7.85709	Distal Intergenic	1	90602981	90613341	10361	1	108679	ENSMUST00000036153.11	-54015	ENSMUSG00000034432	Cops8	COP9 signalosome subunit 8
chr1	90567172	90567486	315	*	HBO1-rep_peak_395	90567293	9.21706	5.54727	6.1265	Distal Intergenic	1	90602981	90613341	10361	1	108679	ENSMUST00000036153.11	-35495	ENSMUSG00000034432	Cops8	COP9 signalosome subunit 8
chr1	90819017	90819376	360	*	HBO1-rep_peak_396	90819206	13.2346	7.27467	9.72715	Intron (ENSMUST00000056925.15/12835, intron 4 of 43)	1	90791467	90807982	16516	2	12835	ENSMUST00000136916.7	-11035	ENSMUSG00000048126	Col6a3	collagen, type VI, alpha 3
chr1	90885648	90885979	332	*	HBO1-rep_peak_397	90885745	7.53305	4.83966	4.68624	Distal Intergenic	1	90915085	90951142	36058	1	171531	ENSMUST00000027528.6	-29106	ENSMUSG00000026303	Mlph	melanophilin
chr1	91092664	91093045	382	*	HBO1-rep_peak_398	91092733	7.98109	4.81185	5.07318	Intron (ENSMUST00000189505.6/16978, intron 7 of 12)	1	91111214	91116921	5708	1	16978	ENSMUST00000188094.6	-18169	ENSMUSG00000026305	Lrrfip1	leucine rich repeat (in FLII) interacting protein 1
chr1	91250396	91250900	505	*	HBO1-rep_peak_399	91250473	10.0111	2.29146	6.83105	Promoter (<=1kb)	1	91250566	91285927	35362	1	67921	ENSMUST00000171112.7	0	ENSMUSG00000034343	Ube2f	ubiquitin-conjugating enzyme E2F (putative)
chr1	91361111	91361441	331	*	HBO1-rep_peak_400	91361170	6.74013	3.50922	4.03223	3' UTR	1	91366430	91374217	7788	1	227358	ENSMUST00000086861.11	-4989	ENSMUSG00000047443	Erfe	erythroferrone
chr1	91377684	91378117	434	*	HBO1-rep_peak_401	91377846	13.1001	6.94839	9.61218	Promoter (<=1kb)	1	91376011	91378917	2907	2	67444	ENSMUST00000185886.6	800	ENSMUSG00000026309	Ilkap	integrin-linked kinase-associated serine/threonine phosphatase 2C
chr1	91398343	91398633	291	*	HBO1-rep_peak_402	91398526	7.68757	2.05642	4.81175	Promoter (<=1kb)	1	91373861	91398700	24840	2	67444	ENSMUST00000187049.6	67	ENSMUSG00000026309	Ilkap	integrin-linked kinase-associated serine/threonine phosphatase 2C
chr1	91443021	91443333	313	*	HBO1-rep_peak_403	91443197	10.5157	4.33502	7.26934	Intron (ENSMUST00000069620.9/18627, intron 6 of 22)	1	91447722	91449865	2144	2	18627	ENSMUST00000185298.1	6532	ENSMUSG00000055866	Per2	period circadian clock 2
chr1	91477958	91478281	324	*	HBO1-rep_peak_404	91478168	7.66459	4.3057	4.79194	Distal Intergenic	1	91494647	91527956	33310	1	74019	ENSMUST00000189341.6	-16366	ENSMUSG00000034292	Traf3ip1	TRAF3 interacting protein 1
chr1	91494718	91495041	324	*	HBO1-rep_peak_405	91494790	6.6757	2.18888	3.98023	Promoter (<=1kb)	1	91494694	91529307	34614	1	74019	ENSMUST00000047242.8	24	ENSMUSG00000034292	Traf3ip1	TRAF3 interacting protein 1
chr1	91495175	91495557	383	*	HBO1-rep_peak_406	91495176	4.72237	2.50272	2.44542	Promoter (<=1kb)	1	91494694	91529307	34614	1	74019	ENSMUST00000047242.8	481	ENSMUSG00000034292	Traf3ip1	TRAF3 interacting protein 1
chr1	91686063	91686395	333	*	HBO1-rep_peak_407	91686131	8.27785	5.3005	5.32303	Distal Intergenic	1	91801461	91848028	46568	1	13345	ENSMUST00000007949.3	-115066	ENSMUSG00000007805	Twist2	twist basic helix-loop-helix transcription factor 2
chr1	92028249	92028535	287	*	HBO1-rep_peak_408	92028395	8.41215	5.06498	5.43172	Intron (ENSMUST00000097644.8/208727, intron 4 of 26)	1	91932958	92006855	73898	2	208727	ENSMUST00000189303.6	-21394	ENSMUSG00000026313	Hdac4	histone deacetylase 4
chr1	92052906	92053469	564	*	HBO1-rep_peak_409	92053022	7.36809	4.80696	4.54263	Intron (ENSMUST00000097644.8/208727, intron 3 of 26)	1	91932958	92006855	73898	2	208727	ENSMUST00000189303.6	-46051	ENSMUSG00000026313	Hdac4	histone deacetylase 4
chr1	92115372	92115661	290	*	HBO1-rep_peak_410	92115551	10.1839	6.04081	6.97907	Promoter (2-3kb)	1	92030050	92113331	83282	2	208727	ENSMUST00000187622.1	-2041	ENSMUSG00000026313	Hdac4	histone deacetylase 4
chr1	92179680	92180183	504	*	HBO1-rep_peak_411	92179902	12.4225	2.40405	8.98946	Promoter (<=1kb)	1	92029955	92180297	150343	2	208727	ENSMUST00000186002.2	114	ENSMUSG00000026313	Hdac4	histone deacetylase 4
chr1	92215062	92215337	276	*	HBO1-rep_peak_412	92215168	8.35683	5.03228	5.39528	Distal Intergenic	1	92030144	92195699	165556	2	208727	ENSMUST00000212408.1	-19363	ENSMUSG00000026313	Hdac4	histone deacetylase 4
chr1	92343838	92344183	346	*	HBO1-rep_peak_413	92344036	8.41215	5.06498	5.43172	Distal Intergenic	1	92439842	92460717	20876	2	67273	ENSMUST00000153897.1	116534	ENSMUSG00000026260	Ndufa10	NADH:ubiquinone oxidoreductase subunit A10
chr1	92353062	92353444	383	*	HBO1-rep_peak_414	92353280	13.2346	7.27467	9.72715	Distal Intergenic	1	92439842	92460717	20876	2	67273	ENSMUST00000153897.1	107273	ENSMUSG00000026260	Ndufa10	NADH:ubiquinone oxidoreductase subunit A10
chr1	92433417	92433922	506	*	HBO1-rep_peak_415	92433856	5.94584	3.44456	3.37951	Distal Intergenic	1	92439842	92460717	20876	2	67273	ENSMUST00000153897.1	26795	ENSMUSG00000026260	Ndufa10	NADH:ubiquinone oxidoreductase subunit A10
chr1	92528387	92528739	353	*	HBO1-rep_peak_416	92528544	10.2513	5.96625	7.03096	Distal Intergenic	1	92506366	92518661	12296	2	259041	ENSMUST00000062353.11	-9726	ENSMUSG00000042849	Or6b3	olfactory receptor family 6 subfamily B member 3
chr1	92715803	92716171	369	*	HBO1-rep_peak_417	92716074	4.83877	2.65981	2.50248	Intron (ENSMUST00000188188.1/ENSMUST00000188188.1, intron 1 of 1)	1	92644218	92648841	4624	2	260301	ENSMUST00000053144.3	-66962	ENSMUSG00000044055	Otos	otospiralin
chr1	92910579	92911392	814	*	HBO1-rep_peak_418	92911204	10.1232	2.23024	6.93261	Promoter (<=1kb)	1	92910783	92920841	10059	1	108657	ENSMUST00000027487.14	0	ENSMUSG00000026269	Rnpepl1	arginyl aminopeptidase (aminopeptidase B)-like 1
chr1	93704286	93704828	543	*	HBO1-rep_peak_419	93704403	7.09102	3.54641	4.33303	3' UTR	1	93705391	93714982	9592	2	67026	ENSMUST00000187445.1	10154	ENSMUSG00000026279	Thap4	THAP domain containing 4
chr1	93725424	93725788	365	*	HBO1-rep_peak_420	93725640	9.09299	4.10971	6.03611	Intron (ENSMUST00000190116.6/67026, intron 2 of 5)	1	93705387	93731926	26540	2	67026	ENSMUST00000189728.6	6138	ENSMUSG00000026279	Thap4	THAP domain containing 4
chr1	93745615	93746085	471	*	HBO1-rep_peak_421	93745731	6.31744	4.38374	3.69839	Intron (ENSMUST00000188846.1/ENSMUST00000188846.1, intron 1 of 2)	1	93714780	93749954	35175	2	67026	ENSMUST00000189472.1	3869	ENSMUSG00000026279	Thap4	THAP domain containing 4
chr1	93753895	93754828	934	*	HBO1-rep_peak_422	93754501	10.5778	2.2538	7.32638	Promoter (<=1kb)	1	93701935	93754780	52846	2	67026	ENSMUST00000190116.6	0	ENSMUSG00000026279	Thap4	THAP domain containing 4
chr1	93754955	93755394	440	*	HBO1-rep_peak_423	93755137	20.691	3.02087	16.723	Promoter (<=1kb)	1	93754988	93778288	23301	1	66615	ENSMUST00000187824.6	0	ENSMUSG00000026280	Atg4b	autophagy related 4B, cysteine peptidase
chr1	93845157	93845432	276	*	HBO1-rep_peak_424	93845398	4.91293	1.79187	2.56986	Intron (ENSMUST00000097633.9/98314, intron 8 of 9)	1	93829797	93838953	9157	1	98314	ENSMUST00000188532.1	15360	ENSMUSG00000073609	D2hgdh	D-2-hydroxyglutarate dehydrogenase
chr1	93956583	93956880	298	*	HBO1-rep_peak_425	93956711	14.743	6.89714	11.1255	Distal Intergenic	1	93928037	93941239	13203	1	100041596	ENSMUST00000177958.1	28546	ENSMUSG00000093805	Gal3st2b	galactose-3-O-sulfotransferase 2B
chr1	94134005	94134283	279	*	HBO1-rep_peak_426	94134107	8.27785	5.3005	5.32303	Distal Intergenic	1	94038305	94052553	14249	2	18566	ENSMUST00000027507.7	-81452	ENSMUSG00000026285	Pdcd1	programmed cell death 1
chr1	94729301	94729629	329	*	HBO1-rep_peak_427	94729407	25.4668	2.61907	21.2925	Distal Intergenic	1	94797083	94802452	5370	1	74689	ENSMUST00000190754.1	-67454	ENSMUSG00000100518	4930440C22Rik	RIKEN cDNA 4930440C22 gene
chr1	95517413	95518041	629	*	HBO1-rep_peak_428	95517813	14.8335	2.69245	11.2086	Distal Intergenic	1	95618551	95667535	48985	2	20452	ENSMUST00000189556.1	149494	ENSMUSG00000040710	St8sia4	ST8 alpha-N-acetyl-neuraminide alpha-2,8-sialyltransferase 4
chr1	95542753	95543087	335	*	HBO1-rep_peak_429	95542900	11.1767	6.53436	7.85709	Distal Intergenic	1	95618551	95667535	48985	2	20452	ENSMUST00000189556.1	124448	ENSMUSG00000040710	St8sia4	ST8 alpha-N-acetyl-neuraminide alpha-2,8-sialyltransferase 4
chr1	95696268	95696669	402	*	HBO1-rep_peak_430	95696334	8.20393	2.60357	5.26997	Distal Intergenic	1	95701184	95716518	15335	2	75381	ENSMUST00000187352.1	19849	ENSMUSG00000100777	4930598F16Rik	RIKEN cDNA 4930598F16 gene
chr1	95783537	95783823	287	*	HBO1-rep_peak_431	95783588	6.60034	2.79471	3.92606	Distal Intergenic	1	95701184	95716518	15335	2	75381	ENSMUST00000187352.1	-67019	ENSMUSG00000100777	4930598F16Rik	RIKEN cDNA 4930598F16 gene
chr1	97174900	97175179	280	*	HBO1-rep_peak_432	97175007	10.2238	4.66127	7.01271	Intron (ENSMUST00000187797.1/ENSMUST00000187797.1, intron 2 of 12)	1	97059514	97128301	68788	2	74441	ENSMUST00000189547.1	-46599	ENSMUSG00000026331	Slco6c1	solute carrier organic anion transporter family, member 6c1
chr1	97179198	97179491	294	*	HBO1-rep_peak_433	97179261	9.21706	5.54727	6.1265	Intron (ENSMUST00000187797.1/ENSMUST00000187797.1, intron 2 of 12)	1	97059514	97128301	68788	2	74441	ENSMUST00000189547.1	-50897	ENSMUSG00000026331	Slco6c1	solute carrier organic anion transporter family, member 6c1
chr1	97769638	97770040	403	*	HBO1-rep_peak_434	97769931	9.03089	2.55101	5.97964	Promoter (<=1kb)	1	97770172	97792969	22798	1	252876	ENSMUST00000112844.9	-132	ENSMUSG00000026333	Gin1	gypsy retrotransposon integrase 1
chr1	97976863	97977191	329	*	HBO1-rep_peak_435	97976988	7.46506	2.45893	4.63188	Promoter (<=1kb)	1	97933471	97977068	43598	2	18484	ENSMUST00000159428.7	0	ENSMUSG00000026335	Pam	peptidylglycine alpha-amidating monooxygenase
chr1	99259315	99259590	276	*	HBO1-rep_peak_436	99259473	10.2513	5.74093	7.03096	Distal Intergenic	1	99772765	100484849	712085	1	241175	ENSMUST00000086738.9	-513175	ENSMUSG00000067028	Cntnap5b	contactin associated protein-like 5B
chr1	99823900	99824264	365	*	HBO1-rep_peak_437	99824027	7.53378	3.19044	4.68624	Intron (ENSMUST00000086738.9/241175, intron 1 of 23)	1	99772765	100484849	712085	1	241175	ENSMUST00000086738.9	51135	ENSMUSG00000067028	Cntnap5b	contactin associated protein-like 5B
chr1	101302665	101302946	282	*	HBO1-rep_peak_438	101302799	13.1372	2.82996	9.64577	Distal Intergenic	1	101155809	101175202	19394	1	100504525	ENSMUST00000187932.1	146856	ENSMUSG00000100684	Gm20268	predicted gene, 20268
chr1	101983883	101984233	351	*	HBO1-rep_peak_439	101984161	13.7955	3.09177	10.2438	Distal Intergenic	1	101155809	101175202	19394	1	100504525	ENSMUST00000187932.1	828074	ENSMUSG00000100684	Gm20268	predicted gene, 20268
chr1	103032709	103033164	456	*	HBO1-rep_peak_440	103032814	6.22951	2.61814	3.61779	Distal Intergenic	1	104768529	104995481	226953	1	23836	ENSMUST00000062528.8	-1735365	ENSMUSG00000050840	Cdh20	cadherin 20
chr1	103117641	103117925	285	*	HBO1-rep_peak_441	103117686	7.73637	1.98416	4.85572	Distal Intergenic	1	104768529	104995481	226953	1	23836	ENSMUST00000062528.8	-1650604	ENSMUSG00000050840	Cdh20	cadherin 20
chr1	103210687	103211209	523	*	HBO1-rep_peak_442	103211103	7.21114	2.21034	4.43938	Intron (ENSMUST00000186155.1/ENSMUST00000186155.1, intron 3 of 4)	1	104768529	104995481	226953	1	23836	ENSMUST00000062528.8	-1557320	ENSMUSG00000050840	Cdh20	cadherin 20
chr1	105356328	105356655	328	*	HBO1-rep_peak_443	105356510	8.45108	2.2902	5.46287	Promoter (<=1kb)	1	105276914	105356670	79757	2	320311	ENSMUST00000058688.6	15	ENSMUSG00000047496	Rnf152	ring finger protein 152
chr1	106172022	106173144	1123	*	HBO1-rep_peak_444	106172237	9.38292	2.26689	6.26528	Promoter (<=1kb)	1	106171752	106394250	222499	1	98432	ENSMUST00000061047.6	270	ENSMUSG00000044340	Phlpp1	PH domain and leucine rich repeat protein phosphatase 1
chr1	106299963	106300498	536	*	HBO1-rep_peak_445	106300275	11.5501	3.05265	8.19769	Intron (ENSMUST00000061047.6/98432, intron 3 of 16)	1	106317238	106319015	1778	1	98432	ENSMUST00000124895.1	-16740	ENSMUSG00000044340	Phlpp1	PH domain and leucine rich repeat protein phosphatase 1
chr1	106796224	106796670	447	*	HBO1-rep_peak_446	106796426	6.65198	2.06233	3.96617	Promoter (<=1kb)	1	106764071	106796667	32597	2	20479	ENSMUST00000112736.7	0	ENSMUSG00000009907	Vps4b	vacuolar protein sorting 4B
chr1	106802585	106802957	373	*	HBO1-rep_peak_447	106802683	9.09299	4.10971	6.03611	Distal Intergenic	1	106769430	106796728	27299	2	20479	ENSMUST00000094646.5	-5857	ENSMUSG00000009907	Vps4b	vacuolar protein sorting 4B
chr1	106855057	106855431	375	*	HBO1-rep_peak_448	106855210	47.8672	3.32051	43.1697	Distal Intergenic	1	106861173	106883348	22176	1	20724	ENSMUST00000086701.12	-5742	ENSMUSG00000067006	Serpinb5	serine (or cysteine) peptidase inhibitor, clade B, member 5
chr1	107798419	107798694	276	*	HBO1-rep_peak_449	107798554	8.27785	5.3005	5.32303	Distal Intergenic	1	107917259	107950934	33676	1	319596	ENSMUST00000189845.6	-118565	ENSMUSG00000100457	D830032E09Rik	RIKEN cDNA D830032E09 gene
chr1	107823646	107824002	357	*	HBO1-rep_peak_450	107823848	25.9043	3.25382	21.7122	Distal Intergenic	1	107917259	107950934	33676	1	319596	ENSMUST00000189845.6	-93257	ENSMUSG00000100457	D830032E09Rik	RIKEN cDNA D830032E09 gene
chr1	108328142	108328527	386	*	HBO1-rep_peak_451	108328226	9.26478	2.22809	6.16229	Distal Intergenic	1	107936709	108028337	91629	1	319596	ENSMUST00000189497.1	391433	ENSMUSG00000100457	D830032E09Rik	RIKEN cDNA D830032E09 gene
chr1	111098003	111098287	285	*	HBO1-rep_peak_452	111098187	9.21706	5.54727	6.1265	Distal Intergenic	1	110950353	110977584	27232	2	227485	ENSMUST00000187555.1	-120419	ENSMUSG00000047216	Cdh19	cadherin 19, type 2
chr1	112271193	112271497	305	*	HBO1-rep_peak_453	112271330	8.16813	4.75217	5.23849	Distal Intergenic	1	111858706	111864918	6213	2	319901	ENSMUST00000035462.6	-406275	ENSMUSG00000038702	Dsel	dermatan sulfate epimerase-like
chr1	112564337	112564636	300	*	HBO1-rep_peak_454	112564476	6.9063	4.13671	4.17722	Distal Intergenic	1	111858706	111864918	6213	2	319901	ENSMUST00000035462.6	-699419	ENSMUSG00000038702	Dsel	dermatan sulfate epimerase-like
chr1	112566711	112566993	283	*	HBO1-rep_peak_455	112566845	11.1767	6.28758	7.85709	Distal Intergenic	1	111858706	111864918	6213	2	319901	ENSMUST00000035462.6	-701793	ENSMUSG00000038702	Dsel	dermatan sulfate epimerase-like
chr1	114182671	114183498	828	*	HBO1-rep_peak_456	114183364	13.3494	2.62032	9.83505	Distal Intergenic	1	115684756	116587323	902568	1	636808	ENSMUST00000043725.8	-1501258	ENSMUSG00000070695	Cntnap5a	contactin associated protein-like 5A
chr1	114215026	114215427	402	*	HBO1-rep_peak_457	114215253	7.99138	4.12051	5.08055	Distal Intergenic	1	115684756	116587323	902568	1	636808	ENSMUST00000043725.8	-1469329	ENSMUSG00000070695	Cntnap5a	contactin associated protein-like 5A
chr1	114557633	114558337	705	*	HBO1-rep_peak_458	114558149	17.2684	2.49042	13.4824	Distal Intergenic	1	115684756	116587323	902568	1	636808	ENSMUST00000043725.8	-1126419	ENSMUSG00000070695	Cntnap5a	contactin associated protein-like 5A
chr1	114808440	114808833	394	*	HBO1-rep_peak_459	114808741	10.0564	2.13467	6.87336	Distal Intergenic	1	115684756	116587323	902568	1	636808	ENSMUST00000043725.8	-875923	ENSMUSG00000070695	Cntnap5a	contactin associated protein-like 5A
chr1	115447645	115448100	456	*	HBO1-rep_peak_460	115447846	7.21114	2.2385	4.43938	Distal Intergenic	1	115684756	116587323	902568	1	636808	ENSMUST00000043725.8	-236656	ENSMUSG00000070695	Cntnap5a	contactin associated protein-like 5A
chr1	115684636	115684937	302	*	HBO1-rep_peak_461	115684704	5.94584	3.44456	3.37951	Promoter (<=1kb)	1	115684756	116587323	902568	1	636808	ENSMUST00000043725.8	0	ENSMUSG00000070695	Cntnap5a	contactin associated protein-like 5A
chr1	115889059	115889576	518	*	HBO1-rep_peak_462	115889411	37.2067	5.55459	32.7003	Intron (ENSMUST00000043725.8/636808, intron 1 of 23)	1	115684756	116587323	902568	1	636808	ENSMUST00000043725.8	204303	ENSMUSG00000070695	Cntnap5a	contactin associated protein-like 5A
chr1	116362950	116363406	457	*	HBO1-rep_peak_463	116363184	27.735	2.75692	23.4803	Intron (ENSMUST00000043725.8/636808, intron 13 of 23)	1	115684756	116587323	902568	1	636808	ENSMUST00000043725.8	678194	ENSMUSG00000070695	Cntnap5a	contactin associated protein-like 5A
chr1	117167249	117167957	709	*	HBO1-rep_peak_464	117167637	9.03089	2.58481	5.97964	Distal Intergenic	1	118300889	118309986	9098	2	22099	ENSMUST00000188512.6	1142029	ENSMUSG00000026374	Tsn	translin
chr1	117253721	117254918	1198	*	HBO1-rep_peak_465	117253983	18.4487	2.42189	14.5954	Distal Intergenic	1	118300889	118309986	9098	2	22099	ENSMUST00000188512.6	1055068	ENSMUSG00000026374	Tsn	translin
chr1	117486094	117486436	343	*	HBO1-rep_peak_466	117486163	16.5877	2.62338	12.8413	Distal Intergenic	1	118300889	118309986	9098	2	22099	ENSMUST00000188512.6	823550	ENSMUSG00000026374	Tsn	translin
chr1	117634303	117634777	475	*	HBO1-rep_peak_467	117634504	17.4005	8.21941	13.606	Distal Intergenic	1	118300889	118309986	9098	2	22099	ENSMUST00000188512.6	675209	ENSMUSG00000026374	Tsn	translin
chr1	118359586	118359866	281	*	HBO1-rep_peak_468	118359760	7.36809	5.05373	4.54263	Exon (ENSMUST00000190194.1/ENSMUST00000190194.1, exon 2 of 3)	1	118389058	118609432	220375	1	76707	ENSMUST00000049404.12	-29192	ENSMUSG00000064302	Clasp1	CLIP associating protein 1
chr1	118388630	118389010	381	*	HBO1-rep_peak_469	118388843	18.6922	5.99424	14.8249	Promoter (<=1kb)	1	118389058	118609432	220375	1	76707	ENSMUST00000049404.12	-48	ENSMUSG00000064302	Clasp1	CLIP associating protein 1
chr1	118389536	118390080	545	*	HBO1-rep_peak_470	118389686	10.3204	2.38865	7.09401	Promoter (<=1kb)	1	118389517	118609240	219724	1	76707	ENSMUST00000189262.6	19	ENSMUSG00000064302	Clasp1	CLIP associating protein 1
chr1	118508480	118508896	417	*	HBO1-rep_peak_471	118508517	5.85335	3.20844	3.31522	Promoter (1-2kb)	1	118510237	118525873	15637	1	76707	ENSMUST00000189216.1	-1341	ENSMUSG00000064302	Clasp1	CLIP associating protein 1
chr1	118578820	118579332	513	*	HBO1-rep_peak_472	118578938	6.17368	3.79873	3.57296	3' UTR	1	118547977	118581283	33307	1	76707	ENSMUST00000192387.2	30843	ENSMUSG00000064302	Clasp1	CLIP associating protein 1
chr1	118596123	118596455	333	*	HBO1-rep_peak_473	118596285	16.3197	7.99409	12.5907	Intron (ENSMUST00000049404.12/76707, intron 37 of 39)	1	118627945	118637766	9822	1	81879	ENSMUST00000190652.1	-31490	ENSMUSG00000026380	Tfcp2l1	transcription factor CP2-like 1
chr1	118598540	118599170	631	*	HBO1-rep_peak_474	118598784	12.4288	6.78582	8.99349	Intron (ENSMUST00000049404.12/76707, intron 37 of 39)	1	118627945	118637766	9822	1	81879	ENSMUST00000190652.1	-28775	ENSMUSG00000026380	Tfcp2l1	transcription factor CP2-like 1
chr1	118622816	118623171	356	*	HBO1-rep_peak_475	118622965	8.41215	5.2903	5.43172	Distal Intergenic	1	118627945	118637766	9822	1	81879	ENSMUST00000190652.1	-4774	ENSMUSG00000026380	Tfcp2l1	transcription factor CP2-like 1
chr1	118627832	118628571	740	*	HBO1-rep_peak_476	118628103	20.691	3.00038	16.723	Promoter (<=1kb)	1	118627945	118637766	9822	1	81879	ENSMUST00000190652.1	0	ENSMUSG00000026380	Tfcp2l1	transcription factor CP2-like 1
chr1	118650373	118650756	384	*	HBO1-rep_peak_477	118650599	7.61521	3.67102	4.75389	Intron (ENSMUST00000027629.9/81879, intron 2 of 14)	1	118627946	118685168	57223	1	81879	ENSMUST00000027629.9	22427	ENSMUSG00000026380	Tfcp2l1	transcription factor CP2-like 1
chr1	118658257	118659065	809	*	HBO1-rep_peak_478	118658669	15.3808	8.01498	11.714	Exon (ENSMUST00000027629.9/81879, exon 7 of 15)	1	118627946	118685168	57223	1	81879	ENSMUST00000027629.9	30311	ENSMUSG00000026380	Tfcp2l1	transcription factor CP2-like 1
chr1	118669079	118669667	589	*	HBO1-rep_peak_479	118669482	15.5393	7.70658	11.8615	Exon (ENSMUST00000027629.9/81879, exon 13 of 15)	1	118627946	118685168	57223	1	81879	ENSMUST00000027629.9	41133	ENSMUSG00000026380	Tfcp2l1	transcription factor CP2-like 1
chr1	118682494	118682781	288	*	HBO1-rep_peak_480	118682646	7.60524	3.5226	4.7466	3' UTR	1	118627946	118685168	57223	1	81879	ENSMUST00000027629.9	54548	ENSMUSG00000026380	Tfcp2l1	transcription factor CP2-like 1
chr1	118816428	118816714	287	*	HBO1-rep_peak_481	118816581	8.59668	5.1745	5.59598	Distal Intergenic	1	118954220	118954300	81	1	102465176	ENSMUST00000183982.1	-137506	ENSMUSG00000098273	Mir6346	microRNA 6346
chr1	118835806	118836095	290	*	HBO1-rep_peak_482	118836064	6.1513	2.68177	3.5616	Exon (ENSMUST00000062483.14/14633, exon 14 of 14)	1	118954220	118954300	81	1	102465176	ENSMUST00000183982.1	-118125	ENSMUSG00000098273	Mir6346	microRNA 6346
chr1	119146609	119146885	277	*	HBO1-rep_peak_483	119146748	11.6783	5.59732	8.3146	Distal Intergenic	1	118834132	119053619	219488	2	14633	ENSMUST00000062483.14	-92990	ENSMUSG00000048402	Gli2	GLI-Kruppel family member GLI2
chr1	119493125	119493410	286	*	HBO1-rep_peak_484	119493243	13.0386	4.58481	9.55429	Intron (ENSMUST00000004565.14/64143, intron 1 of 4)	1	119470305	119504794	34490	2	64143	ENSMUST00000004565.14	11384	ENSMUSG00000004451	Ralb	v-ral simian leukemia viral oncogene B
chr1	119648349	119648784	436	*	HBO1-rep_peak_485	119648721	6.30193	2.09489	3.68495	Promoter (<=1kb)	1	119595074	119648617	53544	2	226352	ENSMUST00000027632.13	0	ENSMUSG00000026383	Epb41l5	erythrocyte membrane protein band 4.1 like 5
chr1	119836826	119837329	504	*	HBO1-rep_peak_486	119837194	11.2761	2.44422	7.9462	Promoter (<=1kb)	1	119765129	119837071	71943	2	19258	ENSMUST00000166422.7	0	ENSMUSG00000026384	Ptpn4	protein tyrosine phosphatase, non-receptor type 4
chr1	120074947	120075226	280	*	HBO1-rep_peak_487	120075078	12.6201	5.20203	9.16842	Promoter (<=1kb)	1	120067377	120074074	6698	2	170706	ENSMUST00000056089.7	-873	ENSMUSG00000050777	Tmem37	transmembrane protein 37
chr1	120962128	120962481	354	*	HBO1-rep_peak_488	120962249	11.1767	6.28758	7.85709	Distal Intergenic	1	121087405	121120956	33552	1	98452	ENSMUST00000181433.7	-124924	ENSMUSG00000097881	Celrr	cerebellum expressed regulatory RNA
chr1	120994344	120994754	411	*	HBO1-rep_peak_489	120994431	14.4818	2.49887	10.8797	Distal Intergenic	1	121087405	121120956	33552	1	98452	ENSMUST00000181433.7	-92651	ENSMUSG00000097881	Celrr	cerebellum expressed regulatory RNA
chr1	121431146	121431595	450	*	HBO1-rep_peak_490	121431407	13.5605	3.61672	10.0269	Promoter (<=1kb)	1	121431110	121501588	70479	1	70829	ENSMUST00000112621.1	36	ENSMUSG00000026339	Ccdc93	coiled-coil domain containing 93
chr1	125434745	125435496	752	*	HBO1-rep_peak_491	125435430	10.2842	2.48228	7.06142	Promoter (<=1kb)	1	125393890	125435481	41592	2	74117	ENSMUST00000191578.6	0	ENSMUSG00000026341	Actr3	ARP3 actin-related protein 3
chr1	125486226	125486587	362	*	HBO1-rep_peak_492	125486428	8.41215	5.2903	5.43172	Distal Intergenic	1	125405880	125435727	29848	2	74117	ENSMUST00000188497.6	-50499	ENSMUSG00000026341	Actr3	ARP3 actin-related protein 3
chr1	125717883	125718193	311	*	HBO1-rep_peak_493	125718026	8.27785	5.3005	5.32303	Intron (ENSMUST00000027581.6/71111, intron 1 of 1)	1	125676995	125873862	196868	1	71111	ENSMUST00000027581.6	40888	ENSMUSG00000026343	Gpr39	G protein-coupled receptor 39
chr1	126627940	126628431	492	*	HBO1-rep_peak_494	126628260	7.66459	4.47468	4.79194	Intron (ENSMUST00000094609.9/210356, intron 2 of 12)	1	126525039	126738190	213152	2	210356	ENSMUST00000162664.7	109759	ENSMUSG00000049690	Nckap5	NCK-associated protein 5
chr1	127774402	127774802	401	*	HBO1-rep_peak_495	127774470	7.18952	2.0175	4.4199	Promoter (<=1kb)	1	127774164	127808061	33898	1	72949	ENSMUST00000027587.14	238	ENSMUSG00000026349	Ccnt2	cyclin T2
chr1	127892150	127892454	305	*	HBO1-rep_peak_496	127892336	9.21706	5.54727	6.1265	Intron (ENSMUST00000037649.5/226407, intron 5 of 23)	1	127900913	127905934	5022	1	226407	ENSMUST00000150945.1	-8459	ENSMUSG00000036104	Rab3gap1	RAB3 GTPase activating protein subunit 1
chr1	128038599	128038959	361	*	HBO1-rep_peak_497	128038730	6.22951	2.61814	3.61779	Exon (ENSMUST00000121497.1/ENSMUST00000121497.1, exon 1 of 1)	1	127996853	128018693	21841	2	226409	ENSMUST00000131732.1	-19906	ENSMUSG00000036086	Zranb3	zinc finger, RAN-binding domain containing 3
chr1	128103424	128103742	319	*	HBO1-rep_peak_498	128103585	9.20778	2.08665	6.1265	Promoter (<=1kb)	1	128103324	128237736	134413	1	226412	ENSMUST00000036288.10	100	ENSMUSG00000056211	R3hdm1	R3H domain containing 1
chr1	128359122	128359619	498	*	HBO1-rep_peak_499	128359522	17.1501	3.09529	13.3698	Promoter (<=1kb)	1	128331593	128359647	28055	2	17219	ENSMUST00000190495.1	28	ENSMUSG00000026355	Mcm6	minichromosome maintenance complex component 6
chr1	128416859	128417211	353	*	HBO1-rep_peak_500	128417005	14.9546	2.67168	11.3191	Promoter (<=1kb)	1	128363707	128417359	53653	2	226414	ENSMUST00000027602.14	148	ENSMUSG00000026356	Dars	aspartyl-tRNA synthetase
chr1	130451766	130452062	297	*	HBO1-rep_peak_501	130451919	7.36809	5.05373	4.54263	Promoter (<=1kb)	1	130446661	130452416	5756	2	13136	ENSMUST00000140400.1	354	ENSMUSG00000026399	Cd55	CD55 molecule, decay accelerating factor for complement
chr1	130462259	130462549	291	*	HBO1-rep_peak_502	130462509	7.10641	2.30078	4.34679	Promoter (<=1kb)	1	130459593	130462451	2859	2	13136	ENSMUST00000133057.1	0	ENSMUSG00000026399	Cd55	CD55 molecule, decay accelerating factor for complement
chr1	130538514	130539094	581	*	HBO1-rep_peak_503	130538978	7.09102	3.54641	4.33303	Intron (ENSMUST00000125681.1/ENSMUST00000125681.1, intron 3 of 4)	1	130439027	130462744	23718	2	13136	ENSMUST00000027650.12	-75770	ENSMUSG00000026399	Cd55	CD55 molecule, decay accelerating factor for complement
chr1	131137722	131138036	315	*	HBO1-rep_peak_504	131137948	6.42364	1.94054	3.79071	Promoter (<=1kb)	1	131129875	131138245	8371	2	226419	ENSMUST00000189756.1	209	ENSMUSG00000016526	Dyrk3	dual-specificity tyrosine-(Y)-phosphorylation regulated kinase 3
chr1	131525810	131526138	329	*	HBO1-rep_peak_505	131525913	6.94384	2.40112	4.21229	Promoter (1-2kb)	1	131285251	131527347	242097	2	14270	ENSMUST00000097588.8	1209	ENSMUSG00000026425	Srgap2	SLIT-ROBO Rho GTPase activating protein 2
chr1	131649824	131650111	288	*	HBO1-rep_peak_506	131649911	7.3828	2.91654	4.55446	Intron (ENSMUST00000073350.12/13034, intron 1 of 9)	1	131638494	131675503	37010	1	13034	ENSMUST00000112411.1	11330	ENSMUSG00000004552	Ctse	cathepsin E
chr1	131723262	131723850	589	*	HBO1-rep_peak_507	131723695	8.27785	5.3005	5.32303	Distal Intergenic	1	131744022	131771504	27483	1	320718	ENSMUST00000049027.9	-20172	ENSMUSG00000042268	Slc26a9	solute carrier family 26, member 9
chr1	131748011	131748336	326	*	HBO1-rep_peak_508	131748173	11.8043	5.06684	8.42798	Promoter (2-3kb)	1	131750383	131751087	705	1	320718	ENSMUST00000130544.1	-2047	ENSMUSG00000042268	Slc26a9	solute carrier family 26, member 9
chr1	131816788	131817134	347	*	HBO1-rep_peak_509	131816921	8.41215	5.06498	5.43172	3' UTR	1	131812168	131812405	238	1	212933	ENSMUST00000132450.1	4620	ENSMUSG00000042251	Pm20d1	peptidase M20 domain containing 1
chr1	131910552	131911083	532	*	HBO1-rep_peak_510	131910651	10.394	2.1297	7.16219	Promoter (<=1kb)	1	131910556	131936321	25766	1	98415	ENSMUST00000062264.7	0	ENSMUSG00000026434	Nucks1	nuclear casein kinase and cyclin-dependent kinase substrate 1
chr1	132007586	132007918	333	*	HBO1-rep_peak_511	132007729	11.3266	2.3654	7.99176	Promoter (<=1kb)	1	132007607	132026448	18842	1	13714	ENSMUST00000086556.11	0	ENSMUSG00000026436	Elk4	ELK4, member of ETS oncogene family
chr1	132197919	132198225	307	*	HBO1-rep_peak_512	132198095	11.289	5.06017	7.95861	Promoter (<=1kb)	1	132198088	132198184	97	1	723818	ENSMUST00000083501.1	0	ENSMUSG00000065435	Mir135b	microRNA 135b
chr1	132279020	132279339	320	*	HBO1-rep_peak_513	132279147	11.4405	6.20158	8.09688	Intron (ENSMUST00000185761.1/ENSMUST00000185761.1, intron 2 of 3)	1	132298626	132307357	8732	1	213417	ENSMUST00000046071.4	-19287	ENSMUSG00000042115	Klhdc8a	kelch domain containing 8A
chr1	132380624	132380911	288	*	HBO1-rep_peak_514	132380881	6.39753	2.29394	3.7689	Exon (ENSMUST00000045473.15/68875, exon 2 of 5)	1	132356323	132390318	33996	2	68875	ENSMUST00000132435.1	9407	ENSMUSG00000042066	Tmcc2	transmembrane and coiled-coil domains 2
chr1	132417454	132417767	314	*	HBO1-rep_peak_515	132417707	6.99756	2.0383	4.25679	Promoter (<=1kb)	1	132417555	132466958	49404	1	213452	ENSMUST00000045110.13	0	ENSMUSG00000042046	Dstyk	dual serine/threonine and tyrosine protein kinase
chr1	132676452	132676769	318	*	HBO1-rep_peak_516	132676690	7.04666	3.98702	4.29547	Intron (ENSMUST00000094569.10/269116, intron 1 of 29)	1	132569249	132707326	138078	2	269116	ENSMUST00000043189.13	30557	ENSMUSG00000026442	Nfasc	neurofascin
chr1	132749402	132749744	343	*	HBO1-rep_peak_517	132749624	8.78829	4.82532	5.75924	Distal Intergenic	1	132599835	132741797	141963	2	269116	ENSMUST00000188307.1	-7605	ENSMUSG00000026442	Nfasc	neurofascin
chr1	132993849	132994210	362	*	HBO1-rep_peak_518	132994028	10.1839	6.04081	6.97907	Intron (ENSMUST00000186617.6/17248, intron 10 of 10)	1	133001170	133004128	2959	2	17248	ENSMUST00000187529.1	9918	ENSMUSG00000054387	Mdm4	transformed mouse 3T3 cell double minute 4
chr1	133024992	133025383	392	*	HBO1-rep_peak_519	133025188	16.5825	3.1116	12.8366	Promoter (<=1kb)	1	132959484	133025338	65855	2	17248	ENSMUST00000186617.6	0	ENSMUSG00000054387	Mdm4	transformed mouse 3T3 cell double minute 4
chr1	133046304	133046657	354	*	HBO1-rep_peak_520	133046380	5.71902	1.75869	3.20199	Promoter (<=1kb)	1	133046012	133108687	62676	1	240752	ENSMUST00000077730.6	292	ENSMUSG00000026447	Pik3c2b	phosphatidylinositol-4-phosphate 3-kinase catalytic subunit type 2 beta
chr1	133131457	133132700	1244	*	HBO1-rep_peak_521	133131656	15.6433	2.65369	11.9579	Promoter (<=1kb)	1	133131344	133139783	8440	1	108954	ENSMUST00000122956.1	113	ENSMUSG00000046062	Ppp1r15b	protein phosphatase 1, regulatory subunit 15B
chr1	133205158	133205475	318	*	HBO1-rep_peak_522	133205379	7.60861	2.91761	4.74851	Intron (ENSMUST00000212252.1/240753, intron 3 of 9)	1	133181321	133301219	119899	1	240753	ENSMUST00000187285.6	23837	ENSMUSG00000041757	Plekha6	pleckstrin homology domain containing, family A member 6
chr1	133259840	133260145	306	*	HBO1-rep_peak_523	133259982	7.73977	3.77173	4.85688	Promoter (<=1kb)	1	133259009	133301216	42208	1	240753	ENSMUST00000186917.6	831	ENSMUSG00000041757	Plekha6	pleckstrin homology domain containing, family A member 6
chr1	133326737	133327072	336	*	HBO1-rep_peak_524	133326887	7.13361	3.91153	4.37183	Promoter (<=1kb)	1	133327212	133329722	2511	1	280287	ENSMUST00000178033.4	-140	ENSMUSG00000116158	Kiss1	KiSS-1 metastasis-suppressor
chr1	133423361	133423700	340	*	HBO1-rep_peak_525	133423437	9.78828	2.34773	6.63321	Promoter (<=1kb)	1	133382303	133424377	42075	2	20668	ENSMUST00000153799.7	677	ENSMUSG00000070643	Sox13	SRY (sex determining region Y)-box 13
chr1	133423899	133424420	522	*	HBO1-rep_peak_526	133424030	6.73053	1.95986	4.02334	Promoter (<=1kb)	1	133382303	133424377	42075	2	20668	ENSMUST00000153799.7	0	ENSMUSG00000070643	Sox13	SRY (sex determining region Y)-box 13
chr1	133435028	133435362	335	*	HBO1-rep_peak_527	133435206	8.27785	5.3005	5.32303	Distal Intergenic	1	133382303	133424377	42075	2	20668	ENSMUST00000153799.7	-10651	ENSMUSG00000070643	Sox13	SRY (sex determining region Y)-box 13
chr1	133437901	133438267	367	*	HBO1-rep_peak_528	133438100	12.194	6.78113	8.77926	Distal Intergenic	1	133382303	133424377	42075	2	20668	ENSMUST00000153799.7	-13524	ENSMUSG00000070643	Sox13	SRY (sex determining region Y)-box 13
chr1	133492001	133492311	311	*	HBO1-rep_peak_529	133492269	5.86828	2.91329	3.31719	Distal Intergenic	1	133382303	133424377	42075	2	20668	ENSMUST00000153799.7	-67624	ENSMUSG00000070643	Sox13	SRY (sex determining region Y)-box 13
chr1	133660869	133661169	301	*	HBO1-rep_peak_530	133661120	7.33255	2.10895	4.54263	Promoter (<=1kb)	1	133655879	133660885	5007	2	667118	ENSMUST00000190574.1	0	ENSMUSG00000094410	Zbed6	zinc finger, BED type containing 6
chr1	134078783	134079077	295	*	HBO1-rep_peak_531	134078923	17.0029	3.3308	13.2335	Promoter (<=1kb)	1	134075170	134079120	3951	2	12227	ENSMUST00000020692.6	43	ENSMUSG00000020423	Btg2	BTG anti-proliferation factor 2
chr1	134086389	134086857	469	*	HBO1-rep_peak_532	134086540	8.83352	4.93519	5.80104	Distal Intergenic	1	134075170	134079120	3951	2	12227	ENSMUST00000020692.6	-7269	ENSMUSG00000020423	Btg2	BTG anti-proliferation factor 2
chr1	134223886	134224185	300	*	HBO1-rep_peak_533	134224079	5.83711	3.13635	3.30535	Intron (ENSMUST00000169927.1/11539, intron 1 of 2)	1	134199223	134234578	35356	2	11539	ENSMUST00000169927.1	10393	ENSMUSG00000042429	Adora1	adenosine A1 receptor
chr1	134361591	134361921	331	*	HBO1-rep_peak_534	134361738	8.93767	2.24144	5.89317	Promoter (<=1kb)	1	134355708	134361690	5983	2	57439	ENSMUST00000185903.1	0	ENSMUSG00000042305	Tmem183a	transmembrane protein 183A
chr1	134400075	134400461	387	*	HBO1-rep_peak_535	134400171	9.31879	5.51561	6.20752	Distal Intergenic	1	134405559	134407990	2432	1	72017	ENSMUST00000186489.6	-5098	ENSMUSG00000026456	Cyb5r1	cytochrome b5 reductase 1
chr1	134405873	134406472	600	*	HBO1-rep_peak_536	134406171	24.2984	3.19047	20.1685	Promoter (<=1kb)	1	134405995	134407602	1608	1	72017	ENSMUST00000174315.7	0	ENSMUSG00000026456	Cyb5r1	cytochrome b5 reductase 1
chr1	134407874	134408284	411	*	HBO1-rep_peak_537	134408131	18.7821	7.401	14.9089	Promoter (1-2kb)	1	134406313	134410969	4657	1	72017	ENSMUST00000172795.1	1561	ENSMUSG00000026456	Cyb5r1	cytochrome b5 reductase 1
chr1	134415469	134415932	464	*	HBO1-rep_peak_538	134415771	6.05993	1.85849	3.48121	Promoter (<=1kb)	1	134415471	134415940	470	1	72674	ENSMUST00000156433.1	0	ENSMUSG00000026457	Adipor1	adiponectin receptor 1
chr1	134505992	134506267	276	*	HBO1-rep_peak_539	134506227	5.64561	4.31341	3.13522	Exon (ENSMUST00000047978.8/98710, exon 2 of 2)	1	134494648	134508774	14127	1	98710	ENSMUST00000047978.8	11344	ENSMUSG00000042229	Rabif	RAB interacting factor
chr1	134556342	134556918	577	*	HBO1-rep_peak_540	134556857	10.9858	2.47396	7.69721	Distal Intergenic	1	134560171	134635285	75115	1	75605	ENSMUST00000047714.13	-3253	ENSMUSG00000042207	Kdm5b	lysine (K)-specific demethylase 5B
chr1	134560208	134561658	1451	*	HBO1-rep_peak_541	134560677	21.6338	2.78993	17.6195	Promoter (<=1kb)	1	134560207	134606791	46585	1	75605	ENSMUST00000112197.2	1	ENSMUSG00000042207	Kdm5b	lysine (K)-specific demethylase 5B
chr1	134976380	134976672	293	*	HBO1-rep_peak_542	134976592	11.4405	6.20158	8.09688	Distal Intergenic	1	134971956	134972857	902	1	67196	ENSMUST00000139617.1	4424	ENSMUSG00000026429	Ube2t	ubiquitin-conjugating enzyme E2T
chr1	135147126	135147559	434	*	HBO1-rep_peak_543	135147203	9.74338	2.20921	6.59245	Promoter (<=1kb)	1	135147669	135156269	8601	1	68724	ENSMUST00000125774.1	-110	ENSMUSG00000026426	Arl8a	ADP-ribosylation factor-like 8A
chr1	135185458	135185811	354	*	HBO1-rep_peak_544	135185570	8.90325	4.79727	5.86242	Distal Intergenic	1	135160234	135167681	7448	2	171469	ENSMUST00000027682.8	-17777	ENSMUSG00000026424	Gpr37l1	G protein-coupled receptor 37-like 1
chr1	135251338	135251648	311	*	HBO1-rep_peak_545	135251527	19.2672	5.64419	15.3701	Intron (ENSMUST00000180981.1/ENSMUST00000180981.1, intron 1 of 2)	1	135256657	135257649	993	2	13710	ENSMUST00000188895.1	6001	ENSMUSG00000003051	Elf3	E74-like factor 3
chr1	135252195	135252472	278	*	HBO1-rep_peak_546	135252364	11.4739	3.46308	8.1278	Intron (ENSMUST00000180981.1/ENSMUST00000180981.1, intron 1 of 2)	1	135256657	135257649	993	2	13710	ENSMUST00000188895.1	5177	ENSMUSG00000003051	Elf3	E74-like factor 3
chr1	135255456	135256253	798	*	HBO1-rep_peak_547	135255663	16.6034	4.76765	12.8559	Promoter (1-2kb)	1	135256657	135257649	993	2	13710	ENSMUST00000188895.1	1396	ENSMUSG00000003051	Elf3	E74-like factor 3
chr1	135271520	135272067	548	*	HBO1-rep_peak_548	135271905	8.27785	5.3005	5.32303	Promoter (<=1kb)	1	135267031	135271638	4608	2	215615	ENSMUST00000130069.1	0	ENSMUSG00000041926	Rnpep	arginyl aminopeptidase (aminopeptidase B)
chr1	135283393	135283925	533	*	HBO1-rep_peak_549	135283882	7.39022	1.9818	4.56117	Promoter (<=1kb)	1	135262712	135284084	21373	2	215615	ENSMUST00000074357.7	159	ENSMUSG00000041926	Rnpep	arginyl aminopeptidase (aminopeptidase B)
chr1	135328557	135328989	433	*	HBO1-rep_peak_550	135328750	7.09102	3.54641	4.33303	Intron (ENSMUST00000059352.2/93689, intron 1 of 2)	1	135324807	135368065	43259	1	93689	ENSMUST00000059352.2	3750	ENSMUSG00000048096	Lmod1	leiomodin 1 (smooth muscle)
chr1	135467552	135467957	406	*	HBO1-rep_peak_551	135467655	10.7997	5.06524	7.53227	Promoter (<=1kb)	1	135455316	135467673	12358	2	215690	ENSMUST00000189252.1	0	ENSMUSG00000009418	Nav1	neuron navigator 1
chr1	135472113	135472410	298	*	HBO1-rep_peak_552	135472303	9.25272	4.81266	6.15137	Exon (ENSMUST00000040599.14/215690, exon 5 of 30)	1	135455316	135467673	12358	2	215690	ENSMUST00000189252.1	-4440	ENSMUSG00000009418	Nav1	neuron navigator 1
chr1	135555281	135555575	295	*	HBO1-rep_peak_553	135555447	12.1886	6.64219	8.77917	Intron (ENSMUST00000040599.14/215690, intron 1 of 29)	1	135584773	135599948	15176	1	215714	ENSMUST00000067468.5	-29198	NA	Gm4793	predicted gene 4793
chr1	135584742	135585154	413	*	HBO1-rep_peak_554	135585133	6.99756	2.0383	4.25679	Promoter (<=1kb)	1	135584773	135599948	15176	1	215714	ENSMUST00000067468.5	0	NA	Gm4793	predicted gene 4793
chr1	135590855	135591134	280	*	HBO1-rep_peak_555	135590996	9.25272	4.81266	6.15137	Intron (ENSMUST00000067468.5/215714, intron 1 of 5)	1	135434580	135585705	151126	2	215690	ENSMUST00000067414.12	-5150	ENSMUSG00000009418	Nav1	neuron navigator 1
chr1	135631525	135631869	345	*	HBO1-rep_peak_556	135631648	8.41215	5.2903	5.43172	Intron (ENSMUST00000190298.7/215690, intron 1 of 30)	1	135434580	135585705	151126	2	215690	ENSMUST00000067414.12	-45820	ENSMUSG00000009418	Nav1	neuron navigator 1
chr1	135637177	135637500	324	*	HBO1-rep_peak_557	135637314	13.1909	6.86751	9.69455	Intron (ENSMUST00000190298.7/215690, intron 1 of 30)	1	135438848	135688105	249258	2	215690	ENSMUST00000190298.7	50605	ENSMUSG00000009418	Nav1	neuron navigator 1
chr1	135720034	135720423	390	*	HBO1-rep_peak_558	135720261	13.2346	7.0279	9.72715	Promoter (<=1kb)	1	135720061	135752232	32172	1	13007	ENSMUST00000097561.8	0	ENSMUSG00000026421	Csrp1	cysteine and glycine-rich protein 1
chr1	135766170	135766687	518	*	HBO1-rep_peak_559	135766347	6.15404	1.79471	3.56422	Promoter (<=1kb)	1	135766119	135769136	3018	1	27280	ENSMUST00000038945.5	51	ENSMUSG00000041801	Phlda3	pleckstrin homology like domain, family A, member 3
chr1	135843554	135843867	314	*	HBO1-rep_peak_560	135843702	12.4023	5.68669	8.97146	Promoter (2-3kb)	1	135840875	135852260	11386	1	21956	ENSMUST00000179863.7	2679	ENSMUSG00000026414	Tnnt2	troponin T2, cardiac
chr1	135865955	135866232	278	*	HBO1-rep_peak_561	135866073	7.36809	5.05373	4.54263	Distal Intergenic	1	135877318	135878275	958	2	18772	ENSMUST00000132793.1	12043	ENSMUSG00000026413	Pkp1	plakophilin 1
chr1	136345426	136346013	588	*	HBO1-rep_peak_562	136345743	10.1232	2.23024	6.93261	Promoter (<=1kb)	1	136269160	136345698	76539	2	67886	ENSMUST00000192001.5	0	ENSMUSG00000041570	Camsap2	calmodulin regulated spectrin-associated protein family, member 2
chr1	136426995	136427290	296	*	HBO1-rep_peak_563	136427199	9.21706	5.54727	6.1265	Promoter (2-3kb)	1	136430183	136432425	2243	1	67997	ENSMUST00000122959.1	-2893	ENSMUSG00000026404	Ddx59	DEAD box helicase 59
chr1	136456825	136457213	389	*	HBO1-rep_peak_564	136457111	7.36809	4.80696	4.54263	Distal Intergenic	1	136466343	136495916	29574	1	381293	ENSMUST00000187963.6	-9130	ENSMUSG00000041498	Kif14	kinesin family member 14
chr1	136503005	136503282	278	*	HBO1-rep_peak_565	136503111	7.36809	5.05373	4.54263	Intron (ENSMUST00000201676.3/381293, intron 18 of 27)	1	136476340	136479915	3576	1	381293	ENSMUST00000195390.5	26665	ENSMUSG00000041498	Kif14	kinesin family member 14
chr1	136571155	136571803	649	*	HBO1-rep_peak_566	136571346	21.0975	9.3179	17.106	Distal Intergenic	1	136624901	136630053	5153	1	226442	ENSMUST00000047734.14	-53098	ENSMUSG00000041483	Zfp281	zinc finger protein 281
chr1	136625023	136625303	281	*	HBO1-rep_peak_567	136625115	14.6413	2.6112	11.0279	Promoter (<=1kb)	1	136624901	136630053	5153	1	226442	ENSMUST00000112046.1	122	ENSMUSG00000041483	Zfp281	zinc finger protein 281
chr1	136625414	136625946	533	*	HBO1-rep_peak_568	136625463	6.00217	1.88664	3.4303	Promoter (<=1kb)	1	136624901	136630053	5153	1	226442	ENSMUST00000112046.1	513	ENSMUSG00000041483	Zfp281	zinc finger protein 281
chr1	136638392	136638747	356	*	HBO1-rep_peak_569	136638604	9.21706	5.54727	6.1265	Distal Intergenic	1	136624901	136630053	5153	1	226442	ENSMUST00000112046.1	13491	ENSMUSG00000041483	Zfp281	zinc finger protein 281
chr1	136707831	136708122	292	*	HBO1-rep_peak_570	136707946	8.95809	4.50532	5.91254	Intron (ENSMUST00000181274.1/100503474, intron 2 of 4)	1	136696211	136726142	29932	1	100503474	ENSMUST00000181274.1	11620	NA	Platr22	pluripotency associated transcript 22
chr1	136709545	136709856	312	*	HBO1-rep_peak_571	136709652	9.02356	5.43029	5.97315	Intron (ENSMUST00000181274.1/100503474, intron 2 of 4)	1	136696211	136726142	29932	1	100503474	ENSMUST00000181274.1	13334	NA	Platr22	pluripotency associated transcript 22
chr1	136711311	136711678	368	*	HBO1-rep_peak_572	136711490	12.1886	6.41688	8.77917	Intron (ENSMUST00000181274.1/100503474, intron 2 of 4)	1	136696211	136726142	29932	1	100503474	ENSMUST00000181274.1	15100	NA	Platr22	pluripotency associated transcript 22
chr1	136948867	136949252	386	*	HBO1-rep_peak_573	136949110	10.6261	2.36537	7.37055	Promoter (<=1kb)	1	136940985	136949173	8189	2	26424	ENSMUST00000195428.1	0	ENSMUSG00000026398	Nr5a2	nuclear receptor subfamily 5, group A, member 2
chr1	136952150	136952534	385	*	HBO1-rep_peak_574	136952337	15.1716	5.09364	11.5228	Promoter (1-2kb)	1	136845463	136953630	108168	2	26424	ENSMUST00000192929.5	1096	ENSMUSG00000026398	Nr5a2	nuclear receptor subfamily 5, group A, member 2
chr1	136952834	136953336	503	*	HBO1-rep_peak_575	136953045	23.4931	4.32943	19.3988	Promoter (<=1kb)	1	136845463	136953630	108168	2	26424	ENSMUST00000192929.5	294	ENSMUSG00000026398	Nr5a2	nuclear receptor subfamily 5, group A, member 2
chr1	137345019	137345443	425	*	HBO1-rep_peak_576	137345099	7.11823	1.93217	4.35839	Distal Intergenic	1	136842571	136960448	117878	2	26424	ENSMUST00000027649.13	-384571	ENSMUSG00000026398	Nr5a2	nuclear receptor subfamily 5, group A, member 2
chr1	138311848	138312274	427	*	HBO1-rep_peak_577	138312101	12.124	2.44733	8.72251	Distal Intergenic	1	138273738	138289462	15725	1	338375	ENSMUST00000027643.5	38110	ENSMUSG00000026394	Atp6v1g3	ATPase, H+ transporting, lysosomal V1 subunit G3
chr1	138610580	138610962	383	*	HBO1-rep_peak_578	138610821	23.483	10.4827	19.3893	Intron (ENSMUST00000186017.6/59125, intron 1 of 9)	1	138484112	138619674	135563	2	59125	ENSMUST00000027642.4	8712	ENSMUSG00000026393	Nek7	NIMA (never in mitosis gene a)-related expressed kinase 7
chr1	138788881	138789517	637	*	HBO1-rep_peak_579	138789180	29.8901	2.72998	25.5673	Distal Intergenic	1	138830944	138842429	11486	2	16876	ENSMUST00000112026.3	52912	ENSMUSG00000019230	Lhx9	LIM homeobox protein 9
chr1	138963509	138964154	646	*	HBO1-rep_peak_580	138963869	12.8782	2.39214	9.40475	Promoter (<=1kb)	1	138963709	139176043	212335	1	329260	ENSMUST00000168527.7	0	ENSMUSG00000056268	Dennd1b	DENN domain containing 1B
chr1	139122459	139122766	308	*	HBO1-rep_peak_581	139122609	13.7787	3.66465	10.2298	Promoter (<=1kb)	1	139121755	139175983	54229	1	329260	ENSMUST00000199634.1	704	ENSMUSG00000056268	Dennd1b	DENN domain containing 1B
chr1	139422278	139422714	437	*	HBO1-rep_peak_582	139422532	7.51457	2.16013	4.67648	Promoter (<=1kb)	1	139422288	139441857	19570	1	226470	ENSMUST00000200243.4	0	ENSMUSG00000033964	Zbtb41	zinc finger and BTB domain containing 41
chr1	140317789	140318153	365	*	HBO1-rep_peak_583	140317963	8.74288	3.50475	5.71911	Intron (ENSMUST00000120709.7/240776, intron 1 of 26)	1	140246207	140610079	363873	1	240776	ENSMUST00000119786.7	71582	ENSMUSG00000052726	Kcnt2	potassium channel, subfamily T, member 2
chr1	141042051	141042398	348	*	HBO1-rep_peak_584	141042267	17.4005	8.21941	13.606	Distal Intergenic	1	140570176	140656404	86229	2	75910	ENSMUST00000193820.1	-385647	ENSMUSG00000102368	4930590L20Rik	RIKEN cDNA 4930590L20 gene
chr1	141190021	141190318	298	*	HBO1-rep_peak_585	141190109	13.7818	2.54975	10.2314	Distal Intergenic	1	140570176	140656404	86229	2	75910	ENSMUST00000193820.1	-533617	ENSMUSG00000102368	4930590L20Rik	RIKEN cDNA 4930590L20 gene
chr1	142360927	142361353	427	*	HBO1-rep_peak_586	142361233	10.5586	6.15323	7.30961	Distal Intergenic	1	143606161	143640581	34421	2	214498	ENSMUST00000162638.1	1279228	ENSMUSG00000026361	Cdc73	cell division cycle 73, Paf1/RNA polymerase II complex component
chr1	143702103	143702726	624	*	HBO1-rep_peak_587	143702677	7.81196	2.19969	4.92289	Promoter (<=1kb)	1	143656392	143702624	46233	2	214498	ENSMUST00000212510.1	0	ENSMUSG00000026361	Cdc73	cell division cycle 73, Paf1/RNA polymerase II complex component
chr1	143777446	143777948	503	*	HBO1-rep_peak_588	143777639	11.6922	2.59062	8.32654	Promoter (<=1kb)	1	143777321	143799990	22670	1	56207	ENSMUST00000185493.6	125	ENSMUSG00000018189	Uchl5	ubiquitin carboxyl-terminal esterase L5
chr1	143971204	143971512	309	*	HBO1-rep_peak_589	143971247	7.34756	2.38203	4.54263	Distal Intergenic	1	144001883	144004032	2150	2	19735	ENSMUST00000153527.2	32520	ENSMUSG00000026360	Rgs2	regulator of G-protein signaling 2
chr1	144255189	144255467	279	*	HBO1-rep_peak_590	144255385	9.21706	5.79404	6.1265	Distal Intergenic	1	144242296	144249242	6947	2	50778	ENSMUST00000189061.6	-5947	ENSMUSG00000026358	Rgs1	regulator of G-protein signaling 1
chr1	144384160	144384544	385	*	HBO1-rep_peak_591	144384321	23.9486	10.0887	19.8337	Distal Intergenic	1	144242296	144249242	6947	2	50778	ENSMUST00000189061.6	-134918	ENSMUSG00000026358	Rgs1	regulator of G-protein signaling 1
chr1	145535218	145535575	358	*	HBO1-rep_peak_592	145535484	7.36809	5.05373	4.54263	Distal Intergenic	1	144752683	144775435	22753	2	64214	ENSMUST00000027603.3	-759783	ENSMUSG00000026357	Rgs18	regulator of G-protein signaling 18
chr1	145806550	145806835	286	*	HBO1-rep_peak_593	145806721	8.27785	5.3005	5.32303	Distal Intergenic	1	146494760	146902471	407712	1	215378	ENSMUST00000074622.10	-687925	ENSMUSG00000035131	Brinp3	bone morphogenetic protein/retinoic acid inducible neural specific 3
chr1	146004439	146005183	745	*	HBO1-rep_peak_594	146005059	9.96002	2.25607	6.78551	Distal Intergenic	1	146494760	146902471	407712	1	215378	ENSMUST00000074622.10	-489577	ENSMUSG00000035131	Brinp3	bone morphogenetic protein/retinoic acid inducible neural specific 3
chr1	146122034	146122529	496	*	HBO1-rep_peak_595	146122092	7.16231	2.11184	4.39831	Distal Intergenic	1	146494760	146902471	407712	1	215378	ENSMUST00000074622.10	-372231	ENSMUSG00000035131	Brinp3	bone morphogenetic protein/retinoic acid inducible neural specific 3
chr1	146287345	146287666	322	*	HBO1-rep_peak_596	146287514	11.5834	3.84561	8.22701	Distal Intergenic	1	146494760	146902471	407712	1	215378	ENSMUST00000074622.10	-207094	ENSMUSG00000035131	Brinp3	bone morphogenetic protein/retinoic acid inducible neural specific 3
chr1	146397234	146397635	402	*	HBO1-rep_peak_597	146397420	17.6074	8.50852	13.7995	Distal Intergenic	1	146494760	146902471	407712	1	215378	ENSMUST00000074622.10	-97125	ENSMUSG00000035131	Brinp3	bone morphogenetic protein/retinoic acid inducible neural specific 3
chr1	148275322	148275782	461	*	HBO1-rep_peak_598	148275445	9.529	3.90886	6.39781	Distal Intergenic	1	149886184	149902199	16016	2	18783	ENSMUST00000155438.1	1626417	ENSMUSG00000056220	Pla2g4a	phospholipase A2, group IVA (cytosolic, calcium-dependent)
chr1	149510948	149511288	341	*	HBO1-rep_peak_599	149511129	19.3873	6.25021	15.4825	Distal Intergenic	1	149886184	149902199	16016	2	18783	ENSMUST00000155438.1	390911	ENSMUSG00000056220	Pla2g4a	phospholipase A2, group IVA (cytosolic, calcium-dependent)
chr1	149583395	149583913	519	*	HBO1-rep_peak_600	149583823	9.36461	3.67373	6.24855	Distal Intergenic	1	149886184	149902199	16016	2	18783	ENSMUST00000155438.1	318286	ENSMUSG00000056220	Pla2g4a	phospholipase A2, group IVA (cytosolic, calcium-dependent)
chr1	150393487	150393830	344	*	HBO1-rep_peak_601	150393541	7.67325	2.10372	4.79999	Promoter (<=1kb)	1	150393384	150395495	2112	1	108989	ENSMUST00000131701.1	103	ENSMUSG00000006005	Tpr	translocated promoter region, nuclear basket protein
chr1	151500063	151500796	734	*	HBO1-rep_peak_602	151500439	17.3365	2.79555	13.5475	Promoter (<=1kb)	1	151476901	151500794	23894	2	19821	ENSMUST00000187991.1	0	ENSMUSG00000026484	Rnf2	ring finger protein 2
chr1	152089733	152090069	337	*	HBO1-rep_peak_603	152089864	11.02	2.76216	7.72643	Promoter (<=1kb)	1	151852403	152089970	237568	2	69399	ENSMUST00000187603.6	0	ENSMUSG00000032666	1700025G04Rik	RIKEN cDNA 1700025G04 gene
chr1	152128681	152129004	324	*	HBO1-rep_peak_604	152128789	7.36809	5.05373	4.54263	Exon (ENSMUST00000165944.2/ENSMUST00000165944.2, exon 1 of 1)	1	151884524	152090125	205602	2	69399	ENSMUST00000044581.13	-38556	ENSMUSG00000032666	1700025G04Rik	RIKEN cDNA 1700025G04 gene
chr1	152285807	152286083	277	*	HBO1-rep_peak_605	152286000	7.27977	4.99656	4.50329	Distal Intergenic	1	152370838	152372082	1245	2	66637	ENSMUST00000161717.1	85999	ENSMUSG00000014980	Tsen15	tRNA splicing endonuclease subunit 15
chr1	152386296	152386665	370	*	HBO1-rep_peak_606	152386471	15.6407	2.98714	11.9561	Promoter (<=1kb)	1	152371205	152386592	15388	2	66637	ENSMUST00000162371.1	0	ENSMUSG00000014980	Tsen15	tRNA splicing endonuclease subunit 15
chr1	152567274	152567638	365	*	HBO1-rep_peak_607	152567440	7.36809	4.80696	4.54263	Intron (ENSMUST00000111859.7/19731, intron 5 of 18)	1	152557543	152592759	35217	2	19731	ENSMUST00000128251.7	25121	ENSMUSG00000026482	Rgl1	ral guanine nucleotide dissociation stimulator,-like 1
chr1	152732857	152733230	374	*	HBO1-rep_peak_608	152733004	7.18274	4.35411	4.41416	Intron (ENSMUST00000111859.7/19731, intron 1 of 18)	1	152750551	152757544	6994	1	71281	ENSMUST00000068875.4	-17321	ENSMUSG00000055547	Apobec4	apolipoprotein B mRNA editing enzyme, catalytic polypeptide-like 4 (putative)
chr1	152796038	152796473	436	*	HBO1-rep_peak_609	152796192	6.6833	4.38903	3.98023	Distal Intergenic	1	152800194	152836991	36798	1	17970	ENSMUST00000186568.6	-3721	ENSMUSG00000026480	Ncf2	neutrophil cytosolic factor 2
chr1	152831845	152832583	739	*	HBO1-rep_peak_610	152832422	13.2346	7.0279	9.72715	Intron (ENSMUST00000186568.6/17970, intron 11 of 15)	1	152845926	152848920	2995	2	226517	ENSMUST00000188937.1	16337	ENSMUSG00000042772	Smg7	SMG7 nonsense mediated mRNA decay factor
chr1	152833766	152834202	437	*	HBO1-rep_peak_611	152833967	9.46042	4.52608	6.33526	Exon (ENSMUST00000186568.6/17970, exon 13 of 16)	1	152845926	152848920	2995	2	226517	ENSMUST00000188937.1	14718	ENSMUSG00000042772	Smg7	SMG7 nonsense mediated mRNA decay factor
chr1	152902040	152902625	586	*	HBO1-rep_peak_612	152902439	11.3064	2.23873	7.97447	Promoter (<=1kb)	1	152836995	152902622	65628	2	226517	ENSMUST00000073441.12	0	ENSMUSG00000042772	Smg7	SMG7 nonsense mediated mRNA decay factor
chr1	153038013	153038555	543	*	HBO1-rep_peak_613	153038303	11.1767	6.28758	7.85709	Intron (ENSMUST00000186368.6/226518, intron 1 of 11)	1	153033374	153074252	40879	1	226518	ENSMUST00000187569.1	4639	ENSMUSG00000042751	Nmnat2	nicotinamide nucleotide adenylyltransferase 2
chr1	153074451	153074791	341	*	HBO1-rep_peak_614	153074643	7.04541	3.8695	4.29547	Exon (ENSMUST00000186368.6/226518, exon 3 of 12)	1	153093480	153094597	1118	1	226518	ENSMUST00000190960.1	-18689	ENSMUSG00000042751	Nmnat2	nicotinamide nucleotide adenylyltransferase 2
chr1	153076834	153077165	332	*	HBO1-rep_peak_615	153076992	26.821	7.39881	22.5985	Exon (ENSMUST00000186368.6/226518, exon 4 of 12)	1	153093480	153094597	1118	1	226518	ENSMUST00000190960.1	-16315	ENSMUSG00000042751	Nmnat2	nicotinamide nucleotide adenylyltransferase 2
chr1	153077749	153078232	484	*	HBO1-rep_peak_616	153077953	9.31879	5.51561	6.20752	Intron (ENSMUST00000186368.6/226518, intron 4 of 11)	1	153093480	153094597	1118	1	226518	ENSMUST00000190960.1	-15248	ENSMUSG00000042751	Nmnat2	nicotinamide nucleotide adenylyltransferase 2
chr1	153093758	153094263	506	*	HBO1-rep_peak_617	153093867	20.3845	7.85443	16.4302	Promoter (<=1kb)	1	153093480	153094597	1118	1	226518	ENSMUST00000190960.1	278	ENSMUSG00000042751	Nmnat2	nicotinamide nucleotide adenylyltransferase 2
chr1	153096157	153096616	460	*	HBO1-rep_peak_618	153096416	9.25929	5.48	6.15768	Promoter (2-3kb)	1	153093480	153094597	1118	1	226518	ENSMUST00000190960.1	2677	ENSMUSG00000042751	Nmnat2	nicotinamide nucleotide adenylyltransferase 2
chr1	153134292	153134738	447	*	HBO1-rep_peak_619	153134646	7.36809	4.80696	4.54263	Intron (ENSMUST00000185356.6/16782, intron 15 of 22)	1	153124173	153127234	3062	2	16782	ENSMUST00000189005.1	-7058	ENSMUSG00000026479	Lamc2	laminin, gamma 2
chr1	153136602	153136906	305	*	HBO1-rep_peak_620	153136748	10.582	5.51628	7.32895	Exon (ENSMUST00000185356.6/16782, exon 14 of 23)	1	153124173	153127234	3062	2	16782	ENSMUST00000189005.1	-9368	ENSMUSG00000026479	Lamc2	laminin, gamma 2
chr1	153150544	153150930	387	*	HBO1-rep_peak_621	153150742	9.6962	5.32258	6.5492	Promoter (1-2kb)	1	153150200	153152086	1887	2	16782	ENSMUST00000185328.1	1156	ENSMUSG00000026479	Lamc2	laminin, gamma 2
chr1	153185784	153186379	596	*	HBO1-rep_peak_622	153186015	9.92247	2.6862	6.75033	Promoter (<=1kb)	1	153122756	153186047	63292	2	16782	ENSMUST00000185356.6	0	ENSMUSG00000026479	Lamc2	laminin, gamma 2
chr1	153219482	153219963	482	*	HBO1-rep_peak_623	153219784	10.5157	4.33502	7.26934	3' UTR	1	153218922	153229144	10223	2	226519	ENSMUST00000161744.1	9181	ENSMUSG00000026478	Lamc1	laminin, gamma 1
chr1	153331928	153332711	784	*	HBO1-rep_peak_624	153332492	22.5399	3.03435	18.4865	Promoter (<=1kb)	1	153218922	153332786	113865	2	226519	ENSMUST00000027752.14	75	ENSMUSG00000026478	Lamc1	laminin, gamma 1
chr1	153403515	153404195	681	*	HBO1-rep_peak_625	153403710	15.2574	7.54346	11.6041	Distal Intergenic	1	153404827	153407790	2964	2	626058	ENSMUST00000186785.6	3595	NA	E330020D12Rik	Riken cDNA E330020D12 gene
chr1	153405039	153405325	287	*	HBO1-rep_peak_626	153405180	13.452	5.47241	9.92673	Promoter (2-3kb)	1	153404827	153407790	2964	2	626058	ENSMUST00000186785.6	2465	NA	E330020D12Rik	Riken cDNA E330020D12 gene
chr1	153405774	153406070	297	*	HBO1-rep_peak_627	153405883	9.21706	5.54727	6.1265	Promoter (1-2kb)	1	153404827	153407790	2964	2	626058	ENSMUST00000186785.6	1720	NA	E330020D12Rik	Riken cDNA E330020D12 gene
chr1	153407641	153407930	290	*	HBO1-rep_peak_628	153407773	12.0029	4.673	8.61085	Promoter (<=1kb)	1	153404827	153407790	2964	2	626058	ENSMUST00000186785.6	0	NA	E330020D12Rik	Riken cDNA E330020D12 gene
chr1	153486793	153487731	939	*	HBO1-rep_peak_629	153487462	43.7912	3.83279	39.1579	Promoter (<=1kb)	1	153455758	153487608	31851	2	13211	ENSMUST00000186380.6	0	ENSMUSG00000042699	Dhx9	DEAH (Asp-Glu-Ala-His) box polypeptide 9
chr1	153850342	153850768	427	*	HBO1-rep_peak_630	153850594	9.21706	5.54727	6.1265	Promoter (<=1kb)	1	153849542	153851195	1654	2	240817	ENSMUST00000059607.7	427	ENSMUSG00000045968	Teddm2	transmembrane epididymal family member 2
chr1	155098323	155098725	403	*	HBO1-rep_peak_631	155098617	6.47904	2.06356	3.8265	Promoter (<=1kb)	1	155096361	155099636	3276	2	15939	ENSMUST00000055322.5	911	ENSMUSG00000056708	Ier5	immediate early response 5
chr1	155158874	155159204	331	*	HBO1-rep_peak_632	155159095	8.77486	2.27211	5.74666	Promoter (<=1kb)	1	155158799	155177959	19161	1	58244	ENSMUST00000191769.1	75	ENSMUSG00000026470	Stx6	syntaxin 6
chr1	155244232	155244946	715	*	HBO1-rep_peak_633	155244318	5.82487	1.99114	3.29709	Promoter (<=1kb)	1	155212471	155244444	31974	2	207792	ENSMUST00000186156.6	0	ENSMUSG00000033722	BC034090	cDNA sequence BC034090
chr1	155765137	155765421	285	*	HBO1-rep_peak_634	155765349	5.86828	2.91329	3.31719	Distal Intergenic	1	155704625	155751684	47060	2	16872	ENSMUST00000195275.1	-13453	ENSMUSG00000026468	Lhx4	LIM homeobox protein 4
chr1	155787278	155787591	314	*	HBO1-rep_peak_635	155787450	7.73977	3.77173	4.85688	Intron (ENSMUST00000035325.14/104009, intron 7 of 11)	1	155779919	155781996	2078	2	104009	ENSMUST00000130701.1	-5282	ENSMUSG00000033684	Qsox1	quiescin Q6 sulfhydryl oxidase 1
chr1	155972756	155973097	342	*	HBO1-rep_peak_636	155973050	6.90427	1.96174	4.17722	Promoter (<=1kb)	1	155935870	155972890	37021	2	74081	ENSMUST00000124495.2	0	ENSMUSG00000033671	Cep350	centrosomal protein 350
chr1	156072177	156072489	313	*	HBO1-rep_peak_637	156072301	8.55748	4.97126	5.56044	Distal Intergenic	1	156063213	156064842	1630	1	240832	ENSMUST00000125371.1	8964	ENSMUSG00000050565	Tor1aip2	torsin A interacting protein 2
chr1	156173458	156173935	478	*	HBO1-rep_peak_638	156173763	9.31879	5.51561	6.20752	Intron (ENSMUST00000015628.3/329274, intron 1 of 4)	1	156075966	156205026	129061	2	329274	ENSMUST00000015628.3	31091	ENSMUSG00000015484	Fam163a	family with sequence similarity 163, member A
chr1	156323467	156323760	294	*	HBO1-rep_peak_639	156323682	7.36809	5.05373	4.54263	3' UTR	1	156311013	156326431	15419	1	170484	ENSMUST00000193020.1	12454	ENSMUSG00000026602	Nphs2	nephrosis 2, podocin
chr1	156558837	156559508	672	*	HBO1-rep_peak_640	156559008	15.8513	2.73505	12.1571	Promoter (<=1kb)	1	156558987	156649568	90582	1	11352	ENSMUST00000166172.8	0	ENSMUSG00000026596	Abl2	v-abl Abelson murine leukemia viral oncogene 2 (arg, Abelson-related gene)
chr1	156718374	156718871	498	*	HBO1-rep_peak_641	156718574	9.47334	2.27815	6.34693	Promoter (<=1kb)	1	156678532	156719072	40541	2	215015	ENSMUST00000122424.7	201	ENSMUSG00000033557	Fam20b	FAM20B, glycosaminoglycan xylosylkinase
chr1	156938923	156939468	546	*	HBO1-rep_peak_642	156939266	21.9993	3.22771	17.9695	Promoter (<=1kb)	1	156807710	156939387	131678	2	78255	ENSMUST00000171292.7	0	ENSMUSG00000026594	Ralgps2	Ral GEF with PH domain and SH3 binding motif 2
chr1	156939591	156940057	467	*	HBO1-rep_peak_643	156939813	14.6054	2.8531	10.9949	Promoter (<=1kb)	1	156804166	156939602	135437	2	78255	ENSMUST00000172057.7	0	ENSMUSG00000026594	Ralgps2	Ral GEF with PH domain and SH3 binding motif 2
chr1	157411794	157412275	482	*	HBO1-rep_peak_644	157412262	6.25404	1.80478	3.63979	Promoter (<=1kb)	1	157140534	157411934	271401	2	226525	ENSMUST00000132699.7	0	ENSMUSG00000070565	Rasal2	RAS protein activator like 2
chr1	157550593	157550877	285	*	HBO1-rep_peak_645	157550697	9.01311	5.33341	5.96416	Intron (ENSMUST00000086130.8/89867, intron 14 of 27)	1	157538051	157543963	5913	1	89867	ENSMUST00000155665.1	12542	ENSMUSG00000026589	Sec16b	SEC16 homolog B (S. cerevisiae)
chr1	157883495	157883813	319	*	HBO1-rep_peak_646	157883647	14.6678	2.42182	11.0524	Distal Intergenic	1	157538051	157543963	5913	1	89867	ENSMUST00000155665.1	345444	ENSMUSG00000026589	Sec16b	SEC16 homolog B (S. cerevisiae)
chr1	158246804	158247218	415	*	HBO1-rep_peak_647	158247113	6.13267	3.53433	3.54513	3' UTR	1	158295704	158296464	761	2	240843	ENSMUST00000194578.1	49246	ENSMUSG00000004031	Brinp2	bone morphogenic protein/retinoic acid inducible neural-specific 2
chr1	158879716	158879994	279	*	HBO1-rep_peak_648	158879804	4.70436	1.73398	2.42854	Intron (ENSMUST00000159861.8/23850, intron 2 of 21)	1	158814274	158845032	30759	2	23850	ENSMUST00000159860.7	-34684	ENSMUSG00000073530	Pappa2	pappalysin 2
chr1	159232403	159232846	444	*	HBO1-rep_peak_649	159232547	11.1738	2.37595	7.85709	Promoter (<=1kb)	1	159232648	159289019	56372	1	26374	ENSMUST00000192215.5	0	ENSMUSG00000040782	Cop1	COP1, E3 ubiquitin ligase
chr1	159517572	159518051	480	*	HBO1-rep_peak_650	159517889	13.2346	7.27467	9.72715	Distal Intergenic	1	159523769	159931729	407961	1	21960	ENSMUST00000192069.5	-5718	ENSMUSG00000015829	Tnr	tenascin R
chr1	160212298	160212775	478	*	HBO1-rep_peak_651	160212666	18.7473	2.89797	14.8764	Promoter (<=1kb)	1	160208087	160212726	4640	2	12301	ENSMUST00000194167.1	0	ENSMUSG00000014226	Cacybp	calcyclin binding protein
chr1	160421757	160422124	368	*	HBO1-rep_peak_652	160421945	17.6678	2.73158	13.8554	Intron (ENSMUST00000194105.1/ENSMUST00000194105.1, intron 4 of 4)	1	160256933	160441867	184935	2	29809	ENSMUST00000191651.5	19743	ENSMUSG00000026721	Rabgap1l	RAB GTPase activating protein 1-like
chr1	160906586	160907094	509	*	HBO1-rep_peak_653	160906834	14.5257	2.63074	10.9189	Promoter (<=1kb)	1	160906418	160974978	68561	1	381305	ENSMUST00000161609.7	168	ENSMUSG00000040423	Rc3h1	RING CCCH (C3H) domains 1
chr1	161035148	161035659	512	*	HBO1-rep_peak_654	161035248	9.31052	2.82598	6.20502	Promoter (<=1kb)	1	161035163	161037546	2384	1	14455	ENSMUST00000161380.7	0	ENSMUSG00000053332	Gas5	growth arrest specific 5
chr1	161170597	161170923	327	*	HBO1-rep_peak_655	161170788	14.7825	3.39881	11.1614	Downstream (<=300bp)	1	161156843	161159314	2472	2	100502590	ENSMUST00000178511.2	-11283	ENSMUSG00000049160	Tex50	testis expressed 50
chr1	161250609	161251036	428	*	HBO1-rep_peak_656	161250992	8.45108	2.26517	5.46287	Promoter (<=1kb)	1	161241808	161250554	8747	2	11758	ENSMUST00000139387.7	-55	ENSMUSG00000026701	Prdx6	peroxiredoxin 6
chr1	161876290	161876644	355	*	HBO1-rep_peak_657	161876510	14.0058	2.953	10.4413	Promoter (<=1kb)	1	161816114	161876682	60569	2	226551	ENSMUST00000048377.10	38	ENSMUSG00000040297	Suco	SUN domain containing ossification factor
chr1	162338766	162339394	629	*	HBO1-rep_peak_658	162338949	11.9979	2.24479	8.60847	Intron (ENSMUST00000086074.11/103967, intron 4 of 20)	1	162282528	162313683	31156	2	103967	ENSMUST00000160173.1	-25083	ENSMUSG00000040265	Dnm3	dynamin 3
chr1	162548205	162548485	281	*	HBO1-rep_peak_659	162548381	6.18749	2.40996	3.58439	Promoter (<=1kb)	1	162537143	162548256	11114	2	71449	ENSMUST00000176689.1	0	ENSMUSG00000026694	Mettl13	methyltransferase 13, eEF1A lysine and N-terminal methyltransferase
chr1	162570715	162570993	279	*	HBO1-rep_peak_660	162570842	7.5355	2.01807	4.68778	Promoter (<=1kb)	1	162570769	162594729	23961	1	53330	ENSMUST00000194810.5	0	ENSMUSG00000026696	Vamp4	vesicle-associated membrane protein 4
chr1	162643816	162644157	342	*	HBO1-rep_peak_661	162643889	8.27785	5.3005	5.32303	Intron (ENSMUST00000028020.10/17926, intron 1 of 2)	1	162639155	162649693	10539	1	17926	ENSMUST00000028020.10	4661	ENSMUSG00000026697	Myoc	myocilin
chr1	162657106	162657554	449	*	HBO1-rep_peak_662	162657351	11.1767	6.28758	7.85709	Promoter (<=1kb)	1	162647193	162656841	9649	2	100038657	ENSMUST00000193257.1	-265	ENSMUSG00000091060	Myocos	myocilin opposite strand
chr1	162739898	162740342	445	*	HBO1-rep_peak_663	162740158	10.9858	2.4981	7.69721	Promoter (<=1kb)	1	162720545	162740350	19806	2	226562	ENSMUST00000182331.1	8	ENSMUSG00000040225	Prrc2c	proline-rich coiled-coil 2C
chr1	162841598	162842114	517	*	HBO1-rep_peak_664	162841668	7.84367	2.12247	4.94719	Intron (ENSMUST00000046049.13/14261, intron 4 of 8)	1	162830050	162834672	4623	2	14261	ENSMUST00000143902.1	-6926	ENSMUSG00000040181	Fmo1	flavin containing monooxygenase 1
chr1	163710079	163710603	525	*	HBO1-rep_peak_665	163710382	6.82211	2.11831	4.10769	Intron (ENSMUST00000159679.7/240879, intron 2 of 3)	1	163702256	163725232	22977	2	240879	ENSMUST00000159679.7	14629	ENSMUSG00000040113	Ntmt2	N-terminal Xaa-Pro-Lys N-methyltransferase 2
chr1	163783899	163784238	340	*	HBO1-rep_peak_666	163784083	13.9122	2.29362	10.3547	Intron (ENSMUST00000027877.6/16579, intron 2 of 19)	1	163779583	163917109	137527	1	16579	ENSMUST00000077642.11	4316	ENSMUSG00000026585	Kifap3	kinesin-associated protein 3
chr1	164142669	164142972	304	*	HBO1-rep_peak_667	164142920	7.36809	5.05373	4.54263	Promoter (<=1kb)	1	164141877	164149141	7265	1	20344	ENSMUST00000161152.7	792	ENSMUSG00000026580	Selp	selectin, platelet
chr1	164224354	164224832	479	*	HBO1-rep_peak_668	164224759	8.31617	2.46172	5.35861	Distal Intergenic	1	164249046	164265385	16340	1	116914	ENSMUST00000044021.11	-24214	ENSMUSG00000040918	Slc19a2	solute carrier family 19 (thiamine transporter), member 2
chr1	164249166	164249493	328	*	HBO1-rep_peak_669	164249308	6.75093	1.85853	4.04252	Promoter (<=1kb)	1	164249253	164263518	14266	1	116914	ENSMUST00000169394.1	0	ENSMUSG00000040918	Slc19a2	solute carrier family 19 (thiamine transporter), member 2
chr1	164256742	164257140	399	*	HBO1-rep_peak_670	164256906	10.2782	5.7566	7.05605	Exon (ENSMUST00000044021.11/116914, exon 2 of 6)	1	164262353	164263451	1099	1	116914	ENSMUST00000160773.1	-5213	ENSMUSG00000040918	Slc19a2	solute carrier family 19 (thiamine transporter), member 2
chr1	164438547	164438828	282	*	HBO1-rep_peak_671	164438714	9.21706	5.79404	6.1265	Intron (ENSMUST00000027863.12/11931, intron 5 of 5)	1	164441459	164443719	2261	2	11931	ENSMUST00000193980.1	4891	ENSMUSG00000026576	Atp1b1	ATPase, Na+/K+ transporting, beta 1 polypeptide
chr1	164445497	164445854	358	*	HBO1-rep_peak_672	164445769	7.36809	4.80696	4.54263	Promoter (1-2kb)	1	164441459	164443719	2261	2	11931	ENSMUST00000193980.1	-1778	ENSMUSG00000026576	Atp1b1	ATPase, Na+/K+ transporting, beta 1 polypeptide
chr1	164457566	164458322	757	*	HBO1-rep_peak_673	164457998	29.1797	3.60825	24.8779	Promoter (<=1kb)	1	164453262	164458022	4761	2	11931	ENSMUST00000192522.1	0	ENSMUSG00000026576	Atp1b1	ATPase, Na+/K+ transporting, beta 1 polypeptide
chr1	164535586	164536163	578	*	HBO1-rep_peak_674	164535836	7.00564	3.15089	4.26123	Distal Intergenic	1	164503309	164514882	11574	1	102635083	ENSMUST00000181831.2	32277	ENSMUSG00000097281	Gm26685	predicted gene, 26685
chr1	164742572	164743009	438	*	HBO1-rep_peak_675	164742766	12.6914	2.61881	9.23055	Distal Intergenic	1	164796644	164824266	27623	1	56429	ENSMUST00000027861.5	-53635	ENSMUSG00000026574	Dpt	dermatopontin
chr1	165281845	165282192	348	*	HBO1-rep_peak_676	165282152	5.30641	1.84786	2.89506	Distal Intergenic	1	165295789	165321797	26009	1	240888	ENSMUST00000178700.7	-13597	ENSMUSG00000040836	Gpr161	G protein-coupled receptor 161
chr1	165459619	165460246	628	*	HBO1-rep_peak_677	165460056	10.2842	2.48228	7.06142	Promoter (<=1kb)	1	165328698	165460465	131768	2	74106	ENSMUST00000027856.12	219	ENSMUSG00000026571	Dcaf6	DDB1 and CUL4 associated factor 6
chr1	165633990	165634450	461	*	HBO1-rep_peak_678	165634334	9.71489	2.1017	6.56672	Promoter (<=1kb)	1	165605712	165634442	28731	2	68481	ENSMUST00000193910.5	0	ENSMUSG00000026566	Mpzl1	myelin protein zero-like 1
chr1	165641822	165642109	288	*	HBO1-rep_peak_679	165641975	21.7581	4.34113	17.7402	Distal Intergenic	1	165593654	165634538	40885	2	68481	ENSMUST00000193023.1	-7284	ENSMUSG00000026566	Mpzl1	myelin protein zero-like 1
chr1	165860994	165861398	405	*	HBO1-rep_peak_680	165861319	7.24438	4.58415	4.47109	Promoter (2-3kb)	1	165858216	165861555	3340	1	12503	ENSMUST00000159070.2	2778	ENSMUSG00000005763	Cd247	CD247 antigen
chr1	166001841	166002449	609	*	HBO1-rep_peak_681	166002228	13.4237	2.40013	9.90119	Promoter (<=1kb)	1	165875457	166002609	127153	2	18986	ENSMUST00000111429.10	160	ENSMUSG00000026565	Pou2f1	POU domain, class 2, transcription factor 1
chr1	166184505	166184845	341	*	HBO1-rep_peak_682	166184685	8.27785	5.3005	5.32303	Distal Intergenic	1	166201385	166238744	37360	2	98558	ENSMUST00000038782.3	53899	ENSMUSG00000040629	Mael	maelstrom spermatogenic transposon silencer
chr1	166424549	166424920	372	*	HBO1-rep_peak_683	166424656	7.90452	2.39735	5.00223	Distal Intergenic	1	166396169	166409863	13695	2	71592	ENSMUST00000128861.2	-14686	ENSMUSG00000040596	Pogk	pogo transposable element with KRAB domain
chr1	166763631	166763910	280	*	HBO1-rep_peak_684	166763713	8.27785	5.3005	5.32303	Intron (ENSMUST00000135069.1/ENSMUST00000135069.1, intron 1 of 1)	1	166662055	166681845	19791	2	240894	ENSMUST00000027843.10	-81786	ENSMUSG00000026560	Fmo9	flavin containing monooxygenase 9
chr1	166767782	166768195	414	*	HBO1-rep_peak_685	166767908	6.56026	3.16542	3.8905	Intron (ENSMUST00000135069.1/ENSMUST00000135069.1, intron 1 of 1)	1	166662055	166681845	19791	2	240894	ENSMUST00000027843.10	-85937	ENSMUSG00000026560	Fmo9	flavin containing monooxygenase 9
chr1	167001332	167001645	314	*	HBO1-rep_peak_686	167001509	8.65026	2.35791	5.64565	Promoter (<=1kb)	1	167001417	167091302	89886	1	226610	ENSMUST00000165874.7	0	ENSMUSG00000060568	Fam78b	family with sequence similarity 78, member B
chr1	167245274	167245652	379	*	HBO1-rep_peak_687	167245381	7.67859	2.84346	4.80385	Promoter (2-3kb)	1	167226332	167243158	16827	2	80914	ENSMUST00000027839.13	-2116	ENSMUSG00000026558	Uck2	uridine-cytidine kinase 2
chr1	167249274	167249560	287	*	HBO1-rep_peak_688	167249373	10.6883	5.47004	7.42843	Intron (ENSMUST00000193076.1/ENSMUST00000193076.1, intron 3 of 3)	1	167226332	167243158	16827	2	80914	ENSMUST00000027839.13	-6116	ENSMUSG00000026558	Uck2	uridine-cytidine kinase 2
chr1	167254366	167254693	328	*	HBO1-rep_peak_689	167254519	6.0158	2.7362	3.44035	Intron (ENSMUST00000053686.8/80914, intron 1 of 6)	1	167226332	167243158	16827	2	80914	ENSMUST00000027839.13	-11208	ENSMUSG00000026558	Uck2	uridine-cytidine kinase 2
chr1	167259555	167259913	359	*	HBO1-rep_peak_690	167259687	12.8689	7.05155	9.39624	Intron (ENSMUST00000053686.8/80914, intron 1 of 6)	1	167226332	167243158	16827	2	80914	ENSMUST00000027839.13	-16397	ENSMUSG00000026558	Uck2	uridine-cytidine kinase 2
chr1	167264761	167265057	297	*	HBO1-rep_peak_691	167264924	11.2594	5.48826	7.93094	Exon (ENSMUST00000193579.1/80914, exon 2 of 3)	1	167229893	167284601	54709	2	80914	ENSMUST00000192269.2	19544	ENSMUSG00000026558	Uck2	uridine-cytidine kinase 2
chr1	167284280	167285060	781	*	HBO1-rep_peak_692	167284921	13.4331	2.29638	9.91019	Promoter (<=1kb)	1	167225841	167284884	59044	2	80914	ENSMUST00000192702.5	0	ENSMUSG00000026558	Uck2	uridine-cytidine kinase 2
chr1	167305910	167306236	327	*	HBO1-rep_peak_693	167306073	13.5783	5.625	10.0444	Promoter (2-3kb)	1	167308378	167330785	22408	1	68944	ENSMUST00000195015.5	-2142	ENSMUSG00000052428	Tmco1	transmembrane and coiled-coil domains 1
chr1	167308118	167308477	360	*	HBO1-rep_peak_694	167308434	10.4727	2.37662	7.23364	Promoter (<=1kb)	1	167308378	167330785	22408	1	68944	ENSMUST00000195015.5	0	ENSMUSG00000052428	Tmco1	transmembrane and coiled-coil domains 1
chr1	167350240	167350635	396	*	HBO1-rep_peak_695	167350299	7.81326	2.33583	4.92354	Promoter (<=1kb)	1	167350312	167355890	5579	1	56752	ENSMUST00000193091.1	0	ENSMUSG00000026687	Aldh9a1	aldehyde dehydrogenase 9, subfamily A1
chr1	167599347	167599635	289	*	HBO1-rep_peak_696	167599514	13.3785	6.62232	9.85936	Promoter (<=1kb)	1	167598480	167639618	41139	1	20183	ENSMUST00000111384.7	867	ENSMUSG00000015843	Rxrg	retinoid X receptor gamma
chr1	170019901	170020413	513	*	HBO1-rep_peak_697	170020099	10.3702	5.81033	7.1404	Intron (ENSMUST00000194690.5/18214, intron 3 of 17)	1	169969452	169972370	2919	1	67303	ENSMUST00000193930.1	50449	ENSMUSG00000097503	3110045C21Rik	RIKEN cDNA 3110045C21 gene
chr1	170109999	170110303	305	*	HBO1-rep_peak_698	170110130	7.04666	4.1435	4.29547	Promoter (<=1kb)	1	169977804	170110501	132698	2	18214	ENSMUST00000027985.7	198	ENSMUSG00000026674	Ddr2	discoidin domain receptor family, member 2
chr1	170116797	170118203	1407	*	HBO1-rep_peak_699	170116898	11.5287	3.59356	8.1775	Distal Intergenic	1	170035774	170110762	74989	2	18214	ENSMUST00000195867.5	-6035	ENSMUSG00000026674	Ddr2	discoidin domain receptor family, member 2
chr1	170214975	170215330	356	*	HBO1-rep_peak_700	170215159	8.18992	2.0744	5.25743	Promoter (<=1kb)	1	170193420	170215397	21978	2	16589	ENSMUST00000027979.13	67	ENSMUSG00000026667	Uhmk1	U2AF homology motif (UHM) kinase 1
chr1	170516462	170516938	477	*	HBO1-rep_peak_701	170516874	8.27785	5.3005	5.32303	Intron (ENSMUST00000160456.7/70729, intron 1 of 9)	1	170327214	170557110	229897	2	70729	ENSMUST00000160466.7	40172	ENSMUSG00000038473	Nos1ap	nitric oxide synthase 1 (neuronal) adaptor protein
chr1	170521588	170521947	360	*	HBO1-rep_peak_702	170521801	6.6833	4.61435	3.98023	Intron (ENSMUST00000160456.7/70729, intron 1 of 9)	1	170327214	170557110	229897	2	70729	ENSMUST00000160466.7	35163	ENSMUSG00000038473	Nos1ap	nitric oxide synthase 1 (neuronal) adaptor protein
chr1	170589485	170589818	334	*	HBO1-rep_peak_703	170589684	8.48453	2.40941	5.49417	Promoter (<=1kb)	1	170327323	170589849	262527	2	70729	ENSMUST00000161966.7	31	ENSMUSG00000038473	Nos1ap	nitric oxide synthase 1 (neuronal) adaptor protein
chr1	170697937	170698244	308	*	HBO1-rep_peak_704	170698133	9.88115	5.85554	6.71301	Distal Intergenic	1	170644532	170682789	38258	1	320078	ENSMUST00000046792.8	53405	ENSMUSG00000038463	Olfml2b	olfactomedin-like 2B
chr1	170867285	170867826	542	*	HBO1-rep_peak_705	170867597	7.97122	2.323	5.06395	Promoter (<=1kb)	1	170704674	170867771	163098	2	226641	ENSMUST00000027974.6	0	ENSMUSG00000026663	Atf6	activating transcription factor 6
chr1	170885010	170885514	505	*	HBO1-rep_peak_706	170885283	13.4995	2.51452	9.97174	Promoter (<=1kb)	1	170873498	170885457	11960	2	80915	ENSMUST00000170420.7	0	ENSMUSG00000026659	Dusp12	dual specificity phosphatase 12
chr1	171038146	171038450	305	*	HBO1-rep_peak_707	171038286	18.6168	5.36361	14.7549	Distal Intergenic	1	171018920	171029761	10842	1	246256	ENSMUST00000078825.4	19226	ENSMUSG00000059089	Fcgr4	Fc receptor, IgG, low affinity IV
chr1	171064299	171064839	541	*	HBO1-rep_peak_708	171064616	28.4293	1.81564	24.1512	Promoter (<=1kb)	1	171064591	171064652	62	2	102466998	ENSMUST00000184460.1	0	ENSMUSG00000118979	Mir6546	microRNA 6546
chr1	171064985	171066237	1253	*	HBO1-rep_peak_709	171065931	27.7926	1.91511	23.5365	Promoter (<=1kb)	1	171057828	171064935	7108	2	14131	ENSMUST00000164179.1	-50	ENSMUSG00000059498	Fcgr3	Fc receptor, IgG, low affinity III
chr1	171071956	171072908	953	*	HBO1-rep_peak_710	171072707	27.2587	1.93204	23.0189	Exon (ENSMUST00000183351.1/ENSMUST00000183351.1, exon 1 of 1)	1	171057828	171064935	7108	2	14131	ENSMUST00000164179.1	-7021	ENSMUSG00000059498	Fcgr3	Fc receptor, IgG, low affinity III
chr1	171073136	171073881	746	*	HBO1-rep_peak_711	171073337	23.023	1.97478	18.9506	Distal Intergenic	1	171057828	171064935	7108	2	14131	ENSMUST00000164179.1	-8201	ENSMUSG00000059498	Fcgr3	Fc receptor, IgG, low affinity III
chr1	171079921	171080533	613	*	HBO1-rep_peak_712	171080279	33.3458	2.13365	28.9318	Distal Intergenic	1	171057828	171064935	7108	2	14131	ENSMUST00000164179.1	-14986	ENSMUSG00000059498	Fcgr3	Fc receptor, IgG, low affinity III
chr1	171080763	171081484	722	*	HBO1-rep_peak_713	171080937	23.1897	2.00896	19.1072	Distal Intergenic	1	171057828	171064935	7108	2	14131	ENSMUST00000164179.1	-15828	ENSMUSG00000059498	Fcgr3	Fc receptor, IgG, low affinity III
chr1	171081592	171081953	362	*	HBO1-rep_peak_714	171081774	11.198	1.88413	7.87674	Distal Intergenic	1	171057828	171064935	7108	2	14131	ENSMUST00000164179.1	-16657	ENSMUSG00000059498	Fcgr3	Fc receptor, IgG, low affinity III
chr1	171102405	171102737	333	*	HBO1-rep_peak_715	171102615	11.022	2.38718	7.72761	Distal Intergenic	1	171113918	171126829	12912	1	75472	ENSMUST00000129651.7	-11181	ENSMUSG00000026649	Cfap126	cilia and flagella associated protein 126
chr1	171127999	171128289	291	*	HBO1-rep_peak_716	171128083	11.7967	5.6576	8.42313	Promoter (2-3kb)	1	171125034	171126659	1626	1	75472	ENSMUST00000124157.2	2965	ENSMUSG00000026649	Cfap126	cilia and flagella associated protein 126
chr1	171281371	171281814	444	*	HBO1-rep_peak_717	171281613	24.7555	6.50735	20.6083	Promoter (<=1kb)	1	171280109	171281186	1078	2	19044	ENSMUST00000151442.1	-185	ENSMUSG00000062729	Ppox	protoporphyrinogen oxidase
chr1	171287521	171288033	513	*	HBO1-rep_peak_718	171287797	25.4792	3.75939	21.3038	Promoter (<=1kb)	1	171281945	171287991	6047	2	30941	ENSMUST00000065941.11	0	ENSMUSG00000053483	Usp21	ubiquitin specific peptidase 21
chr1	171294346	171294808	463	*	HBO1-rep_peak_719	171294671	13.8746	3.80106	10.3188	Promoter (<=1kb)	1	171288777	171294940	6164	2	66155	ENSMUST00000152621.1	132	ENSMUSG00000062963	Ufc1	ubiquitin-fold modifier conjugating enzyme 1
chr1	171329321	171329961	641	*	HBO1-rep_peak_720	171329608	9.53508	2.34203	6.40302	Promoter (<=1kb)	1	171329399	171342325	12927	1	21945	ENSMUST00000111299.7	0	ENSMUSG00000013973	Dedd	death effector domain-containing
chr1	171411483	171411897	415	*	HBO1-rep_peak_721	171411700	11.6865	2.46675	8.32187	Promoter (<=1kb)	1	171411681	171418743	7063	1	22278	ENSMUST00000167546.1	0	ENSMUSG00000026641	Usf1	upstream transcription factor 1
chr1	171418989	171419328	340	*	HBO1-rep_peak_722	171419191	7.05584	2.59021	4.30355	Promoter (<=1kb)	1	171419033	171420352	1320	1	226654	ENSMUST00000171362.1	0	ENSMUSG00000103711	Tstd1	thiosulfate sulfurtransferase (rhodanese)-like domain containing 1
chr1	171427670	171428014	345	*	HBO1-rep_peak_723	171427789	9.21706	5.54727	6.1265	Distal Intergenic	1	171419719	171420351	633	1	226654	ENSMUST00000194029.1	7951	ENSMUSG00000103711	Tstd1	thiosulfate sulfurtransferase (rhodanese)-like domain containing 1
chr1	171460398	171461095	698	*	HBO1-rep_peak_724	171460527	6.17368	3.79873	3.57296	Promoter (1-2kb)	1	171462850	171463645	796	1	16456	ENSMUST00000155913.1	-1755	ENSMUSG00000038235	F11r	F11 receptor
chr1	171507020	171507346	327	*	HBO1-rep_peak_725	171507159	7.99138	4.12051	5.08055	Distal Intergenic	1	171503478	171504750	1273	1	56009	ENSMUST00000081527.1	3542	ENSMUSG00000060244	Alyref2	Aly/REF export factor 2
chr1	171612986	171613278	293	*	HBO1-rep_peak_726	171613076	8.27785	5.3005	5.32303	Distal Intergenic	1	171588624	171607410	18787	2	17085	ENSMUST00000068878.13	-5576	ENSMUSG00000004707	Ly9	lymphocyte antigen 9
chr1	171626824	171627160	337	*	HBO1-rep_peak_727	171626975	8.8485	5.325	5.81458	Distal Intergenic	1	171641840	171641900	61	2	102465784	ENSMUST00000183842.1	14740	ENSMUSG00000098316	Mir7683	microRNA 7683
chr1	171808482	171808812	331	*	HBO1-rep_peak_728	171808670	10.9285	5.48861	7.64572	Distal Intergenic	1	171839697	171890718	51022	1	12523	ENSMUST00000155802.7	-30885	ENSMUSG00000038147	Cd84	CD84 antigen
chr1	171902813	171903135	323	*	HBO1-rep_peak_729	171902980	18.5595	8.09491	14.7002	Distal Intergenic	1	171917515	171953170	35656	1	30925	ENSMUST00000195656.5	-14380	ENSMUSG00000015314	Slamf6	SLAM family member 6
chr1	172082450	172082735	286	*	HBO1-rep_peak_730	172082603	10.0433	2.62266	6.86084	Promoter (<=1kb)	1	172082529	172122325	39797	1	12847	ENSMUST00000135192.7	0	ENSMUSG00000026553	Copa	coatomer protein complex subunit alpha
chr1	172107880	172108397	518	*	HBO1-rep_peak_731	172108235	8.27785	5.3005	5.32303	3' UTR	1	172112191	172115568	3378	1	12847	ENSMUST00000133909.1	-3794	ENSMUSG00000026553	Copa	coatomer protein complex subunit alpha
chr1	172128642	172128952	311	*	HBO1-rep_peak_732	172128763	14.6088	6.09938	10.9982	Promoter (1-2kb)	1	172126773	172130195	3423	1	19298	ENSMUST00000127662.1	1869	ENSMUSG00000003464	Pex19	peroxisomal biogenesis factor 19
chr1	172148330	172148612	283	*	HBO1-rep_peak_733	172148368	7.1702	2.0591	4.40537	Promoter (<=1kb)	1	172148178	172196389	48212	1	98193	ENSMUST00000074144.10	152	ENSMUSG00000026554	Dcaf8	DDB1 and CUL4 associated factor 8
chr1	174254540	174254865	326	*	HBO1-rep_peak_734	174254763	13.6995	2.66835	10.1561	Distal Intergenic	1	174249889	174250976	1088	2	258710	ENSMUST00000061990.4	-3564	ENSMUSG00000050788	Or10z1	olfactory receptor family 10 subfamily Z member 1
chr1	175607544	175607874	331	*	HBO1-rep_peak_735	175607615	6.6833	4.38903	3.98023	Promoter (<=1kb)	1	175601378	175606647	5270	2	14194	ENSMUST00000133218.1	-897	ENSMUSG00000026526	Fh1	fumarate hydratase 1
chr1	175749479	175749758	280	*	HBO1-rep_peak_736	175749644	9.21706	5.79404	6.1265	Intron (ENSMUST00000094288.9/75820, intron 9 of 27)	1	175767038	175815731	48694	1	75820	ENSMUST00000194783.1	-17280	ENSMUSG00000026523	Wdr64	WD repeat domain 64
chr1	176579471	176579816	346	*	HBO1-rep_peak_737	176579598	6.13267	3.67304	3.54513	Distal Intergenic	1	176430111	176527273	97163	2	102640488	ENSMUST00000194241.1	-52198	ENSMUSG00000104021	Gm36536	predicted gene, 36536
chr1	176813575	176813939	365	*	HBO1-rep_peak_738	176813832	6.47051	1.90872	3.8265	Promoter (<=1kb)	1	176733662	176814067	80406	2	545389	ENSMUST00000195717.5	128	ENSMUSG00000057335	Cep170	centrosomal protein 170
chr1	177257671	177258486	816	*	HBO1-rep_peak_739	177258033	16.0149	3.09995	12.3072	Promoter (<=1kb)	1	177022116	177258203	236088	2	23797	ENSMUST00000111159.1	0	ENSMUSG00000019699	Akt3	thymoma viral proto-oncogene 3
chr1	178318733	178319417	685	*	HBO1-rep_peak_740	178318967	12.6697	2.77363	9.21368	Promoter (<=1kb)	1	178319130	178322335	3206	1	66359	ENSMUST00000154437.1	0	ENSMUSG00000026500	Cox20	cytochrome c oxidase assembly protein 20
chr1	178336377	178337715	1339	*	HBO1-rep_peak_741	178337024	47.8278	4.34268	43.1307	Promoter (<=1kb)	1	178335642	178336405	764	2	51810	ENSMUST00000134291.1	0	ENSMUSG00000039630	Hnrnpu	heterogeneous nuclear ribonucleoprotein U
chr1	178360060	178360457	398	*	HBO1-rep_peak_742	178360329	10.2513	5.96625	7.03096	Distal Intergenic	1	178324343	178337797	13455	2	51810	ENSMUST00000037748.8	-22263	ENSMUSG00000039630	Hnrnpu	heterogeneous nuclear ribonucleoprotein U
chr1	178634586	178634924	339	*	HBO1-rep_peak_743	178634750	8.71601	4.2557	5.69532	Intron (ENSMUST00000193931.1/269152, intron 2 of 3)	1	178529125	178939200	410076	1	269152	ENSMUST00000161017.7	105461	ENSMUSG00000026494	Kif26b	kinesin family member 26B
chr1	178818614	178818941	328	*	HBO1-rep_peak_744	178818691	5.83711	3.03978	3.30535	Intron (ENSMUST00000161017.7/269152, intron 4 of 14)	1	178798438	178932855	134418	1	269152	ENSMUST00000160789.1	20176	ENSMUSG00000026494	Kif26b	kinesin family member 26B
chr1	178932062	178932409	348	*	HBO1-rep_peak_745	178932258	10.0802	5.15063	6.892	3' UTR	1	178957250	178989345	32096	2	69726	ENSMUST00000129393.1	56936	ENSMUSG00000055067	Smyd3	SET and MYND domain containing 3
chr1	179061633	179061922	290	*	HBO1-rep_peak_746	179061745	9.21706	5.54727	6.1265	Intron (ENSMUST00000128302.7/69726, intron 8 of 11)	1	178957250	178989345	32096	2	69726	ENSMUST00000129393.1	-72288	ENSMUSG00000055067	Smyd3	SET and MYND domain containing 3
chr1	179125404	179125680	277	*	HBO1-rep_peak_747	179125585	6.17368	3.79873	3.57296	Intron (ENSMUST00000128302.7/69726, intron 5 of 11)	1	178955046	179248840	293795	2	69726	ENSMUST00000068437.12	123160	ENSMUSG00000055067	Smyd3	SET and MYND domain containing 3
chr1	179261543	179261846	304	*	HBO1-rep_peak_748	179261706	9.21706	5.79404	6.1265	Intron (ENSMUST00000128302.7/69726, intron 5 of 11)	1	178955046	179248840	293795	2	69726	ENSMUST00000068437.12	-12703	ENSMUSG00000055067	Smyd3	SET and MYND domain containing 3
chr1	179392547	179392840	294	*	HBO1-rep_peak_749	179392593	9.33178	4.76942	6.21907	Intron (ENSMUST00000128302.7/69726, intron 5 of 11)	1	179377535	179405419	27885	2	69726	ENSMUST00000125756.1	12579	ENSMUSG00000055067	Smyd3	SET and MYND domain containing 3
chr1	179463742	179464057	316	*	HBO1-rep_peak_750	179463919	13.3969	6.18791	9.87565	Intron (ENSMUST00000128302.7/69726, intron 1 of 11)	1	179508307	179518005	9699	2	69726	ENSMUST00000194237.1	53948	ENSMUSG00000055067	Smyd3	SET and MYND domain containing 3
chr1	179503246	179503521	276	*	HBO1-rep_peak_751	179503387	9.21706	5.54727	6.1265	Intron (ENSMUST00000128302.7/69726, intron 1 of 11)	1	179508307	179518005	9699	2	69726	ENSMUST00000194237.1	14484	ENSMUSG00000055067	Smyd3	SET and MYND domain containing 3
chr1	179546616	179546920	305	*	HBO1-rep_peak_752	179546812	8.77486	2.2488	5.74666	Promoter (<=1kb)	1	179546509	179602330	55822	1	226744	ENSMUST00000153962.1	107	ENSMUSG00000038949	Cnst	consortin, connexin sorting protein
chr1	179660434	179660726	293	*	HBO1-rep_peak_753	179660586	8.41215	5.2903	5.43172	Distal Intergenic	1	179668210	179687189	18980	1	109232	ENSMUST00000040538.9	-7484	ENSMUSG00000038936	Sccpdh	saccharopine dehydrogenase (putative)
chr1	179802971	179803625	655	*	HBO1-rep_peak_754	179803448	19.9864	3.14092	16.0506	Promoter (<=1kb)	1	179798847	179803606	4760	2	226747	ENSMUST00000147137.1	0	ENSMUSG00000026491	Ahctf1	AT hook containing transcription factor 1
chr1	179960049	179960646	598	*	HBO1-rep_peak_755	179960219	19.761	3.36508	15.8397	Promoter (<=1kb)	1	179960472	180163156	202685	1	226751	ENSMUST00000097453.8	0	ENSMUSG00000026490	Cdc42bpa	CDC42 binding protein kinase alpha
chr1	180141517	180141814	298	*	HBO1-rep_peak_756	180141686	7.36809	5.05373	4.54263	Exon (ENSMUST00000097453.8/226751, exon 26 of 35)	1	180123766	180138552	14787	1	226751	ENSMUST00000145274.1	17751	ENSMUSG00000026490	Cdc42bpa	CDC42 binding protein kinase alpha
chr1	180568967	180569403	437	*	HBO1-rep_peak_757	180569192	7.2915	1.93456	4.50788	Promoter (<=1kb)	1	180569226	180577624	8399	1	11545	ENSMUST00000194434.1	0	ENSMUSG00000026496	Parp1	poly (ADP-ribose) polymerase family, member 1
chr1	180580683	180581022	340	*	HBO1-rep_peak_758	180580691	4.75456	2.84665	2.4664	Intron (ENSMUST00000027777.11/11545, intron 5 of 22)	1	180587201	180587267	67	1	102466761	ENSMUST00000183443.1	-6179	ENSMUSG00000098926	Mir6904	microRNA 6904
chr1	180603047	180603341	295	*	HBO1-rep_peak_759	180603192	10.4637	6.09526	7.22571	Distal Intergenic	1	180598988	180601252	2265	1	11545	ENSMUST00000195560.1	4059	ENSMUSG00000026496	Parp1	poly (ADP-ribose) polymerase family, member 1
chr1	180640722	180641273	552	*	HBO1-rep_peak_760	180641078	9.11639	1.9916	6.05782	Promoter (<=1kb)	1	180641150	180690687	49538	1	72568	ENSMUST00000192561.5	0	ENSMUSG00000058729	Lin9	lin-9 DREAM MuvB core complex component
chr1	180641394	180641951	558	*	HBO1-rep_peak_761	180641610	10.5509	2.32443	7.30236	Promoter (<=1kb)	1	180641366	180675041	33676	1	72568	ENSMUST00000191744.5	28	ENSMUSG00000058729	Lin9	lin-9 DREAM MuvB core complex component
chr1	180696900	180697219	320	*	HBO1-rep_peak_762	180697061	5.68415	1.94579	3.16948	Promoter (<=1kb)	1	180693043	180697034	3992	2	27217	ENSMUST00000027778.7	0	ENSMUSG00000026497	Mixl1	Mix paired-like homeobox
chr1	180726097	180726567	471	*	HBO1-rep_peak_763	180726324	12.3891	2.57512	8.95985	Promoter (<=1kb)	1	180726043	180754204	28162	1	170760	ENSMUST00000027780.5	54	ENSMUSG00000026499	Acbd3	acyl-Coenzyme A binding domain containing 3
chr1	180813133	180813511	379	*	HBO1-rep_peak_764	180813322	15.7201	2.95024	12.0327	Promoter (<=1kb)	1	180803131	180813534	10404	2	15078	ENSMUST00000159789.1	23	ENSMUSG00000060743	H3f3a	H3.3 histone A
chr1	180813828	180814367	540	*	HBO1-rep_peak_765	180813996	20.0519	3.04132	16.1132	Promoter (<=1kb)	1	180803024	180813943	10920	2	15078	ENSMUST00000162814.7	0	ENSMUSG00000060743	H3f3a	H3.3 histone A
chr1	180878623	180879034	412	*	HBO1-rep_peak_766	180878905	8.41215	5.2903	5.43172	Distal Intergenic	1	180893108	180899103	5996	1	320202	ENSMUST00000085797.5	-14074	ENSMUSG00000066652	Lefty2	left-right determination factor 2
chr1	181005266	181005558	293	*	HBO1-rep_peak_767	181005302	5.94584	3.57975	3.37951	Intron (ENSMUST00000036928.11/13849, intron 1 of 8)	1	180976210	180996170	19961	2	13849	ENSMUST00000154133.7	-9096	ENSMUSG00000038776	Ephx1	epoxide hydrolase 1, microsomal
chr1	181016065	181016364	300	*	HBO1-rep_peak_768	181016223	8.71601	4.2557	5.69532	Promoter (1-2kb)	1	180989554	181017569	28016	2	13849	ENSMUST00000036928.11	1205	ENSMUSG00000038776	Ephx1	epoxide hydrolase 1, microsomal
chr1	181090904	181091248	345	*	HBO1-rep_peak_769	181091013	7.57682	4.25982	4.72058	3' UTR	1	181093259	181095525	2267	2	67459	ENSMUST00000195209.1	4277	ENSMUSG00000026516	Nvl	nuclear VCP-like
chr1	181151096	181151389	294	*	HBO1-rep_peak_770	181151174	10.7383	2.16114	7.47494	Promoter (<=1kb)	1	181150931	181168994	18064	1	98417	ENSMUST00000134115.7	165	ENSMUSG00000062169	Cnih4	cornichon family AMPA receptor auxiliary protein 4
chr1	181211345	181211948	604	*	HBO1-rep_peak_771	181211652	16.3472	2.74704	12.6169	Promoter (<=1kb)	1	181173232	181211437	38206	2	226757	ENSMUST00000162963.7	0	ENSMUSG00000038733	Wdr26	WD repeat domain 26
chr1	181232217	181232879	663	*	HBO1-rep_peak_772	181232438	7.90927	4.98226	5.0065	Distal Intergenic	1	181173228	181212001	38774	2	226757	ENSMUST00000237749.1	-20216	ENSMUSG00000038733	Wdr26	WD repeat domain 26
chr1	181234168	181234490	323	*	HBO1-rep_peak_773	181234304	7.67859	2.89979	4.80385	Distal Intergenic	1	181173228	181212001	38774	2	226757	ENSMUST00000237749.1	-22167	ENSMUSG00000038733	Wdr26	WD repeat domain 26
chr1	181467038	181467397	360	*	HBO1-rep_peak_774	181467309	10.1839	6.04081	6.97907	Distal Intergenic	1	181509633	181511451	1819	2	403180	ENSMUST00000058825.4	44054	ENSMUSG00000050625	Ccdc121rt1	coiled-coil domain containing 121, retrogene 1
chr1	181493985	181494339	355	*	HBO1-rep_peak_775	181494152	8.65647	3.20937	5.65072	Distal Intergenic	1	181509633	181511451	1819	2	403180	ENSMUST00000058825.4	17112	ENSMUSG00000050625	Ccdc121rt1	coiled-coil domain containing 121, retrogene 1
chr1	181782360	181782651	292	*	HBO1-rep_peak_776	181782526	8.44714	4.64367	5.45974	Intron (ENSMUST00000208001.1/ENSMUST00000208001.1, intron 71 of 83)	1	181815356	181820542	5187	2	98386	ENSMUST00000192075.1	37891	ENSMUSG00000004880	Lbr	lamin B receptor
chr1	181841733	181842203	471	*	HBO1-rep_peak_777	181842079	5.07442	1.64411	2.70038	Promoter (<=1kb)	1	181838462	181842326	3865	2	98386	ENSMUST00000193028.1	123	ENSMUSG00000004880	Lbr	lamin B receptor
chr1	181862720	181863099	380	*	HBO1-rep_peak_778	181862919	10.9285	5.31962	7.64572	Distal Intergenic	1	181836058	181843046	6989	2	98386	ENSMUST00000193030.5	-19674	ENSMUSG00000004880	Lbr	lamin B receptor
chr1	181895145	181895567	423	*	HBO1-rep_peak_779	181895358	15.3094	6.60044	11.6528	Distal Intergenic	1	181905478	181906838	1361	2	13800	ENSMUST00000191649.1	11271	ENSMUSG00000022995	Enah	ENAH actin regulator
chr1	181896471	181896872	402	*	HBO1-rep_peak_780	181896650	9.21706	5.79404	6.1265	3' UTR	1	181905478	181906838	1361	2	13800	ENSMUST00000191649.1	9966	ENSMUSG00000022995	Enah	ENAH actin regulator
chr1	182019152	182019936	785	*	HBO1-rep_peak_781	182019510	33.2525	4.14615	28.8403	Promoter (<=1kb)	1	181896384	182019661	123278	2	13800	ENSMUST00000193703.5	0	ENSMUSG00000022995	Enah	ENAH actin regulator
chr1	182028400	182028817	418	*	HBO1-rep_peak_782	182028597	14.2972	7.52144	10.7099	Distal Intergenic	1	181904400	182019990	115591	2	13800	ENSMUST00000111024.9	-8410	ENSMUSG00000022995	Enah	ENAH actin regulator
chr1	182062875	182063236	362	*	HBO1-rep_peak_783	182063186	7.66459	4.47468	4.79194	Distal Intergenic	1	181904400	182019990	115591	2	13800	ENSMUST00000111024.9	-42885	ENSMUSG00000022995	Enah	ENAH actin regulator
chr1	182063899	182064211	313	*	HBO1-rep_peak_784	182064057	9.21706	5.79404	6.1265	Distal Intergenic	1	181904400	182019990	115591	2	13800	ENSMUST00000111024.9	-43909	ENSMUSG00000022995	Enah	ENAH actin regulator
chr1	182282340	182282695	356	*	HBO1-rep_peak_785	182282518	6.99072	1.90076	4.25416	Promoter (<=1kb)	1	182275772	182282804	7033	2	13244	ENSMUST00000035295.5	109	ENSMUSG00000038633	Degs1	delta 4-desaturase, sphingolipid 1
chr1	182324921	182325257	337	*	HBO1-rep_peak_786	182325053	11.4405	5.99121	8.09688	Intron (ENSMUST00000051431.9/67948, intron 3 of 4)	1	182315188	182318387	3200	2	67948	ENSMUST00000193700.1	-6534	ENSMUSG00000047539	Fbxo28	F-box protein 28
chr1	182340825	182341594	770	*	HBO1-rep_peak_787	182341189	18.9156	3.0646	15.036	Promoter (<=1kb)	1	182316991	182341571	24581	2	67948	ENSMUST00000195061.5	0	ENSMUSG00000047539	Fbxo28	F-box protein 28
chr1	182409232	182409604	373	*	HBO1-rep_peak_788	182409387	11.1301	2.45858	7.82701	Promoter (<=1kb)	1	182409172	182462432	53261	1	209456	ENSMUST00000117245.1	60	ENSMUSG00000026510	Trp53bp2	transformation related protein 53 binding protein 2
chr1	182562281	182562573	293	*	HBO1-rep_peak_789	182562385	9.21706	5.54727	6.1265	Promoter (2-3kb)	1	182565007	182606526	41520	1	170725	ENSMUST00000168514.6	-2434	ENSMUSG00000038599	Capn8	calpain 8
chr1	182563396	182563858	463	*	HBO1-rep_peak_790	182563438	5.64561	4.31341	3.13522	Promoter (1-2kb)	1	182565007	182606526	41520	1	170725	ENSMUST00000168514.6	-1149	ENSMUSG00000038599	Capn8	calpain 8
chr1	182668177	182668461	285	*	HBO1-rep_peak_791	182668270	10.1839	6.04081	6.97907	Distal Intergenic	1	182747126	182749180	2055	2	433386	ENSMUST00000060041.6	80719	ENSMUSG00000043429	Ccdc185	coiled-coil domain containing 185
chr1	182671458	182671763	306	*	HBO1-rep_peak_792	182671588	11.1767	6.28758	7.85709	Distal Intergenic	1	182747126	182749180	2055	2	433386	ENSMUST00000060041.6	77417	ENSMUSG00000043429	Ccdc185	coiled-coil domain containing 185
chr1	182838651	182839149	499	*	HBO1-rep_peak_793	182838835	7.99138	4.12051	5.08055	Intron (ENSMUST00000155229.6/96935, intron 3 of 3)	1	182764895	182896591	131697	1	96935	ENSMUST00000085724.4	73756	ENSMUSG00000038576	Susd4	sushi domain containing 4
chr1	183289968	183290330	363	*	HBO1-rep_peak_794	183290187	21.8929	9.57131	17.8704	Promoter (1-2kb)	1	183287741	183292272	4532	2	71678	ENSMUST00000194438.1	1942	ENSMUSG00000046836	Brox	BRO1 domain and CAAX motif containing
chr1	183299227	183299594	368	*	HBO1-rep_peak_795	183299422	124.904	5.62242	119.746	Promoter (1-2kb)	1	183297570	183318834	21265	1	108909	ENSMUST00000193959.5	1657	ENSMUSG00000042901	Aida	axin interactor, dorsalization associated
chr1	183504263	183504746	484	*	HBO1-rep_peak_796	183504634	11.1767	6.28758	7.85709	Distal Intergenic	1	183419248	183436808	17561	1	78772	ENSMUST00000192527.1	85015	ENSMUSG00000053461	Hhipl2	hedgehog interacting protein-like 2
chr1	184473481	184473820	340	*	HBO1-rep_peak_797	184473704	5.6417	3.96673	3.13522	Distal Intergenic	1	184527841	184557691	29851	2	73590	ENSMUST00000188766.1	83871	ENSMUSG00000101574	1700112H15Rik	RIKEN cDNA 1700112H15 gene
chr1	184474362	184474722	361	*	HBO1-rep_peak_798	184474510	12.194	6.78113	8.77926	Distal Intergenic	1	184527841	184557691	29851	2	73590	ENSMUST00000188766.1	82969	ENSMUSG00000101574	1700112H15Rik	RIKEN cDNA 1700112H15 gene
chr1	184820773	184821092	320	*	HBO1-rep_peak_799	184820969	6.87692	4.12083	4.15478	Promoter (1-2kb)	1	184813694	184819443	5750	2	67247	ENSMUST00000160318.1	-1330	ENSMUSG00000073481	Mtarc2	mitochondrial amidoxime reducing component 2
chr1	184832482	184832799	318	*	HBO1-rep_peak_800	184832751	6.99767	3.42604	4.25679	Exon (ENSMUST00000068725.9/67247, exon 4 of 8)	1	184813678	184827482	13805	2	67247	ENSMUST00000161359.7	-5000	ENSMUSG00000073481	Mtarc2	mitochondrial amidoxime reducing component 2
chr1	184987147	184987465	319	*	HBO1-rep_peak_801	184987202	7.83849	4.93936	4.94267	Intron (ENSMUST00000027929.9/226778, intron 1 of 17)	1	184919517	184999475	79959	2	226778	ENSMUST00000192657.1	12010	ENSMUSG00000026620	Mark1	MAP/microtubule affinity regulating kinase 1
chr1	184999615	184999955	341	*	HBO1-rep_peak_802	184999636	5.94915	1.82817	3.38237	Promoter (<=1kb)	1	184896789	184999570	102782	2	226778	ENSMUST00000027929.9	-45	ENSMUSG00000026620	Mark1	MAP/microtubule affinity regulating kinase 1
chr1	185047660	185048067	408	*	HBO1-rep_peak_803	185047865	7.36809	4.80696	4.54263	Distal Intergenic	1	184896789	184999570	102782	2	226778	ENSMUST00000027929.9	-48090	ENSMUSG00000026620	Mark1	MAP/microtubule affinity regulating kinase 1
chr1	185155571	185155855	285	*	HBO1-rep_peak_804	185155853	5.47481	1.96232	3.03324	Distal Intergenic	1	185204117	185284185	80069	1	98732	ENSMUST00000194740.5	-48262	ENSMUSG00000039318	Rab3gap2	RAB3 GTPase activating protein subunit 2
chr1	185328599	185329318	720	*	HBO1-rep_peak_805	185328950	12.2436	2.4962	8.82514	Promoter (<=1kb)	1	185284726	185329396	44671	2	381314	ENSMUST00000027921.10	78	ENSMUSG00000026618	Iars2	isoleucine-tRNA synthetase 2, mitochondrial
chr1	185363135	185363544	410	*	HBO1-rep_peak_806	185363340	14.1971	2.52504	10.6213	Promoter (<=1kb)	1	185363184	185381831	18648	1	107508	ENSMUST00000191900.5	0	ENSMUSG00000026615	Eprs	glutamyl-prolyl-tRNA synthetase
chr1	185442325	185442727	403	*	HBO1-rep_peak_807	185442572	5.85335	3.20844	3.31522	Promoter (<=1kb)	1	185429355	185441819	12465	2	319562	ENSMUST00000143787.2	-506	ENSMUSG00000051295	9630028B13Rik	RIKEN cDNA 9630028B13 gene
chr1	185471071	185471402	332	*	HBO1-rep_peak_808	185471226	6.6833	4.61435	3.98023	Distal Intergenic	1	185447116	185455568	8453	2	100039138	ENSMUST00000180623.1	-15503	ENSMUSG00000097615	Gm2061	predicted gene 2061
chr1	185558076	185558402	327	*	HBO1-rep_peak_809	185558305	12.1886	6.41688	8.77917	Distal Intergenic	1	185497388	185498017	630	1	114668	ENSMUST00000192616.1	60688	ENSMUSG00000102185	5033404E19Rik	NSA2 ribosome biogenesis homolog pseudogene
chr1	185566341	185566636	296	*	HBO1-rep_peak_810	185566482	14.2972	7.52144	10.7099	Distal Intergenic	1	185497388	185498017	630	1	114668	ENSMUST00000192616.1	68953	ENSMUSG00000102185	5033404E19Rik	NSA2 ribosome biogenesis homolog pseudogene
chr1	186748992	186749533	542	*	HBO1-rep_peak_811	186749423	8.54503	2.72405	5.55051	Promoter (<=1kb)	1	186720978	186749358	28381	2	67223	ENSMUST00000001339.5	0	ENSMUSG00000001305	Rrp15	ribosomal RNA processing 15 homolog
chr1	187156759	187157058	300	*	HBO1-rep_peak_812	187156895	7.37508	4.39324	4.54774	Intron (ENSMUST00000183819.7/74717, intron 5 of 10)	1	187135293	187143097	7805	2	74717	ENSMUST00000184543.1	-13662	ENSMUSG00000026611	Spata17	spermatogenesis associated 17
chr1	187379055	187379496	442	*	HBO1-rep_peak_813	187379353	10.2513	5.96625	7.03096	Distal Intergenic	1	187226180	187351427	125248	1	67769	ENSMUST00000160570.1	152875	ENSMUSG00000039210	Gpatch2	G patch domain containing 2
chr1	187651814	187652143	330	*	HBO1-rep_peak_814	187651947	12.253	3.88532	8.8331	Exon (ENSMUST00000191663.1/ENSMUST00000191663.1, exon 1 of 4)	1	187609696	187793742	184047	1	26381	ENSMUST00000152927.1	42118	ENSMUSG00000026610	Esrrg	estrogen-related receptor gamma
chr1	188342110	188342611	502	*	HBO1-rep_peak_815	188342206	10.3938	2.11016	7.16211	Intron (ENSMUST00000142189.7/22283, intron 3 of 4)	1	188263034	188965041	702008	1	22283	ENSMUST00000060479.13	79076	ENSMUSG00000026609	Ush2a	usherin
chr1	188811648	188812044	397	*	HBO1-rep_peak_816	188811800	4.70182	2.87046	2.42616	Intron (ENSMUST00000060479.13/22283, intron 50 of 70)	1	188953744	188964965	11222	1	22283	ENSMUST00000127077.1	-141700	ENSMUSG00000026609	Ush2a	usherin
chr1	188906568	188906904	337	*	HBO1-rep_peak_817	188906814	6.9063	4.13671	4.17722	Exon (ENSMUST00000060479.13/22283, exon 61 of 71)	1	188953744	188964965	11222	1	22283	ENSMUST00000127077.1	-46840	ENSMUSG00000026609	Ush2a	usherin
chr1	189007203	189007690	488	*	HBO1-rep_peak_818	189007521	8.54208	2.16472	5.54803	Promoter (<=1kb)	1	188971095	189007828	36734	2	226823	ENSMUST00000193143.5	138	ENSMUSG00000026608	Kctd3	potassium channel tetramerisation domain containing 3
chr1	189728016	189728844	829	*	HBO1-rep_peak_819	189728638	6.38253	1.95573	3.757	Promoter (<=1kb)	1	189728268	189876695	148428	1	19250	ENSMUST00000097442.8	0	ENSMUSG00000026604	Ptpn14	protein tyrosine phosphatase, non-receptor type 14
chr1	189830795	189831211	417	*	HBO1-rep_peak_820	189830996	12.5594	5.76451	9.11582	Intron (ENSMUST00000097442.8/19250, intron 5 of 18)	1	189845043	189852463	7421	1	19250	ENSMUST00000195038.1	-13832	ENSMUSG00000026604	Ptpn14	protein tyrosine phosphatase, non-receptor type 14
chr1	189832519	189832875	357	*	HBO1-rep_peak_821	189832710	8.12798	4.89766	5.2037	Exon (ENSMUST00000097442.8/19250, exon 6 of 19)	1	189845043	189852463	7421	1	19250	ENSMUST00000195038.1	-12168	ENSMUSG00000026604	Ptpn14	protein tyrosine phosphatase, non-receptor type 14
chr1	189914401	189914762	362	*	HBO1-rep_peak_822	189914633	15.0401	6.46768	11.4011	Exon (ENSMUST00000191702.1/ENSMUST00000191702.1, exon 1 of 1)	1	189885046	189922253	37208	2	226830	ENSMUST00000144452.1	7491	ENSMUSG00000026603	Smyd2	SET and MYND domain containing 2
chr1	189916723	189916998	276	*	HBO1-rep_peak_823	189916889	13.452	5.47241	9.92673	Intron (ENSMUST00000027897.7/226830, intron 1 of 11)	1	189885046	189922253	37208	2	226830	ENSMUST00000144452.1	5255	ENSMUSG00000026603	Smyd2	SET and MYND domain containing 2
chr1	190532031	190532340	310	*	HBO1-rep_peak_824	190532242	7.53305	4.83966	4.68624	Distal Intergenic	1	190403645	190417145	13501	1	433390	ENSMUST00000193966.1	128386	ENSMUSG00000103644	Gm29678	predicted gene, 29678
chr1	190591592	190591905	314	*	HBO1-rep_peak_825	190591821	5.86499	4.16371	3.31719	Distal Intergenic	1	190403645	190417145	13501	1	433390	ENSMUST00000193966.1	187947	ENSMUSG00000103644	Gm29678	predicted gene, 29678
chr1	190780419	190780711	293	*	HBO1-rep_peak_826	190780685	5.19227	2.48746	2.80013	Intron (ENSMUST00000159624.7/320119, intron 6 of 12)	1	190808888	190810463	1576	2	320119	ENSMUST00000160891.1	29752	ENSMUSG00000089872	Rps6kc1	ribosomal protein S6 kinase polypeptide 1
chr1	190792060	190792342	283	*	HBO1-rep_peak_827	190792161	6.19655	4.09788	3.58647	Intron (ENSMUST00000159624.7/320119, intron 6 of 12)	1	190808888	190810463	1576	2	320119	ENSMUST00000160891.1	18121	ENSMUSG00000089872	Rps6kc1	ribosomal protein S6 kinase polypeptide 1
chr1	190830526	190830993	468	*	HBO1-rep_peak_828	190830921	4.79185	3.46076	2.48874	Intron (ENSMUST00000159624.7/320119, intron 6 of 12)	1	190772879	190834036	61158	2	320119	ENSMUST00000160889.7	3043	ENSMUSG00000089872	Rps6kc1	ribosomal protein S6 kinase polypeptide 1
chr1	190928865	190929215	351	*	HBO1-rep_peak_829	190928977	12.5651	2.80605	9.11993	Promoter (<=1kb)	1	190928853	190938005	9153	1	52477	ENSMUST00000134187.1	12	ENSMUSG00000026634	Angel2	angel homolog 2
chr1	191062744	191063333	590	*	HBO1-rep_peak_830	191062913	13.7057	3.17243	10.1615	Promoter (<=1kb)	1	191063012	191075206	12195	1	381318	ENSMUST00000076952.11	0	ENSMUSG00000062510	Nsl1	NSL1, MIS12 kinetochore complex component
chr1	191124989	191125281	293	*	HBO1-rep_peak_831	191125101	5.6417	3.96673	3.13522	Distal Intergenic	1	191100477	191108909	8433	1	381319	ENSMUST00000191621.1	24512	ENSMUSG00000026630	Batf3	basic leucine zipper transcription factor, ATF-like 3
chr1	191275403	191275752	350	*	HBO1-rep_peak_832	191275623	5.31046	3.30937	2.89508	Intron (ENSMUST00000192965.1/ENSMUST00000192965.1, intron 1 of 5)	1	191306789	191318194	11406	2	66208	ENSMUST00000046770.9	42442	ENSMUSG00000037499	Nenf	neuron derived neurotrophic factor
chr1	191396293	191396821	529	*	HBO1-rep_peak_833	191396489	13.1051	2.42232	9.61714	Promoter (<=1kb)	1	191384966	191396319	11354	2	226849	ENSMUST00000194953.1	0	ENSMUSG00000026626	Ppp2r5a	protein phosphatase 2, regulatory subunit B', alpha
chr1	191717821	191719278	1458	*	HBO1-rep_peak_834	191718584	10.62	2.39491	7.36498	Promoter (<=1kb)	1	191717834	191719398	1565	1	226856	ENSMUST00000133076.6	0	ENSMUSG00000026623	Lpgat1	lysophosphatidylglycerol acyltransferase 1
chr1	191792930	191793255	326	*	HBO1-rep_peak_835	191793019	7.36809	5.05373	4.54263	Distal Intergenic	1	191821444	191833050	11607	1	18005	ENSMUST00000027931.7	-28189	ENSMUSG00000026622	Nek2	NIMA (never in mitosis gene a)-related expressed kinase 2
chr1	191906825	191907190	366	*	HBO1-rep_peak_836	191907000	11.6865	2.46675	8.32187	Promoter (<=1kb)	1	191906767	191913247	6481	1	22782	ENSMUST00000044954.6	58	ENSMUSG00000037434	Slc30a1	solute carrier family 30 (zinc transporter), member 1
chr1	192100638	192101097	460	*	HBO1-rep_peak_837	192100949	8.40735	3.88439	5.43172	3' UTR	1	191997430	192092559	95130	2	22033	ENSMUST00000085573.11	-8079	ENSMUSG00000026637	Traf5	TNF receptor-associated factor 5
chr1	192137613	192137981	369	*	HBO1-rep_peak_838	192137798	9.40203	2.30146	6.2822	Promoter (<=1kb)	1	192101388	192137927	36540	2	214742	ENSMUST00000192128.5	0	ENSMUSG00000037395	Rcor3	REST corepressor 3
chr1	192138246	192138660	415	*	HBO1-rep_peak_839	192138427	14.7152	3.12665	11.0987	Promoter (<=1kb)	1	192100787	192138062	37276	2	214742	ENSMUST00000192866.5	-184	ENSMUSG00000037395	Rcor3	REST corepressor 3
chr1	192933079	192933386	308	*	HBO1-rep_peak_840	192933254	11.1767	6.28758	7.85709	Exon (ENSMUST00000195354.5/329324, exon 5 of 8)	1	192844488	192855756	11269	2	214791	ENSMUST00000155579.7	-77323	ENSMUSG00000016262	Sertad4	SERTA domain containing 4
chr1	193390817	193391126	310	*	HBO1-rep_peak_841	193390980	10.1839	6.04081	6.97907	Distal Intergenic	1	193346346	193370298	23953	2	215303	ENSMUST00000016323.10	-20519	ENSMUSG00000016179	Camk1g	calcium/calmodulin-dependent protein kinase I gamma
chr1	195204902	195205267	366	*	HBO1-rep_peak_842	195205059	8.41215	5.06498	5.43172	Distal Intergenic	1	195136811	195176716	39906	2	12902	ENSMUST00000195120.5	-28186	ENSMUSG00000026616	Cr2	complement receptor 2
chr1	195254582	195254957	376	*	HBO1-rep_peak_843	195254763	7.66459	4.3057	4.79194	Distal Intergenic	1	195136811	195176716	39906	2	12902	ENSMUST00000195120.5	-77866	ENSMUSG00000026616	Cr2	complement receptor 2
chr1	195354738	195355156	419	*	HBO1-rep_peak_844	195354892	9.63892	4.83468	6.49516	Distal Intergenic	1	195136811	195176716	39906	2	12902	ENSMUST00000195120.5	-178022	ENSMUSG00000026616	Cr2	complement receptor 2
chr10	3236789	3237191	403	*	HBO1-rep_peak_845	3236956	7.78579	4.29998	4.89757	Distal Intergenic	10	3257930	3267750	9821	2	670558	ENSMUST00000216211.1	30559	ENSMUSG00000091618	H60c	histocompatibility 60c
chr10	3605684	3605990	307	*	HBO1-rep_peak_846	3605795	9.79599	4.22236	6.63917	Distal Intergenic	10	3540288	3552074	11787	1	70337	ENSMUST00000141745.1	65396	ENSMUSG00000019762	Iyd	iodotyrosine deiodinase
chr10	3872977	3873337	361	*	HBO1-rep_peak_847	3873176	5.86828	2.91329	3.31719	Promoter (<=1kb)	10	3872667	3967303	94637	1	213783	ENSMUST00000042438.12	310	ENSMUSG00000040624	Plekhg1	pleckstrin homology domain containing, family G (with RhoGef domain) member 1
chr10	3973065	3973396	332	*	HBO1-rep_peak_848	3973307	5.7767	1.82292	3.25284	Promoter (<=1kb)	10	3973118	4156111	182994	1	270685	ENSMUST00000117291.7	0	ENSMUSG00000040675	Mthfd1l	methylenetetrahydrofolate dehydrogenase (NADP+ dependent) 1-like
chr10	4111064	4111517	454	*	HBO1-rep_peak_849	4111237	15.3808	8.01498	11.714	Intron (ENSMUST00000117291.7/270685, intron 26 of 27)	10	4032280	4048951	16672	1	270685	ENSMUST00000154517.1	78784	ENSMUSG00000040675	Mthfd1l	methylenetetrahydrofolate dehydrogenase (NADP+ dependent) 1-like
chr10	4207716	4208069	354	*	HBO1-rep_peak_850	4207979	11.3351	6.26641	7.99989	Exon (ENSMUST00000213553.1/102632515, exon 4 of 4)	10	4206426	4213114	6689	2	102632515	ENSMUST00000213553.1	5045	ENSMUSG00000111266	Gm30570	predicted gene, 30570
chr10	4243810	4244153	344	*	HBO1-rep_peak_851	4243986	18.5163	6.0249	14.6584	Distal Intergenic	10	4266380	4359470	93091	1	83397	ENSMUST00000045730.6	-22227	ENSMUSG00000038587	Akap12	A kinase (PRKA) anchor protein (gravin) 12
chr10	4266456	4266875	420	*	HBO1-rep_peak_852	4266578	9.08711	2.02003	6.03201	Promoter (<=1kb)	10	4266380	4359470	93091	1	83397	ENSMUST00000045730.6	76	ENSMUSG00000038587	Akap12	A kinase (PRKA) anchor protein (gravin) 12
chr10	4353861	4354311	451	*	HBO1-rep_peak_853	4353947	10.8162	5.43013	7.54711	Exon (ENSMUST00000045730.6/83397, exon 3 of 4)	10	4347768	4359470	11703	1	83397	ENSMUST00000215696.1	6093	ENSMUSG00000038587	Akap12	A kinase (PRKA) anchor protein (gravin) 12
chr10	4387189	4388541	1353	*	HBO1-rep_peak_854	4387688	39.9772	4.48847	35.4118	Promoter (<=1kb)	10	4367075	4387475	20401	2	381990	ENSMUST00000100077.4	0	ENSMUSG00000075327	Zbtb2	zinc finger and BTB domain containing 2
chr10	4432598	4432927	330	*	HBO1-rep_peak_855	4432692	8.91377	2.3923	5.87184	Promoter (<=1kb)	10	4432620	4439973	7354	1	73419	ENSMUST00000117489.7	0	ENSMUSG00000061759	Armt1	acidic residue methyltransferase 1
chr10	4553096	4553394	299	*	HBO1-rep_peak_856	4553286	9.59052	5.3601	6.45089	Intron (ENSMUST00000138112.7/100504234, intron 9 of 10)	10	4532995	4541701	8707	1	100504234	ENSMUST00000157064.1	20101	ENSMUSG00000019767	Ccdc170	coiled-coil domain containing 170
chr10	4911318	4911595	278	*	HBO1-rep_peak_857	4911591	4.90016	1.87043	2.55782	Intron (ENSMUST00000105590.7/13982, intron 6 of 9)	10	4922970	4997930	74961	1	13982	ENSMUST00000127934.7	-11375	ENSMUSG00000019768	Esr1	estrogen receptor 1 (alpha)
chr10	4911879	4912436	558	*	HBO1-rep_peak_858	4912043	10.2868	2.22461	7.06318	Intron (ENSMUST00000105590.7/13982, intron 6 of 9)	10	4922970	4997930	74961	1	13982	ENSMUST00000127934.7	-10534	ENSMUSG00000019768	Esr1	estrogen receptor 1 (alpha)
chr10	5090317	5090642	326	*	HBO1-rep_peak_859	5090443	9.73307	2.16449	6.58241	Intron (ENSMUST00000215295.1/64009, intron 125 of 145)	10	5021579	5069063	47485	2	64009	ENSMUST00000095899.4	-21254	ENSMUSG00000096054	Syne1	spectrin repeat containing, nuclear envelope 1
chr10	5564606	5564890	285	*	HBO1-rep_peak_860	5564735	11.1767	6.28758	7.85709	Distal Intergenic	10	5360709	5551482	190774	2	64009	ENSMUST00000214945.1	-13124	ENSMUSG00000096054	Syne1	spectrin repeat containing, nuclear envelope 1
chr10	5804609	5805395	787	*	HBO1-rep_peak_861	5805275	9.04563	2.15298	5.99329	Promoter (<=1kb)	10	5802200	5804600	2401	2	67141	ENSMUST00000142200.1	-9	ENSMUSG00000019773	Fbxo5	F-box protein 5
chr10	6788590	6788982	393	*	HBO1-rep_peak_862	6788892	5.86828	2.91329	3.31719	Promoter (<=1kb)	10	6788601	6850348	61748	1	18390	ENSMUST00000152674.1	0	ENSMUSG00000000766	Oprm1	opioid receptor, mu 1
chr10	7349590	7349866	277	*	HBO1-rep_peak_863	7349679	12.1886	6.41688	8.77917	Distal Intergenic	10	7446183	7473341	27159	2	77777	ENSMUST00000169796.3	123475	ENSMUSG00000079685	Ulbp1	UL16 binding protein 1
chr10	7590151	7590649	499	*	HBO1-rep_peak_864	7590367	13.0855	2.49464	9.59864	Promoter (<=1kb)	10	7590127	7624022	33896	1	237253	ENSMUST00000135907.7	24	ENSMUSG00000019796	Lrp11	low density lipoprotein receptor-related protein 11
chr10	7611492	7611810	319	*	HBO1-rep_peak_865	7611557	9.17598	5.43025	6.11096	Intron (ENSMUST00000019931.11/237253, intron 6 of 6)	10	7596184	7623752	27569	1	237253	ENSMUST00000124961.1	15308	ENSMUSG00000019796	Lrp11	low density lipoprotein receptor-related protein 11
chr10	7662677	7663162	486	*	HBO1-rep_peak_866	7663051	11.7226	2.40637	8.35497	Promoter (<=1kb)	10	7637730	7663261	25532	2	18537	ENSMUST00000163085.7	99	ENSMUSG00000019795	Pcmt1	protein-L-isoaspartate (D-aspartate) O-methyltransferase 1
chr10	7680856	7681606	751	*	HBO1-rep_peak_867	7680982	15.5236	2.80821	11.8463	Promoter (<=1kb)	10	7681214	7716460	35247	1	16798	ENSMUST00000165952.8	0	ENSMUSG00000040021	Lats1	large tumor suppressor
chr10	7726014	7726376	363	*	HBO1-rep_peak_868	7726127	20.4095	4.16743	16.4535	Promoter (<=1kb)	10	7726008	7752749	26742	1	23924	ENSMUST00000173400.7	6	ENSMUSG00000019794	Katna1	katanin p60 (ATPase-containing) subunit A1
chr10	7746973	7747381	409	*	HBO1-rep_peak_869	7747184	13.2346	7.0279	9.72715	Promoter (1-2kb)	10	7748875	7760233	11359	1	23924	ENSMUST00000172400.1	-1494	ENSMUSG00000019794	Katna1	katanin p60 (ATPase-containing) subunit A1
chr10	7833829	7834145	317	*	HBO1-rep_peak_870	7833954	9.31879	5.51561	6.20752	Promoter (1-2kb)	10	7832470	7870396	37927	1	237256	ENSMUST00000039484.5	1359	ENSMUSG00000039981	Zc3h12d	zinc finger CCCH type containing 12D
chr10	7955336	7956055	720	*	HBO1-rep_peak_871	7955878	13.4601	2.54533	9.93418	Promoter (<=1kb)	10	7911492	7955893	44402	2	68652	ENSMUST00000147938.1	0	ENSMUSG00000015755	Tab2	TGF-beta activated kinase 1/MAP3K7 binding protein 2
chr10	7956414	7956852	439	*	HBO1-rep_peak_872	7956560	13.4995	2.51452	9.97174	Promoter (<=1kb)	10	7905653	7956230	50578	2	68652	ENSMUST00000146444.7	-184	ENSMUSG00000015755	Tab2	TGF-beta activated kinase 1/MAP3K7 binding protein 2
chr10	8151696	8151992	297	*	HBO1-rep_peak_873	8151805	12.1886	6.41688	8.77917	Distal Intergenic	10	8204756	8302242	97487	2	338362	ENSMUST00000219116.1	150250	ENSMUSG00000047712	Ust	uronyl-2-sulfotransferase
chr10	8169231	8169631	401	*	HBO1-rep_peak_874	8169317	7.36809	5.05373	4.54263	Distal Intergenic	10	8204756	8302242	97487	2	338362	ENSMUST00000219116.1	132611	ENSMUSG00000047712	Ust	uronyl-2-sulfotransferase
chr10	8171498	8171843	346	*	HBO1-rep_peak_875	8171684	16.4845	8.26175	12.7448	Distal Intergenic	10	8204756	8302242	97487	2	338362	ENSMUST00000219116.1	130399	ENSMUSG00000047712	Ust	uronyl-2-sulfotransferase
chr10	8237752	8238074	323	*	HBO1-rep_peak_876	8237931	7.36809	4.80696	4.54263	Intron (ENSMUST00000219116.1/338362, intron 6 of 6)	10	8204756	8302242	97487	2	338362	ENSMUST00000219116.1	64168	ENSMUSG00000047712	Ust	uronyl-2-sulfotransferase
chr10	8605995	8606290	296	*	HBO1-rep_peak_877	8606124	9.21706	5.54727	6.1265	Distal Intergenic	10	8204809	8518825	314017	2	338362	ENSMUST00000061601.8	-87170	ENSMUSG00000047712	Ust	uronyl-2-sulfotransferase
chr10	8750702	8751119	418	*	HBO1-rep_peak_878	8750913	10.0007	3.84272	6.82213	Exon (ENSMUST00000212869.1/70097, exon 2 of 4)	10	8744599	8756761	12163	2	70097	ENSMUST00000212869.1	5642	ENSMUSG00000015305	Sash1	SAM and SH3 domain containing 1
chr10	8885700	8886058	359	*	HBO1-rep_peak_879	8885946	13.8121	2.79426	10.2592	Promoter (<=1kb)	10	8813722	8886052	72331	2	70097	ENSMUST00000213032.1	0	ENSMUSG00000015305	Sash1	SAM and SH3 domain containing 1
chr10	10026820	10027418	599	*	HBO1-rep_peak_880	10027037	32.4888	3.29296	28.0961	Intron (ENSMUST00000186088.1/ENSMUST00000186088.1, intron 1 of 1)	10	9759958	9901079	141122	2	78808	ENSMUST00000141722.7	-125741	ENSMUSG00000019790	Stxbp5	syntaxin binding protein 5 (tomosyn)
chr10	10975458	10975820	363	*	HBO1-rep_peak_881	10975710	10.8714	2.42169	7.59733	Intron (ENSMUST00000044306.12/14816, intron 2 of 8)	10	10688801	11080956	392156	2	14816	ENSMUST00000105560.1	105136	ENSMUSG00000019828	Grm1	glutamate receptor, metabotropic 1
chr10	11254468	11254756	289	*	HBO1-rep_peak_882	11254554	5.64561	4.31341	3.13522	Intron (ENSMUST00000181330.2/ENSMUST00000181330.2, intron 1 of 1)	10	11281330	11298052	16723	1	71865	ENSMUST00000129456.7	-26574	ENSMUSG00000047648	Fbxo30	F-box protein 30
chr10	11280673	11281029	357	*	HBO1-rep_peak_883	11280976	5.64996	1.96474	3.13776	Promoter (<=1kb)	10	11281330	11298052	16723	1	71865	ENSMUST00000129456.7	-301	ENSMUSG00000047648	Fbxo30	F-box protein 30
chr10	11281380	11281966	587	*	HBO1-rep_peak_884	11281608	17.8022	2.83652	13.9824	Promoter (<=1kb)	10	11281587	11295518	13932	1	71865	ENSMUST00000070300.4	0	ENSMUSG00000047648	Fbxo30	F-box protein 30
chr10	11696407	11696688	282	*	HBO1-rep_peak_885	11696588	17.0669	5.02563	13.2918	Distal Intergenic	10	11609298	11609591	294	1	30058	ENSMUST00000218003.1	87109	ENSMUSG00000048007	Timm8a1	translocase of inner mitochondrial membrane 8A1
chr10	11776512	11776797	286	*	HBO1-rep_peak_886	11776616	10.2513	5.74093	7.03096	Distal Intergenic	10	11609298	11609591	294	1	30058	ENSMUST00000218003.1	167214	ENSMUSG00000048007	Timm8a1	translocase of inner mitochondrial membrane 8A1
chr10	11901289	11901595	307	*	HBO1-rep_peak_887	11901332	6.6833	4.38903	3.98023	Distal Intergenic	10	11609298	11609591	294	1	30058	ENSMUST00000218003.1	291991	ENSMUSG00000048007	Timm8a1	translocase of inner mitochondrial membrane 8A1
chr10	13008464	13008871	408	*	HBO1-rep_peak_888	13008692	8.77486	2.27211	5.74666	5' UTR	10	13005343	13009183	3841	1	66125	ENSMUST00000105139.4	3121	ENSMUSG00000078348	Sf3b5	splicing factor 3b, subunit 5
chr10	13090908	13091247	340	*	HBO1-rep_peak_889	13090969	7.2915	1.93456	4.50788	Promoter (<=1kb)	10	13091013	13125030	34018	1	22634	ENSMUST00000143582.7	0	ENSMUSG00000019817	Plagl1	pleiomorphic adenoma gene-like 1
chr10	13192750	13193126	377	*	HBO1-rep_peak_890	13193005	11.0662	2.6878	7.76896	Promoter (<=1kb)	10	13178140	13193168	15029	2	353258	ENSMUST00000019950.5	42	ENSMUSG00000019814	Ltv1	LTV1 ribosome biogenesis factor
chr10	13324061	13324422	362	*	HBO1-rep_peak_891	13324153	8.76167	2.40749	5.73586	Promoter (<=1kb)	10	13213395	13324289	110895	2	215789	ENSMUST00000105543.8	0	ENSMUSG00000062866	Phactr2	phosphatase and actin regulator 2
chr10	13552962	13553431	470	*	HBO1-rep_peak_892	13553184	7.37609	2.20304	4.5481	Promoter (<=1kb)	10	13523842	13553142	29301	2	56535	ENSMUST00000170376.7	0	ENSMUSG00000019809	Pex3	peroxisomal biogenesis factor 3
chr10	13893283	13893610	328	*	HBO1-rep_peak_893	13893481	19.962	2.66508	16.0274	Distal Intergenic	10	13871280	13879208	7929	1	102634635	ENSMUST00000220029.1	22003	ENSMUSG00000112172	Gm32172	predicted gene, 32172
chr10	13894873	13895243	371	*	HBO1-rep_peak_894	13895073	7.63015	2.59731	4.76781	Distal Intergenic	10	13871280	13879208	7929	1	102634635	ENSMUST00000220029.1	23593	ENSMUSG00000112172	Gm32172	predicted gene, 32172
chr10	14647227	14647535	309	*	HBO1-rep_peak_895	14647277	6.48987	4.56018	3.8265	Distal Intergenic	10	14655663	14668261	12599	2	66201	ENSMUST00000156398.1	20726	ENSMUSG00000019868	Vta1	vesicle (multivesicular body) trafficking 1
chr10	15063898	15064210	313	*	HBO1-rep_peak_896	15064168	7.54156	2.2223	4.6931	Distal Intergenic	10	14760219	14770583	10365	1	18101	ENSMUST00000190751.1	303679	ENSMUSG00000019865	Nmbr	neuromedin B receptor
chr10	15235105	15235514	410	*	HBO1-rep_peak_897	15235263	7.66459	4.3057	4.79194	Distal Intergenic	10	14760219	14770583	10365	1	18101	ENSMUST00000190751.1	474886	ENSMUSG00000019865	Nmbr	neuromedin B receptor
chr10	15635608	15635925	318	*	HBO1-rep_peak_898	15635762	15.6273	3.84389	11.944	Intron (ENSMUST00000219416.1/ENSMUST00000219416.1, intron 1 of 1)	10	15791777	15807065	15289	1	77538	ENSMUST00000218833.1	-155852	ENSMUSG00000112227	C330004P14Rik	RIKEN cDNA C330004P14 gene
chr10	17320015	17320314	300	*	HBO1-rep_peak_899	17320210	8.7635	2.93671	5.73621	Exon (ENSMUST00000217920.1/ENSMUST00000217920.1, exon 2 of 3)	10	16981304	17095807	114504	2	100504235	ENSMUST00000208870.1	-224208	ENSMUSG00000101969	Gm20125	predicted gene, 20125
chr10	17320795	17321302	508	*	HBO1-rep_peak_900	17321215	10.2344	4.59103	7.02296	Exon (ENSMUST00000217920.1/ENSMUST00000217920.1, exon 2 of 3)	10	16981304	17095807	114504	2	100504235	ENSMUST00000208870.1	-224988	ENSMUSG00000101969	Gm20125	predicted gene, 20125
chr10	17724248	17724711	464	*	HBO1-rep_peak_901	17724462	12.8609	2.94455	9.38867	Promoter (1-2kb)	10	17723242	17723973	732	1	17684	ENSMUST00000218370.1	1006	ENSMUSG00000039910	Cited2	Cbp/p300-interacting transactivator, with Glu/Asp-rich carboxy-terminal domain, 2
chr10	17947235	17947794	560	*	HBO1-rep_peak_902	17947468	7.50971	1.90963	4.67212	Promoter (<=1kb)	10	17899035	17948067	49033	2	380629	ENSMUST00000037879.7	273	ENSMUSG00000039879	Heca	hdc homolog, cell cycle regulator
chr10	18055623	18056186	564	*	HBO1-rep_peak_903	18055793	13.5226	2.43852	9.99269	Promoter (<=1kb)	10	18055861	18125130	69270	1	19707	ENSMUST00000154718.7	0	ENSMUSG00000019854	Reps1	RalBP1 associated Eps domain containing protein
chr10	18221837	18222139	303	*	HBO1-rep_peak_904	18221999	11.7967	5.6576	8.42313	Promoter (2-3kb)	10	18214058	18219614	5557	2	215814	ENSMUST00000173962.1	-2223	ENSMUSG00000059554	Ccdc28a	coiled-coil domain containing 28A
chr10	18239122	18239586	465	*	HBO1-rep_peak_905	18239442	8.93529	5.37713	5.89151	Intron (ENSMUST00000216248.1/ENSMUST00000216248.1, intron 1 of 1)	10	18214078	18234998	20921	2	215814	ENSMUST00000173243.7	-4124	ENSMUSG00000059554	Ccdc28a	coiled-coil domain containing 28A
chr10	18318422	18319233	812	*	HBO1-rep_peak_906	18318879	14.5137	2.62943	10.9076	Promoter (<=1kb)	10	18318985	18531973	212989	1	215819	ENSMUST00000207038.1	0	ENSMUSG00000039835	Nhsl1	NHS-like 1
chr10	18392315	18392618	304	*	HBO1-rep_peak_907	18392453	10.1839	6.04081	6.97907	Promoter (1-2kb)	10	18390322	18524289	133968	1	215819	ENSMUST00000159299.7	1993	ENSMUSG00000039835	Nhsl1	NHS-like 1
chr10	19002117	19002411	295	*	HBO1-rep_peak_908	19002148	5.64561	4.31341	3.13522	3' UTR	10	19007267	19008845	1579	2	21929	ENSMUST00000154749.1	6434	ENSMUSG00000019850	Tnfaip3	tumor necrosis factor, alpha-induced protein 3
chr10	19797377	19797727	351	*	HBO1-rep_peak_909	19797592	7.83849	4.72899	4.94267	Distal Intergenic	10	19847916	19851459	3544	2	76157	ENSMUST00000059805.5	53732	ENSMUSG00000050473	Slc35d3	solute carrier family 35, member D3
chr10	19799219	19799595	377	*	HBO1-rep_peak_910	19799465	12.2073	6.30341	8.79191	Distal Intergenic	10	19847916	19851459	3544	2	76157	ENSMUST00000059805.5	51864	ENSMUSG00000050473	Slc35d3	solute carrier family 35, member D3
chr10	19934318	19934749	432	*	HBO1-rep_peak_911	19934432	11.5109	2.23977	8.16143	Promoter (<=1kb)	10	19934472	20142753	208282	1	26408	ENSMUST00000095806.9	0	ENSMUSG00000071369	Map3k5	mitogen-activated protein kinase kinase kinase 5
chr10	19985239	19985554	316	*	HBO1-rep_peak_912	19985431	6.89951	2.44453	4.17528	Intron (ENSMUST00000095806.9/26408, intron 1 of 29)	10	19951055	20023699	72645	1	26408	ENSMUST00000152533.1	34184	ENSMUSG00000071369	Map3k5	mitogen-activated protein kinase kinase kinase 5
chr10	20148531	20148860	330	*	HBO1-rep_peak_913	20148713	11.5439	2.50519	8.19173	Promoter (<=1kb)	10	20148471	20281522	133052	1	17761	ENSMUST00000020173.15	60	ENSMUSG00000019996	Map7	microtubule-associated protein 7
chr10	20149180	20149635	456	*	HBO1-rep_peak_914	20149243	7.39022	1.9818	4.56117	Promoter (<=1kb)	10	20148998	20257538	108541	1	17761	ENSMUST00000214823.1	182	ENSMUSG00000019996	Map7	microtubule-associated protein 7
chr10	20188095	20188444	350	*	HBO1-rep_peak_915	20188292	10.2238	4.66127	7.01271	Intron (ENSMUST00000020173.15/17761, intron 1 of 17)	10	20199240	20201838	2599	2	73811	ENSMUST00000214323.1	13394	ENSMUSG00000110754	4930405J17Rik	RIKEN cDNA 4930405J17 gene
chr10	20227731	20228046	316	*	HBO1-rep_peak_916	20227927	7.36809	5.05373	4.54263	Promoter (1-2kb)	10	20229795	20251892	22098	1	17761	ENSMUST00000213312.1	-1749	ENSMUSG00000019996	Map7	microtubule-associated protein 7
chr10	20255518	20255920	403	*	HBO1-rep_peak_917	20255635	5.85335	3.3211	3.31522	Intron (ENSMUST00000020173.15/17761, intron 6 of 17)	10	20261765	20269398	7634	1	17761	ENSMUST00000215812.1	-5845	ENSMUSG00000019996	Map7	microtubule-associated protein 7
chr10	20347701	20348111	411	*	HBO1-rep_peak_918	20347965	11.8928	2.84798	8.51039	Promoter (<=1kb)	10	20347770	20361304	13535	1	71804	ENSMUST00000169712.2	0	ENSMUSG00000019992	Mtfr2	mitochondrial fission regulator 2
chr10	21669048	21669325	278	*	HBO1-rep_peak_919	21669166	10.0802	5.15063	6.892	Distal Intergenic	10	21686411	21707440	21030	1	432436	ENSMUST00000187019.6	-17086	ENSMUSG00000056716	Gm5420	predicted gene 5420
chr10	21993911	21994453	543	*	HBO1-rep_peak_920	21994266	12.2727	2.41512	8.85015	Promoter (<=1kb)	10	21993890	21999891	6002	1	20393	ENSMUST00000092673.10	21	ENSMUSG00000019970	Sgk1	serum/glucocorticoid regulated kinase 1
chr10	21997132	21997513	382	*	HBO1-rep_peak_921	21997288	13.2925	5.10395	9.78024	Promoter (<=1kb)	10	21996591	21998240	1650	1	20393	ENSMUST00000135195.1	541	ENSMUSG00000019970	Sgk1	serum/glucocorticoid regulated kinase 1
chr10	21998575	21999117	543	*	HBO1-rep_peak_922	21998929	15.7746	4.0827	12.0838	Promoter (1-2kb)	10	21996591	21998240	1650	1	20393	ENSMUST00000135195.1	1984	ENSMUSG00000019970	Sgk1	serum/glucocorticoid regulated kinase 1
chr10	23462834	23463158	325	*	HBO1-rep_peak_923	23463049	11.7967	5.6576	8.42313	Distal Intergenic	10	23104763	23350786	246024	2	14051	ENSMUST00000220299.1	-112048	ENSMUSG00000010461	Eya4	EYA transcriptional coactivator and phosphatase 4
chr10	23686142	23686569	428	*	HBO1-rep_peak_924	23686384	9.25272	4.81266	6.15137	Distal Intergenic	10	23785347	23785475	129	2	100529074	ENSMUST00000093556.1	98906	ENSMUSG00000070063	Snora33	small nucleolar RNA, H/ACA box 33
chr10	23786657	23787234	578	*	HBO1-rep_peak_925	23786980	62.2902	5.70604	57.4092	Promoter (<=1kb)	10	23785183	23786802	1620	2	20042	ENSMUST00000218142.1	0	ENSMUSG00000061983	Rps12	ribosomal protein S12
chr10	23876948	23877407	460	*	HBO1-rep_peak_926	23877287	7.04633	2.42138	4.29547	Distal Intergenic	10	23894688	23905343	10656	1	22361	ENSMUST00000041416.7	-17281	ENSMUSG00000037440	Vnn1	vanin 1
chr10	23878182	23878503	322	*	HBO1-rep_peak_927	23878385	8.54787	4.45646	5.55142	Distal Intergenic	10	23894688	23905343	10656	1	22361	ENSMUST00000041416.7	-16185	ENSMUSG00000037440	Vnn1	vanin 1
chr10	23985080	23985369	290	*	HBO1-rep_peak_928	23985204	11.2084	6.19156	7.88387	Promoter (<=1kb)	10	23984609	23985646	1038	2	215855	ENSMUST00000057080.3	277	ENSMUSG00000045111	Taar6	trace amine-associated receptor 6
chr10	24859805	24860080	276	*	HBO1-rep_peak_929	24859933	11.1767	6.53436	7.85709	Distal Intergenic	10	24869986	24913681	43696	1	70208	ENSMUST00000092646.12	-9906	ENSMUSG00000019984	Med23	mediator complex subunit 23
chr10	25359994	25360438	445	*	HBO1-rep_peak_930	25360143	9.3821	2.14622	6.26453	Promoter (<=1kb)	10	25359856	25523513	163658	1	13822	ENSMUST00000218903.1	138	ENSMUSG00000019978	Epb41l2	erythrocyte membrane protein band 4.1 like 2
chr10	25690415	25690798	384	*	HBO1-rep_peak_931	25690715	9.21706	5.54727	6.1265	Distal Intergenic	10	25615632	25621563	5932	2	102640972	ENSMUST00000218080.1	-68852	ENSMUSG00000112630	Gm36908	predicted gene, 36908
chr10	25968449	25968748	300	*	HBO1-rep_peak_932	25968577	12.9792	6.60522	9.49897	Intron (ENSMUST00000217910.1/77220, intron 1 of 2)	10	25993658	26017543	23886	2	77220	ENSMUST00000219651.1	48795	ENSMUSG00000049420	Tmem200a	transmembrane protein 200A
chr10	26169743	26170089	347	*	HBO1-rep_peak_933	26169923	12.5594	5.93169	9.11582	Distal Intergenic	10	26229707	26260804	31098	1	268288	ENSMUST00000164660.7	-59618	ENSMUSG00000051354	Samd3	sterile alpha motif domain containing 3
chr10	26373996	26374536	541	*	HBO1-rep_peak_934	26374299	17.6643	3.12233	13.8525	Promoter (<=1kb)	10	26274471	26373956	99486	2	237339	ENSMUST00000040219.12	-40	ENSMUSG00000039089	L3mbtl3	L3MBTL3 histone methyl-lysine binding protein
chr10	26374759	26375476	718	*	HBO1-rep_peak_935	26374964	14.2545	3.13075	10.6729	Promoter (<=1kb)	10	26275452	26375185	99734	2	237339	ENSMUST00000174766.1	0	ENSMUSG00000039089	L3mbtl3	L3MBTL3 histone methyl-lysine binding protein
chr10	26717429	26717737	309	*	HBO1-rep_peak_936	26717616	9.9187	4.65707	6.74739	Intron (ENSMUST00000218733.1/ENSMUST00000218733.1, intron 1 of 1)	10	26753421	26860732	107312	1	73910	ENSMUST00000176060.7	-35684	ENSMUSG00000039031	Arhgap18	Rho GTPase activating protein 18
chr10	27820595	27821058	464	*	HBO1-rep_peak_937	27820969	10.1291	2.49259	6.93805	Distal Intergenic	10	27422392	27619758	197367	2	16773	ENSMUST00000188963.1	-200837	ENSMUSG00000019899	Lama2	laminin, alpha 2
chr10	29039150	29039486	337	*	HBO1-rep_peak_938	29039324	9.21706	5.54727	6.1265	Distal Intergenic	10	28972366	28986303	13938	2	67719	ENSMUST00000015663.6	-52847	ENSMUSG00000015519	2310057J18Rik	RIKEN cDNA 2310057J18 gene
chr10	29361573	29361969	397	*	HBO1-rep_peak_939	29361804	8.83323	2.31524	5.80104	Promoter (<=1kb)	10	29347219	29362026	14808	2	68031	ENSMUST00000161508.2	57	ENSMUSG00000038876	Rnf146	ring finger protein 146
chr10	30216140	30216474	335	*	HBO1-rep_peak_940	30216320	22.8224	2.89305	18.7577	Distal Intergenic	10	30196009	30200560	4552	2	66311	ENSMUST00000099985.5	-15580	ENSMUSG00000075266	Cenpw	centromere protein W
chr10	30600320	30600646	327	*	HBO1-rep_peak_941	30600481	9.98974	2.89304	6.81283	Promoter (<=1kb)	10	30589955	30600650	10696	2	73681	ENSMUST00000216705.1	4	ENSMUSG00000019792	Trmt11	tRNA methyltransferase 11
chr10	31089683	31090259	577	*	HBO1-rep_peak_942	31089806	10.0433	2.65485	6.86084	Distal Intergenic	10	31313383	31328204	14822	1	69692	ENSMUST00000000304.13	-223124	ENSMUSG00000000295	Hddc2	HD domain containing 2
chr10	31361592	31361884	293	*	HBO1-rep_peak_943	31361717	9.51721	5.63488	6.38799	Intron (ENSMUST00000000305.6/21987, intron 2 of 6)	10	31320167	31328202	8036	1	69692	ENSMUST00000159659.1	41425	ENSMUSG00000000295	Hddc2	HD domain containing 2
chr10	31483641	31484083	443	*	HBO1-rep_peak_944	31483761	9.77814	3.28631	6.62417	Distal Intergenic	10	31332376	31445958	113583	2	21987	ENSMUST00000000305.6	-37683	ENSMUSG00000000296	Tpd52l1	tumor protein D52-like 1
chr10	31489225	31489633	409	*	HBO1-rep_peak_945	31489503	9.2175	3.22486	6.1265	Distal Intergenic	10	31332376	31445958	113583	2	21987	ENSMUST00000000305.6	-43267	ENSMUSG00000000296	Tpd52l1	tumor protein D52-like 1
chr10	31609149	31609459	311	*	HBO1-rep_peak_946	31609202	5.72616	1.90747	3.20841	Promoter (<=1kb)	10	31493193	31609184	115992	2	268291	ENSMUST00000081989.7	0	ENSMUSG00000063760	Rnf217	ring finger protein 217
chr10	32261269	32261563	295	*	HBO1-rep_peak_947	32261363	8.27785	5.3005	5.32303	Intron (ENSMUST00000191234.6/432450, intron 3 of 6)	10	32329765	32410335	80571	2	432450	ENSMUST00000092603.4	148772	ENSMUSG00000069670	Nkain2	Na+/K+ transporting ATPase interacting 2
chr10	32822676	32823158	483	*	HBO1-rep_peak_948	32823050	6.64406	1.91186	3.9595	Intron (ENSMUST00000191234.6/432450, intron 1 of 6)	10	31693637	32889696	1196060	2	432450	ENSMUST00000218645.1	66538	ENSMUSG00000069670	Nkain2	Na+/K+ transporting ATPase interacting 2
chr10	32889791	32890353	563	*	HBO1-rep_peak_949	32889969	13.8568	3.00892	10.3016	Promoter (<=1kb)	10	31950579	32889848	939270	2	432450	ENSMUST00000219125.1	0	ENSMUSG00000069670	Nkain2	Na+/K+ transporting ATPase interacting 2
chr10	32936662	32936994	333	*	HBO1-rep_peak_950	32936859	12.399	6.41195	8.96832	Intron (ENSMUST00000218959.1/ENSMUST00000218959.1, intron 1 of 1)	10	32642113	32890461	248349	2	432450	ENSMUST00000219306.1	-46201	ENSMUSG00000069670	Nkain2	Na+/K+ transporting ATPase interacting 2
chr10	33268644	33268991	348	*	HBO1-rep_peak_951	33268860	12.4288	6.55563	8.99349	Intron (ENSMUST00000095762.4/76757, intron 12 of 37)	10	33225364	33256418	31055	2	442820	ENSMUST00000219691.1	-12226	ENSMUSG00000112707	D830005E20Rik	RIKEN cDNA D830005E20 gene
chr10	33886739	33887017	279	*	HBO1-rep_peak_952	33886827	6.60524	3.71494	3.92714	Distal Intergenic	10	33905111	33916021	10911	1	212892	ENSMUST00000169670.7	-18094	ENSMUSG00000039552	Rsph4a	radial spoke head 4 homolog A (Chlamydomonas)
chr10	33972992	33973366	375	*	HBO1-rep_peak_953	33973129	9.31879	5.51561	6.20752	Exon (ENSMUST00000218195.1/ENSMUST00000218195.1, exon 1 of 1)	10	33994989	33995054	66	2	414093	ENSMUST00000164429.1	21688	ENSMUSG00000112280	A830082N09Rik	RIKEN cDNA A830082N09 gene
chr10	34206904	34207485	582	*	HBO1-rep_peak_954	34207170	6.59753	1.94297	3.92437	Promoter (<=1kb)	10	34184135	34207077	22943	2	212898	ENSMUST00000216194.1	0	ENSMUSG00000039497	Dse	dermatan sulfate epimerase
chr10	34282302	34282732	431	*	HBO1-rep_peak_955	34282522	9.31223	2.2865	6.20624	Promoter (<=1kb)	10	34282190	34285275	3086	1	22110	ENSMUST00000061372.6	112	ENSMUSG00000047514	Tspyl1	testis-specific protein, Y-encoded-like 1
chr10	34775586	34775915	330	*	HBO1-rep_peak_956	34775751	8.59668	5.40469	5.59598	Distal Intergenic	10	34483532	34606280	122749	1	14302	ENSMUST00000215594.1	292054	ENSMUSG00000019779	Frk	fyn-related kinase
chr10	36595925	36596244	320	*	HBO1-rep_peak_957	36596093	6.99767	3.42604	4.25679	Intron (ENSMUST00000167191.7/319415, intron 1 of 4)	10	36507407	36810038	302632	1	319415	ENSMUST00000171521.1	88518	ENSMUSG00000044499	Hs3st5	heparan sulfate (glucosamine) 3-O-sulfotransferase 5
chr10	37136230	37136963	734	*	HBO1-rep_peak_958	37136461	11.2314	2.56771	7.90605	Promoter (1-2kb)	10	37133375	37138920	5546	2	17118	ENSMUST00000092584.5	1957	ENSMUSG00000069662	Marcks	myristoylated alanine rich protein kinase C substrate
chr10	37138387	37138724	338	*	HBO1-rep_peak_959	37138618	7.86097	2.77523	4.96208	Promoter (<=1kb)	10	37133375	37138920	5546	2	17118	ENSMUST00000092584.5	196	ENSMUSG00000069662	Marcks	myristoylated alanine rich protein kinase C substrate
chr10	37708213	37708526	314	*	HBO1-rep_peak_960	37708347	26.2712	2.80102	22.0674	Distal Intergenic	10	38175780	38181903	6124	1	75877	ENSMUST00000215643.1	-467254	ENSMUSG00000111234	4930591E09Rik	RIKEN cDNA 4930591E09 gene
chr10	38900314	38900595	282	*	HBO1-rep_peak_961	38900447	13.2346	7.27467	9.72715	Distal Intergenic	10	38965515	39007396	41882	1	16775	ENSMUST00000159506.1	-64920	ENSMUSG00000019846	Lama4	laminin, alpha 4
chr10	38932701	38933204	504	*	HBO1-rep_peak_962	38933041	11.7474	2.53633	8.37823	Distal Intergenic	10	38965515	39007396	41882	1	16775	ENSMUST00000159506.1	-32311	ENSMUSG00000019846	Lama4	laminin, alpha 4
chr10	39139852	39140193	342	*	HBO1-rep_peak_963	39139969	6.11664	2.67181	3.53173	Promoter (2-3kb)	10	39136967	39149726	12760	1	71924	ENSMUST00000213898.1	2885	ENSMUSG00000019845	Tube1	tubulin, epsilon 1
chr10	39370085	39370419	335	*	HBO1-rep_peak_964	39370191	5.72616	1.92928	3.20841	Promoter (<=1kb)	10	39369803	39564423	194621	1	14360	ENSMUST00000126486.7	282	ENSMUSG00000019843	Fyn	Fyn proto-oncogene
chr10	39613183	39613558	376	*	HBO1-rep_peak_965	39613305	9.80686	3.41215	6.64714	Promoter (<=1kb)	10	39560025	39613667	53643	2	100504626	ENSMUST00000142723.7	109	ENSMUSG00000086915	Gm16364	predicted gene 16364
chr10	39731093	39731447	355	*	HBO1-rep_peak_966	39731328	7.74945	2.25711	4.86564	Promoter (<=1kb)	10	39622976	39731776	108801	2	327744	ENSMUST00000153261.7	329	ENSMUSG00000087177	E130307A14Rik	RIKEN cDNA E130307A14 gene
chr10	39732194	39732757	564	*	HBO1-rep_peak_967	39732702	9.26478	2.22809	6.16229	Promoter (<=1kb)	10	39732364	39875206	142843	1	19714	ENSMUST00000164763.7	0	ENSMUSG00000019841	Rev3l	REV3 like, DNA directed polymerase zeta catalytic subunit
chr10	39752588	39752873	286	*	HBO1-rep_peak_968	39752721	11.1767	6.28758	7.85709	Exon (ENSMUST00000122161.1/ENSMUST00000122161.1, exon 1 of 1)	10	39732364	39875206	142843	1	19714	ENSMUST00000164763.7	20224	ENSMUSG00000019841	Rev3l	REV3 like, DNA directed polymerase zeta catalytic subunit
chr10	40246669	40246979	311	*	HBO1-rep_peak_969	40246861	13.7446	3.14777	10.198	Promoter (<=1kb)	10	40225340	40246993	21654	2	67239	ENSMUST00000183114.1	14	ENSMUSG00000038510	Rpf2	ribosome production factor 2 homolog
chr10	40284458	40285012	555	*	HBO1-rep_peak_970	40284582	10.582	5.70997	7.32895	Distal Intergenic	10	40290218	40301576	11359	2	100041585	ENSMUST00000214698.1	16564	ENSMUSG00000063953	Amd2	S-adenosylmethionine decarboxylase 2
chr10	40301002	40301809	808	*	HBO1-rep_peak_971	40301597	17.971	2.59886	14.1437	Promoter (<=1kb)	10	40290218	40301576	11359	2	100041585	ENSMUST00000214698.1	0	ENSMUSG00000063953	Amd2	S-adenosylmethionine decarboxylase 2
chr10	40349447	40349855	409	*	HBO1-rep_peak_972	40349783	9.54522	2.12044	6.41265	Promoter (<=1kb)	10	40349526	40482101	132576	1	78334	ENSMUST00000214659.1	0	ENSMUSG00000038481	Cdk19	cyclin-dependent kinase 19
chr10	40565074	40565504	431	*	HBO1-rep_peak_973	40565263	17.3118	6.4473	13.5242	Distal Intergenic	10	40570336	40604132	33797	1	70840	ENSMUST00000078314.13	-4832	ENSMUSG00000019834	Slc22a16	solute carrier family 22 (organic cation transporter), member 16
chr10	40600615	40600994	380	*	HBO1-rep_peak_974	40600763	5.86499	4.16371	3.31719	Intron (ENSMUST00000078314.13/70840, intron 7 of 7)	10	40630011	40649931	19921	1	70503	ENSMUST00000019977.7	-29017	ENSMUSG00000063428	Ddo	D-aspartate oxidase
chr10	40711779	40712069	291	*	HBO1-rep_peak_975	40711980	8.70157	5.14973	5.68793	Intron (ENSMUST00000058747.3/327747, intron 1 of 4)	10	40683282	40811083	127802	1	327747	ENSMUST00000058747.3	28497	ENSMUSG00000045555	Mettl24	methyltransferase like 24
chr10	40875531	40875813	283	*	HBO1-rep_peak_976	40875660	5.64561	4.31341	3.13522	Exon (ENSMUST00000158561.1/ENSMUST00000158561.1, exon 1 of 1)	10	40845164	40883092	37929	2	71713	ENSMUST00000215051.1	7279	ENSMUSG00000038446	Cdc40	cell division cycle 40
chr10	40884192	40884495	304	*	HBO1-rep_peak_977	40884260	9.3781	2.35326	6.26089	Promoter (<=1kb)	10	40883827	40938570	54744	1	83767	ENSMUST00000105509.1	365	ENSMUSG00000019831	Wasf1	WASP family, member 1
chr10	41519531	41520020	490	*	HBO1-rep_peak_978	41519715	9.4069	2.03505	6.28687	Promoter (<=1kb)	10	41519892	41529046	9155	1	53599	ENSMUST00000189300.1	0	ENSMUSG00000019818	Cd164	CD164 antigen
chr10	41561094	41561401	308	*	HBO1-rep_peak_979	41561228	9.21706	5.79404	6.1265	Promoter (<=1kb)	10	41548928	41560676	11749	2	75973	ENSMUST00000160002.7	-418	ENSMUSG00000075225	Ccdc162	coiled-coil domain containing 162
chr10	41734474	41735000	527	*	HBO1-rep_peak_980	41734812	9.25272	4.81266	6.15137	Intron (ENSMUST00000105505.9/103268, intron 3 of 8)	10	41718840	41745931	27092	2	103268	ENSMUST00000105505.9	10931	ENSMUSG00000019813	Cep57l1	centrosomal protein 57-like 1
chr10	41799555	41799989	435	*	HBO1-rep_peak_981	41799646	12.5594	5.76451	9.11582	Intron (ENSMUST00000186239.6/103268, intron 1 of 11)	10	41718846	41809607	90762	2	103268	ENSMUST00000019951.15	9618	ENSMUSG00000019813	Cep57l1	centrosomal protein 57-like 1
chr10	41803277	41803571	295	*	HBO1-rep_peak_982	41803381	12.399	6.41195	8.96832	Intron (ENSMUST00000186239.6/103268, intron 1 of 11)	10	41718846	41809607	90762	2	103268	ENSMUST00000019951.15	6036	ENSMUSG00000019813	Cep57l1	centrosomal protein 57-like 1
chr10	42055163	42055470	308	*	HBO1-rep_peak_983	42055395	6.98403	3.04023	4.2481	Exon (ENSMUST00000121229.1/ENSMUST00000121229.1, exon 1 of 1)	10	41916807	42018442	101636	2	213402	ENSMUST00000161927.7	-36721	ENSMUSG00000071324	Armc2	armadillo repeat containing 2
chr10	42073679	42074259	581	*	HBO1-rep_peak_984	42073759	10.1839	6.04081	6.97907	Distal Intergenic	10	41916807	42018442	101636	2	213402	ENSMUST00000161927.7	-55237	ENSMUSG00000071324	Armc2	armadillo repeat containing 2
chr10	42169294	42169682	389	*	HBO1-rep_peak_985	42169438	7.36809	5.05373	4.54263	Distal Intergenic	10	42197554	42258366	60813	2	56484	ENSMUST00000177542.1	88684	ENSMUSG00000048756	Foxo3	forkhead box O3
chr10	42210105	42210380	276	*	HBO1-rep_peak_986	42210187	6.60524	3.71494	3.92714	Intron (ENSMUST00000105502.7/56484, intron 2 of 3)	10	42197554	42258366	60813	2	56484	ENSMUST00000177542.1	47986	ENSMUSG00000048756	Foxo3	forkhead box O3
chr10	42274722	42276109	1388	*	HBO1-rep_peak_987	42275336	13.0269	2.66083	9.54487	Promoter (<=1kb)	10	42196268	42276696	80429	2	56484	ENSMUST00000175881.7	587	ENSMUSG00000048756	Foxo3	forkhead box O3
chr10	42276868	42277254	387	*	HBO1-rep_peak_988	42277008	8.52565	2.09318	5.53309	Promoter (<=1kb)	10	42247431	42276755	29325	2	56484	ENSMUST00000105501.1	-113	ENSMUSG00000048756	Foxo3	forkhead box O3
chr10	42308087	42308487	401	*	HBO1-rep_peak_989	42308376	8.83352	4.93519	5.80104	Distal Intergenic	10	42247431	42276755	29325	2	56484	ENSMUST00000105501.1	-31332	ENSMUSG00000048756	Foxo3	forkhead box O3
chr10	42477978	42478382	405	*	HBO1-rep_peak_990	42478321	9.1639	2.5261	6.10018	Promoter (<=1kb)	10	42312585	42478280	165696	2	215951	ENSMUST00000151747.7	0	ENSMUSG00000038302	Afg1l	AFG1 like ATPase
chr10	42502219	42502704	486	*	HBO1-rep_peak_991	42502345	6.12293	1.90192	3.53771	Promoter (<=1kb)	10	42502290	42535381	33092	1	54198	ENSMUST00000105499.1	0	ENSMUSG00000019804	Snx3	sorting nexin 3
chr10	42644299	42644578	280	*	HBO1-rep_peak_992	42644423	11.1767	6.53436	7.85709	Intron (ENSMUST00000105497.7/14628, intron 2 of 5)	10	42678916	42702459	23544	1	14628	ENSMUST00000040718.5	-34338	ENSMUSG00000038280	Ostm1	osteopetrosis associated transmembrane protein 1
chr10	42761697	42762226	530	*	HBO1-rep_peak_993	42761986	9.37558	2.10549	6.25914	Promoter (<=1kb)	10	42761806	42812742	50937	1	140740	ENSMUST00000144228.1	0	ENSMUSG00000019802	Sec63	SEC63-like (S. cerevisiae)
chr10	42864087	42864368	282	*	HBO1-rep_peak_994	42864224	5.64714	2.54891	3.13551	Promoter (1-2kb)	10	42865514	42930419	64906	1	268297	ENSMUST00000136841.1	-1146	ENSMUSG00000044770	Scml4	Scm polycomb group protein like 4
chr10	42925351	42925639	289	*	HBO1-rep_peak_995	42925524	5.42882	2.7398	2.99748	Intron (ENSMUST00000063063.13/268297, intron 4 of 8)	10	42934338	42958770	24433	1	268297	ENSMUST00000130511.7	-8699	ENSMUSG00000044770	Scml4	Scm polycomb group protein like 4
chr10	43221710	43222088	379	*	HBO1-rep_peak_996	43221876	11.2255	2.86316	7.90039	Promoter (<=1kb)	10	43221736	43346116	124381	1	71365	ENSMUST00000162758.1	0	ENSMUSG00000038240	Pdss2	prenyl (solanesyl) diphosphate synthase, subunit 2
chr10	43255739	43256071	333	*	HBO1-rep_peak_997	43255888	16.6157	7.93677	12.8676	Intron (ENSMUST00000160823.7/71365, intron 1 of 7)	10	43221736	43346116	124381	1	71365	ENSMUST00000162758.1	34003	ENSMUSG00000038240	Pdss2	prenyl (solanesyl) diphosphate synthase, subunit 2
chr10	43478962	43480134	1173	*	HBO1-rep_peak_998	43479570	19.3133	3.16643	15.4136	Promoter (<=1kb)	10	43479140	43515396	36257	1	331623	ENSMUST00000040147.7	0	ENSMUSG00000038214	Bend3	BEN domain containing 3
chr10	43540576	43540940	365	*	HBO1-rep_peak_999	43540788	15.149	2.93306	11.5041	Promoter (<=1kb)	10	43525133	43540968	15836	2	67851	ENSMUST00000147196.2	28	ENSMUSG00000019797	Mtres1	mitochondrial transcription rescue factor 1
chr10	43722386	43722869	484	*	HBO1-rep_peak_1000	43722810	5.94584	3.57975	3.37951	Distal Intergenic	10	43745809	43757569	11761	1	69443	ENSMUST00000213330.1	-22940	ENSMUSG00000111422	1700027J07Rik	RIKEN cDNA 1700027J07 gene
chr10	43821568	43821942	375	*	HBO1-rep_peak_1001	43821843	7.36809	4.80696	4.54263	Promoter (2-3kb)	10	43824200	43833280	9081	1	71018	ENSMUST00000216740.1	-2258	ENSMUSG00000111342	4933404K13Rik	RIKEN cDNA 4933404K13 gene
chr10	43877364	43877649	286	*	HBO1-rep_peak_1002	43877567	6.48987	4.56018	3.8265	Promoter (<=1kb)	10	43874422	43877104	2683	2	76563	ENSMUST00000146937.1	-260	ENSMUSG00000019863	Qrsl1	glutaminyl-tRNA synthase (glutamine-hydrolyzing)-like 1
chr10	43944936	43945266	331	*	HBO1-rep_peak_1003	43945141	9.21706	5.79404	6.1265	Intron (ENSMUST00000054418.11/170728, intron 8 of 8)	10	43921035	43947862	26828	1	170728	ENSMUST00000105492.1	23901	ENSMUSG00000019864	Rtn4ip1	reticulon 4 interacting protein 1
chr10	44266294	44266574	281	*	HBO1-rep_peak_1004	44266425	10.5538	4.81005	7.30496	Promoter (1-2kb)	10	44268358	44364291	95934	1	11793	ENSMUST00000039286.4	-1784	ENSMUSG00000038160	Atg5	autophagy related 5
chr10	44402397	44402689	293	*	HBO1-rep_peak_1005	44402514	6.48987	4.56018	3.8265	Distal Intergenic	10	44359676	44359768	93	1	100316688	ENSMUST00000158635.1	42721	ENSMUSG00000089260	Mir1929	microRNA 1929
chr10	45066860	45067740	881	*	HBO1-rep_peak_1006	45067315	15.8968	2.86022	12.1978	Promoter (<=1kb)	10	45067203	45167198	99996	1	19072	ENSMUST00000099858.3	0	ENSMUSG00000019849	Prep	prolyl endopeptidase
chr10	45115973	45116458	486	*	HBO1-rep_peak_1007	45116083	14.2972	7.52144	10.7099	Intron (ENSMUST00000099858.3/19072, intron 8 of 14)	10	45067203	45167198	99996	1	19072	ENSMUST00000099858.3	48770	ENSMUSG00000019849	Prep	prolyl endopeptidase
chr10	45125561	45125900	340	*	HBO1-rep_peak_1008	45125638	6.6833	4.61435	3.98023	Intron (ENSMUST00000099858.3/19072, intron 9 of 14)	10	45178098	45315114	137017	1	78977	ENSMUST00000175658.1	-52198	ENSMUSG00000019848	Popdc3	popeye domain containing 3
chr10	45354735	45355070	336	*	HBO1-rep_peak_1009	45354838	9.25272	4.98165	6.15137	Promoter (1-2kb)	10	45353508	45354834	1327	1	23828	ENSMUST00000213557.1	1227	ENSMUSG00000071317	Bves	blood vessel epicardial substance
chr10	45485715	45486132	418	*	HBO1-rep_peak_1010	45486103	5.90084	1.93236	3.34706	Promoter (<=1kb)	10	45456583	45485777	29195	2	380669	ENSMUST00000214555.1	0	ENSMUSG00000063804	Lin28b	lin-28 homolog B
chr10	46586902	46587254	353	*	HBO1-rep_peak_1011	46587088	20.8485	2.96412	16.8752	Distal Intergenic	10	45837880	45852283	14404	1	320363	ENSMUST00000215085.1	749022	ENSMUSG00000110874	D030045P18Rik	RIKEN cDNA D030045P18 gene
chr10	49823609	49824079	471	*	HBO1-rep_peak_1012	49823854	9.20599	2.10753	6.1265	Distal Intergenic	10	49094833	49788766	693934	2	14806	ENSMUST00000218823.1	-34843	ENSMUSG00000056073	Grik2	glutamate receptor, ionotropic, kainate 2 (beta 2)
chr10	50902809	50903106	298	*	HBO1-rep_peak_1013	50902950	9.15271	4.92857	6.09	Intron (ENSMUST00000020071.3/20464, intron 1 of 10)	10	50895651	50989152	93502	1	20464	ENSMUST00000020071.3	7158	ENSMUSG00000019913	Sim1	single-minded family bHLH transcription factor 1
chr10	51367276	51367566	291	*	HBO1-rep_peak_1014	51367490	8.41215	5.06498	5.43172	Distal Intergenic	10	51480612	51496481	15870	1	14728	ENSMUST00000218123.1	-113046	ENSMUSG00000062593	Lilrb4a	leukocyte immunoglobulin-like receptor, subfamily B, member 4A
chr10	51998979	51999294	316	*	HBO1-rep_peak_1015	51999074	7.18782	2.55506	4.41843	Distal Intergenic	10	52022502	52028471	5970	1	215031	ENSMUST00000163017.9	-23208	ENSMUSG00000049641	Vgll2	vestigial like family member 2
chr10	52209210	52209498	289	*	HBO1-rep_peak_1016	52209370	10.1839	6.04081	6.97907	Distal Intergenic	10	52045926	52195244	149319	2	19886	ENSMUST00000020045.9	-13966	ENSMUSG00000019893	Ros1	Ros1 proto-oncogene
chr10	52233648	52234288	641	*	HBO1-rep_peak_1017	52234039	13.1325	2.64295	9.64225	Promoter (<=1kb)	10	52233637	52321378	87742	1	66686	ENSMUST00000218582.1	11	ENSMUSG00000019891	Dcbld1	discoidin, CUB and LCCL domain containing 1
chr10	53435211	53435557	347	*	HBO1-rep_peak_1018	53435410	9.51721	5.63488	6.38799	Distal Intergenic	10	53409882	53424272	14391	1	102640074	ENSMUST00000218737.1	25329	ENSMUSG00000112132	Gm36229	predicted gene, 36229
chr10	53597025	53597873	849	*	HBO1-rep_peak_1019	53597143	12.5849	2.42131	9.13729	Promoter (<=1kb)	10	53597255	53606683	9429	1	66403	ENSMUST00000218043.1	0	ENSMUSG00000019857	Asf1a	anti-silencing function 1A histone chaperone
chr10	53629443	53629867	425	*	HBO1-rep_peak_1020	53629767	9.39931	2.1723	6.27974	Promoter (<=1kb)	10	53608058	53629959	21902	2	71567	ENSMUST00000218549.2	92	ENSMUSG00000058298	Mcm9	minichromosome maintenance 9 homologous recombination repair factor
chr10	56287376	56287860	485	*	HBO1-rep_peak_1021	56287621	36.3397	2.95178	31.8528	Distal Intergenic	10	56048169	56228689	180521	2	544696	ENSMUST00000219385.1	-58687	ENSMUSG00000038122	Tbc1d32	TBC1 domain family, member 32
chr10	56354674	56355109	436	*	HBO1-rep_peak_1022	56354949	5.31046	3.30937	2.89508	Exon (ENSMUST00000172445.3/ENSMUST00000172445.3, exon 1 of 1)	10	56377330	56390415	13086	1	14609	ENSMUST00000068581.8	-22221	ENSMUSG00000050953	Gja1	gap junction protein, alpha 1
chr10	56721732	56722074	343	*	HBO1-rep_peak_1023	56721899	14.8369	3.53654	11.2106	Distal Intergenic	10	56431981	56475967	43987	1	102640560	ENSMUST00000218830.1	289751	ENSMUSG00000112833	Gm36595	predicted gene, 36595
chr10	57139026	57139646	621	*	HBO1-rep_peak_1024	57139140	18.3686	6.41276	14.5186	Intron (ENSMUST00000218944.1/ENSMUST00000218944.1, intron 1 of 3)	10	57478381	57486351	7971	2	74928	ENSMUST00000180831.2	346705	ENSMUSG00000097370	4930467K11Rik	RIKEN cDNA 4930467K11 gene
chr10	57486603	57486999	397	*	HBO1-rep_peak_1025	57486840	8.70975	2.18105	5.69406	Promoter (<=1kb)	10	57486425	57512864	26440	1	15500	ENSMUST00000220042.1	178	ENSMUSG00000019878	Hsf2	heat shock factor 2
chr10	58223243	58224115	873	*	HBO1-rep_peak_1026	58224016	28.4562	1.73586	24.1778	Exon (ENSMUST00000075305.1/ENSMUST00000075305.1, exon 1 of 1)	10	58230651	58232675	2025	2	664783	ENSMUST00000176875.3	8560	ENSMUSG00000075046	Dux	double homeobox
chr10	58239151	58239536	386	*	HBO1-rep_peak_1027	58239470	7.863	3.62115	4.96388	Promoter (2-3kb)	10	58234848	58236701	1854	2	245263	ENSMUST00000099726.4	-2450	ENSMUSG00000075045	Gm4981	predicted gene 4981
chr10	58446943	58447431	489	*	HBO1-rep_peak_1028	58447227	11.7247	2.3032	8.35671	Promoter (<=1kb)	10	58447195	58460973	13779	1	19386	ENSMUST00000220131.1	0	ENSMUSG00000003226	Ranbp2	RAN binding protein 2
chr10	58761257	58761551	295	*	HBO1-rep_peak_1029	58761472	8.87761	2.15666	5.83859	Distal Intergenic	10	58813359	59050020	236662	1	237353	ENSMUST00000135526.8	-51808	ENSMUSG00000037990	Sh3rf3	SH3 domain containing ring finger 3
chr10	58924973	58925486	514	*	HBO1-rep_peak_1030	58925357	13.8229	4.63432	10.2691	Intron (ENSMUST00000135526.8/237353, intron 1 of 3)	10	58814059	59007193	193135	1	237353	ENSMUST00000133151.1	110914	ENSMUSG00000037990	Sh3rf3	SH3 domain containing ring finger 3
chr10	59323531	59323842	312	*	HBO1-rep_peak_1031	59323582	5.60416	1.81738	3.13522	Promoter (<=1kb)	10	59323368	59372251	48884	1	18451	ENSMUST00000105466.2	163	ENSMUSG00000019916	P4ha1	procollagen-proline, 2-oxoglutarate 4-dioxygenase (proline 4-hydroxylase), alpha 1 polypeptide
chr10	59503447	59503728	282	*	HBO1-rep_peak_1032	59503556	9.82592	5.11111	6.66363	Intron (ENSMUST00000020312.12/215999, intron 1 of 7)	10	59448597	59458160	9564	2	215999	ENSMUST00000009791.6	-45287	ENSMUSG00000009647	Mcu	mitochondrial calcium uniporter
chr10	59522694	59522973	280	*	HBO1-rep_peak_1033	59522824	10.2513	5.74093	7.03096	Intron (ENSMUST00000020312.12/215999, intron 1 of 7)	10	59448597	59458160	9564	2	215999	ENSMUST00000009791.6	-64534	ENSMUSG00000009647	Mcu	mitochondrial calcium uniporter
chr10	59766780	59767220	441	*	HBO1-rep_peak_1034	59766961	12.6201	5.20203	9.16842	Exon (ENSMUST00000020311.12/216001, exon 7 of 14)	10	59762413	59789036	26624	1	216001	ENSMUST00000172034.1	4367	ENSMUSG00000020111	Micu1	mitochondrial calcium uptake 1
chr10	59800876	59801306	431	*	HBO1-rep_peak_1035	59801185	7.36809	5.05373	4.54263	Promoter (<=1kb)	10	59799199	59800254	1056	2	102640356	ENSMUST00000168284.1	-622	ENSMUSG00000091184	Gm17059	predicted gene 17059
chr10	59879602	59879966	365	*	HBO1-rep_peak_1036	59879813	25.3436	3.25011	21.174	Promoter (<=1kb)	10	59879618	59896775	17158	1	56709	ENSMUST00000142819.7	0	ENSMUSG00000020109	Dnajb12	DnaJ heat shock protein family (Hsp40) member B12
chr10	59951232	59951740	509	*	HBO1-rep_peak_1037	59951473	8.35895	2.14008	5.39677	Promoter (<=1kb)	10	59949669	59951834	2166	2	74747	ENSMUST00000020308.4	94	ENSMUSG00000020108	Ddit4	DNA-damage-inducible transcript 4
chr10	60197187	60197551	365	*	HBO1-rep_peak_1038	60197439	6.14649	3.95249	3.55748	Promoter (2-3kb)	10	60185605	60194239	8635	2	53374	ENSMUST00000167915.1	-2948	ENSMUSG00000057337	Chst3	carbohydrate sulfotransferase 3
chr10	60238634	60239016	383	*	HBO1-rep_peak_1039	60238925	11.2594	6.0966	7.93094	Distal Intergenic	10	60181532	60219260	37729	2	53374	ENSMUST00000135158.8	-19374	ENSMUSG00000057337	Chst3	carbohydrate sulfotransferase 3
chr10	60831127	60831406	280	*	HBO1-rep_peak_1040	60831276	10.0058	2.24143	6.82669	Promoter (<=1kb)	10	60764577	60831382	66806	2	107449	ENSMUST00000218637.1	0	ENSMUSG00000020099	Unc5b	unc-5 netrin receptor B
chr10	61011635	61011951	317	*	HBO1-rep_peak_1041	61011757	6.52263	3.93124	3.85477	Distal Intergenic	10	61031303	61038080	6778	1	327760	ENSMUST00000177492.1	-19352	ENSMUSG00000093568	Gm20611	predicted gene 20611
chr10	61062326	61062642	317	*	HBO1-rep_peak_1042	61062501	8.02619	3.89267	5.11013	Distal Intergenic	10	61089331	61094000	4670	1	13180	ENSMUST00000218005.1	-26689	ENSMUSG00000020098	Pcbd1	pterin 4 alpha carbinolamine dehydratase/dimerization cofactor of hepatocyte nuclear factor 1 alpha (TCF1) 1
chr10	61146223	61146623	401	*	HBO1-rep_peak_1043	61146430	6.82482	2.06118	4.10852	Promoter (<=1kb)	10	61123327	61146898	23572	2	20397	ENSMUST00000126307.1	275	ENSMUSG00000020097	Sgpl1	sphingosine phosphate lyase 1
chr10	61146992	61147314	323	*	HBO1-rep_peak_1044	61147203	12.5735	2.38649	9.12701	Promoter (<=1kb)	10	61123327	61146898	23572	2	20397	ENSMUST00000126307.1	-94	ENSMUSG00000020097	Sgpl1	sphingosine phosphate lyase 1
chr10	61370364	61370873	510	*	HBO1-rep_peak_1045	61370694	9.87633	3.64107	6.70856	Intron (ENSMUST00000020289.9/27355, intron 1 of 19)	10	61350950	61381993	31044	2	27355	ENSMUST00000219132.1	11120	ENSMUSG00000020092	Pald1	phosphatase domain containing, paladin 1
chr10	61398110	61398422	313	*	HBO1-rep_peak_1046	61398196	10.9611	5.23886	7.67415	Distal Intergenic	10	61319656	61383530	63875	2	27355	ENSMUST00000020289.9	-14580	ENSMUSG00000020092	Pald1	phosphatase domain containing, paladin 1
chr10	61417936	61418653	718	*	HBO1-rep_peak_1047	61418387	21.4135	3.41975	17.4101	Promoter (<=1kb)	10	61417972	61425338	7367	1	18119	ENSMUST00000049339.6	0	ENSMUSG00000037171	Nodal	nodal
chr10	61423037	61423588	552	*	HBO1-rep_peak_1048	61423189	6.01271	2.25836	3.43818	Exon (ENSMUST00000049339.6/18119, exon 2 of 3)	10	61417972	61425338	7367	1	18119	ENSMUST00000049339.6	5065	ENSMUSG00000037171	Nodal	nodal
chr10	61424194	61424501	308	*	HBO1-rep_peak_1049	61424262	7.96785	2.68034	5.06124	Exon (ENSMUST00000049339.6/18119, exon 3 of 3)	10	61417972	61425338	7367	1	18119	ENSMUST00000049339.6	6222	ENSMUSG00000037171	Nodal	nodal
chr10	61426088	61426639	552	*	HBO1-rep_peak_1050	61426428	13.2939	6.01655	9.78159	Distal Intergenic	10	61417972	61425338	7367	1	18119	ENSMUST00000049339.6	8116	ENSMUSG00000037171	Nodal	nodal
chr10	61428694	61429114	421	*	HBO1-rep_peak_1051	61428901	14.5363	6.98284	10.9291	3' UTR	10	61417972	61425338	7367	1	18119	ENSMUST00000049339.6	10722	ENSMUSG00000037171	Nodal	nodal
chr10	61452151	61452568	418	*	HBO1-rep_peak_1052	61452302	12.6619	2.51801	9.20685	Promoter (<=1kb)	10	61432820	61452658	19839	2	13688	ENSMUST00000167087.1	90	ENSMUSG00000020091	Eif4ebp2	eukaryotic translation initiation factor 4E binding protein 2
chr10	61581152	61581816	665	*	HBO1-rep_peak_1053	61581278	5.83711	3.13635	3.30535	3' UTR	10	61595492	61628565	33074	1	237362	ENSMUST00000020287.7	-13676	ENSMUSG00000020090	Npffr1	neuropeptide FF receptor 1
chr10	61680437	61680755	319	*	HBO1-rep_peak_1054	61680521	7.97122	2.323	5.06395	Promoter (<=1kb)	10	61680611	61684926	4316	1	20224	ENSMUST00000219055.1	0	ENSMUSG00000020088	Sar1a	secretion associated Ras related GTPase 1A
chr10	61695738	61696560	823	*	HBO1-rep_peak_1055	61695963	12.8203	2.59843	9.35003	Promoter (<=1kb)	10	61696393	61702147	5755	1	71767	ENSMUST00000218135.1	0	ENSMUSG00000020087	Tysnd1	trypsin domain containing 1
chr10	61783136	61783812	677	*	HBO1-rep_peak_1056	61783422	13.6939	2.71259	10.151	Promoter (<=1kb)	10	61738665	61784147	45483	2	404634	ENSMUST00000020283.4	335	ENSMUSG00000020086	Macroh2a2	macroH2A.2 histone
chr10	61827735	61828339	605	*	HBO1-rep_peak_1057	61828167	9.25272	4.98165	6.15137	Distal Intergenic	10	61848861	61851525	2665	2	12817	ENSMUST00000153120.1	23186	ENSMUSG00000058806	Col13a1	collagen, type XIII, alpha 1
chr10	61829375	61829662	288	*	HBO1-rep_peak_1058	61829422	6.07202	4.2942	3.49281	Distal Intergenic	10	61848861	61851525	2665	2	12817	ENSMUST00000153120.1	21863	ENSMUSG00000058806	Col13a1	collagen, type XIII, alpha 1
chr10	61833378	61833845	468	*	HBO1-rep_peak_1059	61833504	7.99138	4.12051	5.08055	Distal Intergenic	10	61848861	61851525	2665	2	12817	ENSMUST00000153120.1	17680	ENSMUSG00000058806	Col13a1	collagen, type XIII, alpha 1
chr10	61834798	61835235	438	*	HBO1-rep_peak_1060	61835062	18.7537	6.68911	14.881	Distal Intergenic	10	61848861	61851525	2665	2	12817	ENSMUST00000153120.1	16290	ENSMUSG00000058806	Col13a1	collagen, type XIII, alpha 1
chr10	61855595	61856042	448	*	HBO1-rep_peak_1061	61855738	5.28566	2.94322	2.87615	Intron (ENSMUST00000145469.7/12817, intron 7 of 13)	10	61848861	61851525	2665	2	12817	ENSMUST00000153120.1	-4070	ENSMUSG00000058806	Col13a1	collagen, type XIII, alpha 1
chr10	62022530	62022830	301	*	HBO1-rep_peak_1062	62022603	6.55408	4.00489	3.88513	Distal Intergenic	10	61838236	61979108	140873	2	12817	ENSMUST00000105454.2	-43422	ENSMUSG00000058806	Col13a1	collagen, type XIII, alpha 1
chr10	62060203	62060530	328	*	HBO1-rep_peak_1063	62060417	4.75456	2.75009	2.4664	Distal Intergenic	10	62108920	62110496	1577	2	69894	ENSMUST00000141144.1	49966	ENSMUSG00000020083	Fam241b	family with sequence similarity 241, member B
chr10	62327364	62327669	306	*	HBO1-rep_peak_1064	62327604	6.41011	3.08228	3.77789	Promoter (<=1kb)	10	62296093	62327767	31675	2	15275	ENSMUST00000139228.7	98	ENSMUSG00000037012	Hk1	hexokinase 1
chr10	62329099	62329575	477	*	HBO1-rep_peak_1065	62329320	7.79556	4.23338	4.90707	Promoter (1-2kb)	10	62296093	62327767	31675	2	15275	ENSMUST00000139228.7	-1332	ENSMUSG00000037012	Hk1	hexokinase 1
chr10	62330301	62330685	385	*	HBO1-rep_peak_1066	62330575	7.09102	3.65907	4.33303	Promoter (2-3kb)	10	62296093	62327767	31675	2	15275	ENSMUST00000139228.7	-2534	ENSMUSG00000037012	Hk1	hexokinase 1
chr10	62412189	62412488	300	*	HBO1-rep_peak_1067	62412261	6.99767	3.32948	4.25679	Promoter (<=1kb)	10	62409789	62411804	2016	2	216019	ENSMUST00000159454.1	-385	ENSMUSG00000020080	Hkdc1	hexokinase domain containing 1
chr10	62486281	62486686	406	*	HBO1-rep_peak_1068	62486489	19.3133	3.16643	15.4136	Promoter (<=1kb)	10	62455235	62486598	31364	2	30930	ENSMUST00000092473.4	0	ENSMUSG00000020078	Vps26a	VPS26 retromer complex component A
chr10	62791654	62792126	473	*	HBO1-rep_peak_1069	62791841	15.6291	2.78219	11.9453	Promoter (<=1kb)	10	62776878	62792229	15352	2	67500	ENSMUST00000217768.1	103	ENSMUSG00000020074	Ccar1	cell division cycle and apoptosis regulator 1
chr10	62866268	62866729	462	*	HBO1-rep_peak_1070	62866546	6.81026	2.62473	4.09745	Promoter (<=1kb)	10	62839097	62865304	26208	2	52463	ENSMUST00000173081.1	-964	ENSMUSG00000047146	Tet1	tet methylcytosine dioxygenase 1
chr10	62867461	62867739	279	*	HBO1-rep_peak_1071	62867629	10.3454	5.38814	7.11665	Promoter (2-3kb)	10	62839097	62865304	26208	2	52463	ENSMUST00000173081.1	-2157	ENSMUSG00000047146	Tet1	tet methylcytosine dioxygenase 1
chr10	62886126	62887537	1412	*	HBO1-rep_peak_1072	62887240	17.2328	2.84066	13.4488	Promoter (<=1kb)	10	62879873	62887324	7452	2	52463	ENSMUST00000218438.1	0	ENSMUSG00000047146	Tet1	tet methylcytosine dioxygenase 1
chr10	62966399	62966706	308	*	HBO1-rep_peak_1073	62966531	11.7829	4.36211	8.4118	Promoter (<=1kb)	10	62965976	62974179	8204	1	327762	ENSMUST00000137378.1	423	ENSMUSG00000036875	Dna2	DNA replication helicase/nuclease 2
chr10	63023118	63023854	737	*	HBO1-rep_peak_1074	63023763	7.00487	1.80451	4.26067	Promoter (<=1kb)	10	63017807	63023847	6041	2	432467	ENSMUST00000119814.2	0	ENSMUSG00000020069	Hnrnph3	heterogeneous nuclear ribonucleoprotein H3
chr10	63104962	63105251	290	*	HBO1-rep_peak_1075	63105100	13.6723	3.35775	10.1312	Distal Intergenic	10	63100364	63100978	615	1	53404	ENSMUST00000219964.1	4598	ENSMUSG00000036816	Atoh7	atonal bHLH transcription factor 7
chr10	63116658	63117029	372	*	HBO1-rep_peak_1076	63116833	9.31879	5.51561	6.20752	3' UTR	10	63116277	63122684	6408	2	68802	ENSMUST00000218978.1	5655	ENSMUSG00000020067	Mypn	myopalladin
chr10	63184201	63184560	360	*	HBO1-rep_peak_1077	63184350	7.4343	4.4967	4.60253	Intron (ENSMUST00000095580.2/68802, intron 2 of 19)	10	63115795	63203952	88158	2	68802	ENSMUST00000095580.2	19392	ENSMUSG00000020067	Mypn	myopalladin
chr10	63338216	63339012	797	*	HBO1-rep_peak_1078	63338794	20.5783	2.905	16.6155	Promoter (<=1kb)	10	63319007	63339032	20026	2	93759	ENSMUST00000020257.12	20	ENSMUSG00000020063	Sirt1	sirtuin 1
chr10	63366569	63366856	288	*	HBO1-rep_peak_1079	63366688	9.02356	5.43029	5.97315	5' UTR	10	63319005	63381704	62700	2	93759	ENSMUST00000120239.7	14848	ENSMUSG00000020063	Sirt1	sirtuin 1
chr10	63723659	63723962	304	*	HBO1-rep_peak_1080	63723877	11.7247	2.3032	8.35671	Intron (ENSMUST00000105441.7/216033, intron 5 of 17)	10	63821055	64077487	256433	1	216033	ENSMUST00000135474.1	-97093	ENSMUSG00000060843	Ctnna3	catenin (cadherin associated protein), alpha 3
chr10	63779810	63780197	388	*	HBO1-rep_peak_1081	63779938	18.8561	4.28861	14.9781	Intron (ENSMUST00000105441.7/216033, intron 5 of 17)	10	63821055	64077487	256433	1	216033	ENSMUST00000135474.1	-40858	ENSMUSG00000060843	Ctnna3	catenin (cadherin associated protein), alpha 3
chr10	64284419	64284785	367	*	HBO1-rep_peak_1082	64284575	28.5885	8.71696	24.3057	Intron (ENSMUST00000105441.7/216033, intron 9 of 17)	10	63929890	64090277	160388	2	216028	ENSMUST00000131945.1	-194142	ENSMUSG00000042846	Lrrtm3	leucine rich repeat transmembrane neuronal 3
chr10	64785432	64785768	337	*	HBO1-rep_peak_1083	64785540	9.23265	2.68425	6.13864	Intron (ENSMUST00000105441.7/216033, intron 13 of 17)	10	65119526	65120367	842	2	102632700	ENSMUST00000187710.1	334599	ENSMUSG00000100528	Gm28881	predicted gene 28881
chr10	65643306	65643870	565	*	HBO1-rep_peak_1084	65643743	5.28566	2.94322	2.87615	Distal Intergenic	10	65875788	65908239	32452	2	102632897	ENSMUST00000218367.1	264369	ENSMUSG00000112913	Gm30853	predicted gene, 30853
chr10	65663292	65663598	307	*	HBO1-rep_peak_1085	65663407	8.63402	1.97611	5.63023	Distal Intergenic	10	65875788	65908239	32452	2	102632897	ENSMUST00000218367.1	244641	ENSMUSG00000112913	Gm30853	predicted gene, 30853
chr10	66698011	66698367	357	*	HBO1-rep_peak_1086	66698160	9.25272	4.98165	6.15137	Exon (ENSMUST00000217731.1/ENSMUST00000217731.1, exon 1 of 3)	10	66915636	66917739	2104	2	68488	ENSMUST00000219021.1	219372	NA	1110002J07Rik	RIKEN cDNA 1110002J07 gene
chr10	66728305	66728609	305	*	HBO1-rep_peak_1087	66728465	17.8589	3.89705	14.035	Distal Intergenic	10	66915636	66917739	2104	2	68488	ENSMUST00000219021.1	189130	NA	1110002J07Rik	RIKEN cDNA 1110002J07 gene
chr10	66807279	66807597	319	*	HBO1-rep_peak_1088	66807389	9.21706	5.54727	6.1265	Distal Intergenic	10	66915636	66917739	2104	2	68488	ENSMUST00000219021.1	110142	NA	1110002J07Rik	RIKEN cDNA 1110002J07 gene
chr10	66900056	66900332	277	*	HBO1-rep_peak_1089	66900184	10.2238	4.66127	7.01271	Distal Intergenic	10	66915636	66917739	2104	2	68488	ENSMUST00000219021.1	17407	NA	1110002J07Rik	RIKEN cDNA 1110002J07 gene
chr10	66921437	66921714	278	*	HBO1-rep_peak_1090	66921583	11.6375	2.94712	8.2761	Promoter (1-2kb)	10	66912489	66920258	7770	2	68488	ENSMUST00000181710.2	-1179	NA	1110002J07Rik	RIKEN cDNA 1110002J07 gene
chr10	67096223	67097400	1178	*	HBO1-rep_peak_1091	67096674	13.1209	2.18	9.63196	Promoter (<=1kb)	10	67096405	67158243	61839	1	108829	ENSMUST00000173295.1	0	ENSMUSG00000037876	Jmjd1c	jumonji domain containing 1C
chr10	67126625	67127566	942	*	HBO1-rep_peak_1092	67127048	24.7196	3.43754	20.5753	Promoter (<=1kb)	10	67127258	67256318	129061	1	108829	ENSMUST00000174408.7	0	ENSMUSG00000037876	Jmjd1c	jumonji domain containing 1C
chr10	67284789	67285171	383	*	HBO1-rep_peak_1093	67285112	5.30641	1.86899	2.89506	Promoter (<=1kb)	10	67267841	67285180	17340	2	641340	ENSMUST00000159002.1	9	ENSMUSG00000075000	Nrbf2	nuclear receptor binding factor 2
chr10	67548141	67548518	378	*	HBO1-rep_peak_1094	67548384	9.30928	2.34396	6.20387	Promoter (<=1kb)	10	67544511	67549068	4558	2	211488	ENSMUST00000075686.6	550	ENSMUSG00000057134	Ado	2-aminoethanethiol (cysteamine) dioxygenase
chr10	67548639	67549049	411	*	HBO1-rep_peak_1095	67548859	7.70831	2.01834	4.82911	Promoter (<=1kb)	10	67544511	67549068	4558	2	211488	ENSMUST00000075686.6	19	ENSMUSG00000057134	Ado	2-aminoethanethiol (cysteamine) dioxygenase
chr10	67576257	67576576	320	*	HBO1-rep_peak_1096	67576485	7.53305	4.83966	4.68624	Intron (ENSMUST00000218174.1/ENSMUST00000218174.1, intron 1 of 3)	10	67569216	67571959	2744	2	105245193	ENSMUST00000219796.1	-4298	NA	4930563J15Rik	RIKEN cDNA 4930563J15 gene
chr10	68091244	68091540	297	*	HBO1-rep_peak_1097	68091409	14.2972	7.52144	10.7099	Distal Intergenic	10	68096454	68136626	40173	2	71371	ENSMUST00000218532.1	45086	ENSMUSG00000019947	Arid5b	AT rich interactive domain 5B (MRF1-like)
chr10	68136408	68136856	449	*	HBO1-rep_peak_1098	68136590	13.717	3.54774	10.1718	Promoter (<=1kb)	10	68096454	68136626	40173	2	71371	ENSMUST00000218532.1	0	ENSMUSG00000019947	Arid5b	AT rich interactive domain 5B (MRF1-like)
chr10	68225039	68225362	324	*	HBO1-rep_peak_1099	68225217	8.11757	2.70106	5.19414	Intron (ENSMUST00000219238.1/71371, intron 3 of 9)	10	68096016	68278721	182706	2	71371	ENSMUST00000020106.8	53359	ENSMUSG00000019947	Arid5b	AT rich interactive domain 5B (MRF1-like)
chr10	68245271	68245635	365	*	HBO1-rep_peak_1100	68245446	8.27785	5.3005	5.32303	Intron (ENSMUST00000219238.1/71371, intron 2 of 9)	10	68096016	68278721	182706	2	71371	ENSMUST00000020106.8	33086	ENSMUSG00000019947	Arid5b	AT rich interactive domain 5B (MRF1-like)
chr10	68724455	68724772	318	*	HBO1-rep_peak_1101	68724503	8.3588	3.62445	5.39677	Promoter (<=1kb)	10	68723824	68779201	55378	1	327766	ENSMUST00000218918.1	631	ENSMUSG00000060044	Tmem26	transmembrane protein 26
chr10	69336356	69336662	307	*	HBO1-rep_peak_1102	69336537	14.3451	5.23629	10.7524	3' UTR	10	69340599	69342729	2131	2	12534	ENSMUST00000123458.1	6067	ENSMUSG00000019942	Cdk1	cyclin-dependent kinase 1
chr10	69345033	69345581	549	*	HBO1-rep_peak_1103	69345346	19.6141	8.89536	15.6989	Promoter (<=1kb)	10	69340730	69345510	4781	2	12534	ENSMUST00000129444.7	0	ENSMUSG00000019942	Cdk1	cyclin-dependent kinase 1
chr10	69352245	69352908	664	*	HBO1-rep_peak_1104	69352774	16.708	3.02824	12.9552	Promoter (<=1kb)	10	69338324	69352903	14580	2	12534	ENSMUST00000119827.7	0	ENSMUSG00000019942	Cdk1	cyclin-dependent kinase 1
chr10	69922101	69922457	357	*	HBO1-rep_peak_1105	69922267	7.36809	5.05373	4.54263	Intron (ENSMUST00000218680.1/11735, intron 24 of 42)	10	69925495	70023957	98463	1	11735	ENSMUST00000182692.7	-3038	ENSMUSG00000069601	Ank3	ankyrin 3, epithelial
chr10	69959074	69959354	281	*	HBO1-rep_peak_1106	69959210	6.13744	4.0629	3.54899	Intron (ENSMUST00000218680.1/11735, intron 29 of 42)	10	69973799	69982302	8504	1	11735	ENSMUST00000182762.1	-14445	ENSMUSG00000069601	Ank3	ankyrin 3, epithelial
chr10	70060713	70061047	335	*	HBO1-rep_peak_1107	70060839	10.1839	6.04081	6.97907	Distal Intergenic	10	70097121	70193200	96080	1	76551	ENSMUST00000147545.7	-36074	ENSMUSG00000048701	Ccdc6	coiled-coil domain containing 6
chr10	70096631	70097672	1042	*	HBO1-rep_peak_1108	70097340	16.5283	2.83801	12.7864	Promoter (<=1kb)	10	70097121	70193200	96080	1	76551	ENSMUST00000147545.7	0	ENSMUSG00000048701	Ccdc6	coiled-coil domain containing 6
chr10	70148921	70149260	340	*	HBO1-rep_peak_1109	70149201	4.79185	3.46076	2.48874	Intron (ENSMUST00000147545.7/76551, intron 2 of 8)	10	70174509	70182206	7698	1	76551	ENSMUST00000145990.1	-25249	ENSMUSG00000048701	Ccdc6	coiled-coil domain containing 6
chr10	70806955	70807327	373	*	HBO1-rep_peak_1110	70807191	6.46191	3.43376	3.82256	Exon (ENSMUST00000218430.1/ENSMUST00000218430.1, exon 1 of 2)	10	70934502	70948489	13988	2	83675	ENSMUST00000144740.1	141162	ENSMUSG00000014329	Bicc1	BicC family RNA binding protein 1
chr10	71237597	71238037	441	*	HBO1-rep_peak_1111	71237895	19.6453	3.55236	15.729	Promoter (<=1kb)	10	71228512	71237678	9167	2	21780	ENSMUST00000121685.7	0	ENSMUSG00000003923	Tfam	transcription factor A, mitochondrial
chr10	71284895	71285187	293	*	HBO1-rep_peak_1112	71285127	5.25876	1.80535	2.85626	Promoter (<=1kb)	10	71257705	71285218	27514	2	216080	ENSMUST00000144231.1	31	ENSMUSG00000019927	Ube2d1	ubiquitin-conjugating enzyme E2D 1
chr10	71325612	71325892	281	*	HBO1-rep_peak_1113	71325832	7.52793	3.84967	4.68624	Distal Intergenic	10	71310745	71313977	3233	1	102637684	ENSMUST00000177104.1	14867	ENSMUSG00000093732	Gm20609	predicted gene 20609
chr10	71336234	71336521	288	*	HBO1-rep_peak_1114	71336384	7.66459	4.3057	4.79194	Exon (ENSMUST00000045887.8/52637, exon 2 of 3)	10	71330480	71344954	14475	2	52637	ENSMUST00000045887.8	8433	ENSMUSG00000037710	Cisd1	CDGSH iron sulfur domain 1
chr10	71344478	71344803	326	*	HBO1-rep_peak_1115	71344739	9.47334	2.27815	6.34693	Promoter (<=1kb)	10	71330480	71344954	14475	2	52637	ENSMUST00000045887.8	151	ENSMUSG00000037710	Cisd1	CDGSH iron sulfur domain 1
chr10	71347849	71348218	370	*	HBO1-rep_peak_1116	71347952	21.299	2.94595	17.3	Promoter (<=1kb)	10	71347843	71363880	16038	1	69718	ENSMUST00000141153.1	6	ENSMUSG00000060733	Ipmk	inositol polyphosphate multikinase
chr10	71381414	71381690	277	*	HBO1-rep_peak_1117	71381537	8.59668	5.40469	5.59598	3' UTR	10	71347843	71363880	16038	1	69718	ENSMUST00000141153.1	33571	ENSMUSG00000060733	Ipmk	inositol polyphosphate multikinase
chr10	71692482	71692795	314	*	HBO1-rep_peak_1118	71692556	9.58152	2.49198	6.44597	Distal Intergenic	10	71980092	71980634	543	2	108950	ENSMUST00000049520.5	287839	NA	1700049L16Rik	hematological and neurological expressed 1-like pseudogene
chr10	71855466	71855835	370	*	HBO1-rep_peak_1119	71855670	12.0029	4.78565	8.61085	Distal Intergenic	10	71980092	71980634	543	2	108950	ENSMUST00000049520.5	124799	NA	1700049L16Rik	hematological and neurological expressed 1-like pseudogene
chr10	72656910	72657242	333	*	HBO1-rep_peak_1120	72657015	7.36809	4.80696	4.54263	Promoter (<=1kb)	10	72656244	72657095	852	1	52696	ENSMUST00000219352.1	666	ENSMUSG00000019923	Zwint	ZW10 interactor
chr10	73437880	73438405	526	*	HBO1-rep_peak_1121	73437940	9.39487	2.38939	6.27608	Intron (ENSMUST00000123398.8/11994, intron 1 of 13)	10	73099342	74317264	1217923	1	11994	ENSMUST00000123398.8	338538	ENSMUSG00000052613	Pcdh15	protocadherin 15
chr10	75060672	75061406	735	*	HBO1-rep_peak_1122	75060876	15.0912	2.82867	11.4489	Promoter (<=1kb)	10	75060592	75184921	124330	1	110279	ENSMUST00000164107.2	80	ENSMUSG00000009681	Bcr	BCR activator of RhoGEF and GTPase
chr10	75097752	75098041	290	*	HBO1-rep_peak_1123	75097906	9.21706	5.54727	6.1265	Intron (ENSMUST00000164107.2/110279, intron 1 of 22)	10	75060592	75184921	124330	1	110279	ENSMUST00000164107.2	37160	ENSMUSG00000009681	Bcr	BCR activator of RhoGEF and GTPase
chr10	75098589	75099128	540	*	HBO1-rep_peak_1124	75098953	9.21706	5.79404	6.1265	Intron (ENSMUST00000164107.2/110279, intron 1 of 22)	10	75060592	75184921	124330	1	110279	ENSMUST00000164107.2	37997	ENSMUSG00000009681	Bcr	BCR activator of RhoGEF and GTPase
chr10	75484122	75484409	288	*	HBO1-rep_peak_1125	75484237	9.21706	5.79404	6.1265	Intron (ENSMUST00000145890.7/68778, intron 5 of 8)	10	75508832	75511264	2433	2	68778	ENSMUST00000129307.1	26855	ENSMUSG00000033416	Gucd1	guanylyl cyclase domain containing 1
chr10	75827401	75827808	408	*	HBO1-rep_peak_1126	75827686	9.09299	4.10971	6.03611	Distal Intergenic	10	75814943	75822543	7601	2	75886	ENSMUST00000160211.1	-4858	ENSMUSG00000009093	Gstt4	glutathione S-transferase, theta 4
chr10	75859409	75860220	812	*	HBO1-rep_peak_1127	75859991	17.0029	3.29861	13.2335	Promoter (<=1kb)	10	75859450	75860192	743	2	17319	ENSMUST00000218267.1	0	ENSMUSG00000033307	Mif	macrophage migration inhibitory factor (glycosylation-inhibiting factor)
chr10	75910170	75910497	328	*	HBO1-rep_peak_1128	75910342	6.56782	3.89411	3.89654	3' UTR	10	75896773	75914162	17390	2	20587	ENSMUST00000133189.7	3665	ENSMUSG00000000902	Smarcb1	SWI/SNF related, matrix associated, actin dependent regulator of chromatin, subfamily b, member 1
chr10	75932087	75932370	284	*	HBO1-rep_peak_1129	75932344	5.94887	1.89821	3.3823	Promoter (<=1kb)	10	75923222	75932475	9254	2	17385	ENSMUST00000120281.7	105	ENSMUSG00000000901	Mmp11	matrix metallopeptidase 11
chr10	75936036	75936433	398	*	HBO1-rep_peak_1130	75936160	7.70831	2.01834	4.82911	Promoter (<=1kb)	10	75927169	75936496	9328	2	17385	ENSMUST00000219728.1	63	ENSMUSG00000000901	Mmp11	matrix metallopeptidase 11
chr10	75937250	75937675	426	*	HBO1-rep_peak_1131	75937533	5.99955	1.99241	3.42794	Promoter (<=1kb)	10	75937220	75937744	525	1	103172	ENSMUST00000219435.1	30	ENSMUSG00000049422	Chchd10	coiled-coil-helix-coiled-coil-helix domain containing 10
chr10	75939760	75940073	314	*	HBO1-rep_peak_1132	75939960	12.1527	4.43368	8.74892	Promoter (<=1kb)	10	75938176	75940611	2436	2	333670	ENSMUST00000219979.1	538	ENSMUSG00000050157	Gm867	predicted gene 867
chr10	76011091	76011429	339	*	HBO1-rep_peak_1133	76011278	15.3808	8.01498	11.714	Promoter (2-3kb)	10	76008926	76009017	92	1	102466646	ENSMUST00000184957.1	2165	ENSMUSG00000098817	Mir6409	microRNA 6409
chr10	76440130	76440567	438	*	HBO1-rep_peak_1134	76440425	8.18652	2.95612	5.25476	Promoter (2-3kb)	10	76351267	76442726	91460	2	18541	ENSMUST00000001179.6	2159	ENSMUSG00000001151	Pcnt	pericentrin (kendrin)
chr10	76442375	76442669	295	*	HBO1-rep_peak_1135	76442563	23.6224	3.46685	19.5216	Promoter (<=1kb)	10	76351267	76442726	91460	2	18541	ENSMUST00000001179.6	57	ENSMUSG00000001151	Pcnt	pericentrin (kendrin)
chr10	76463116	76463530	415	*	HBO1-rep_peak_1136	76463278	6.81026	2.67673	4.09745	3' UTR	10	76468927	76515857	46931	1	54387	ENSMUST00000170795.2	-5397	ENSMUSG00000001150	Mcm3ap	minichromosome maintenance complex component 3 associated protein
chr10	76468587	76469121	535	*	HBO1-rep_peak_1137	76468884	9.63504	2.27033	6.49183	Promoter (<=1kb)	10	76459567	76469114	9548	2	216119	ENSMUST00000049185.5	0	ENSMUSG00000033126	Ybey	ybeY metallopeptidase
chr10	76570020	76570315	296	*	HBO1-rep_peak_1138	76570068	5.36498	2.31983	2.94421	Promoter (<=1kb)	10	76564765	76570532	5768	2	102639115	ENSMUST00000136382.1	217	NA	Gm15343	predicted gene 15343
chr10	76825555	76825877	323	*	HBO1-rep_peak_1139	76825870	6.00799	4.25375	3.43415	Promoter (<=1kb)	10	76761858	76825869	64012	2	59093	ENSMUST00000168465.8	0	ENSMUSG00000001120	Pcbp3	poly(rC) binding protein 3
chr10	76920112	76920561	450	*	HBO1-rep_peak_1140	76920299	11.1767	6.53436	7.85709	Intron (ENSMUST00000001148.10/59093, intron 1 of 15)	10	76789803	76905862	116060	2	59093	ENSMUST00000171437.7	-14250	ENSMUSG00000001120	Pcbp3	poly(rC) binding protein 3
chr10	76923543	76923864	322	*	HBO1-rep_peak_1141	76923645	10.2513	5.96625	7.03096	Intron (ENSMUST00000001148.10/59093, intron 1 of 15)	10	76789803	76905862	116060	2	59093	ENSMUST00000171437.7	-17681	ENSMUSG00000001120	Pcbp3	poly(rC) binding protein 3
chr10	77197432	77197714	283	*	HBO1-rep_peak_1142	77197521	6.91031	4.52658	4.18083	Distal Intergenic	10	77052178	77166548	114371	2	12822	ENSMUST00000081654.12	-30884	ENSMUSG00000001435	Col18a1	collagen, type XVIII, alpha 1
chr10	77335411	77335745	335	*	HBO1-rep_peak_1143	77335656	7.53305	4.83966	4.68624	Intron (ENSMUST00000020496.13/110532, intron 2 of 10)	10	77325715	77340176	14462	2	110532	ENSMUST00000146319.1	4431	ENSMUSG00000020262	Adarb1	adenosine deaminase, RNA-specific, B1
chr10	77534176	77534461	286	*	HBO1-rep_peak_1144	77534245	5.08049	3.9384	2.70038	Intron (ENSMUST00000000299.13/16414, intron 1 of 15)	10	77530380	77565708	35329	1	16414	ENSMUST00000153541.1	3796	ENSMUSG00000000290	Itgb2	integrin beta 2
chr10	77599933	77600316	384	*	HBO1-rep_peak_1145	77600203	7.99138	4.12051	5.08055	Distal Intergenic	10	77606097	77618331	12235	1	20610	ENSMUST00000020501.14	-5781	ENSMUSG00000020265	Sumo3	small ubiquitin-like modifier 3
chr10	77622377	77622778	402	*	HBO1-rep_peak_1146	77622481	10.2251	2.13213	7.01383	Promoter (<=1kb)	10	77622378	77641500	19123	1	22213	ENSMUST00000172772.1	0	ENSMUSG00000009293	Ube2g2	ubiquitin-conjugating enzyme E2G 2
chr10	77633983	77634263	281	*	HBO1-rep_peak_1147	77634105	7.66459	4.3057	4.79194	Intron (ENSMUST00000174113.7/20610, intron 5 of 5)	10	77641186	77644508	3323	1	22213	ENSMUST00000173360.1	-6923	ENSMUSG00000009293	Ube2g2	ubiquitin-conjugating enzyme E2G 2
chr10	77923850	77924234	385	*	HBO1-rep_peak_1148	77924068	12.1886	6.64219	8.77917	Promoter (<=1kb)	10	77919618	77924299	4682	2	28240	ENSMUST00000217806.1	65	ENSMUSG00000009292	Trpm2	transient receptor potential cation channel, subfamily M, member 2
chr10	78021476	78021803	328	*	HBO1-rep_peak_1149	78021525	8.08262	2.6818	5.16209	Distal Intergenic	10	78000680	78010083	9404	2	18641	ENSMUST00000145716.1	-11393	ENSMUSG00000020277	Pfkl	phosphofructokinase, liver, B-type
chr10	78028814	78029141	328	*	HBO1-rep_peak_1150	78028985	10.0802	5.15063	6.892	Distal Intergenic	10	78030023	78038258	8236	2	11634	ENSMUST00000143548.7	9117	ENSMUSG00000000731	Aire	autoimmune regulator (autoimmune polyendocrinopathy candidiasis ectodermal dystrophy)
chr10	78069447	78069770	324	*	HBO1-rep_peak_1151	78069533	7.33215	2.08191	4.54263	Promoter (<=1kb)	10	78069360	78075590	6231	1	50723	ENSMUST00000217675.1	87	ENSMUSG00000000732	Icosl	icos ligand
chr10	78080234	78080633	400	*	HBO1-rep_peak_1152	78080358	5.85335	3.20844	3.31522	Intron (ENSMUST00000219038.1/50723, intron 5 of 5)	10	78073339	78079525	6187	1	50723	ENSMUST00000219633.1	6895	ENSMUSG00000000732	Icosl	icos ligand
chr10	78124293	78124619	327	*	HBO1-rep_peak_1153	78124492	10.582	5.51628	7.32895	Intron (ENSMUST00000218616.1/ENSMUST00000218616.1, intron 2 of 3)	10	78162075	78167442	5368	2	28295	ENSMUST00000220359.1	42823	ENSMUSG00000053329	Gatd3a	glutamine amidotransferase like class 1 domain containing 3A
chr10	78182636	78182968	333	*	HBO1-rep_peak_1154	78182734	7.5446	3.25127	4.69389	Promoter (2-3kb)	10	78170909	78185149	14241	2	110816	ENSMUST00000042556.10	2181	ENSMUSG00000032834	Pwp2	PWP2 periodic tryptophan protein homolog (yeast)
chr10	78297731	78298268	538	*	HBO1-rep_peak_1155	78297795	6.4496	2.89001	3.81333	Promoter (<=1kb)	10	78271563	78298198	26636	2	28169	ENSMUST00000105389.7	0	ENSMUSG00000001211	Agpat3	1-acylglycerol-3-phosphate O-acyltransferase 3
chr10	78351803	78352503	701	*	HBO1-rep_peak_1156	78352181	14.7537	2.52987	11.1357	Promoter (<=1kb)	10	78269178	78352442	83265	2	28169	ENSMUST00000001240.11	0	ENSMUSG00000001211	Agpat3	1-acylglycerol-3-phosphate O-acyltransferase 3
chr10	78371569	78371999	431	*	HBO1-rep_peak_1157	78371835	9.31879	5.51561	6.20752	Distal Intergenic	10	78287855	78352489	64635	2	28169	ENSMUST00000138035.7	-19080	ENSMUSG00000001211	Agpat3	1-acylglycerol-3-phosphate O-acyltransferase 3
chr10	78412575	78412987	413	*	HBO1-rep_peak_1158	78412818	10.4727	2.37662	7.23364	Promoter (<=1kb)	10	78405626	78412855	7230	2	18114	ENSMUST00000219901.1	0	ENSMUSG00000061032	Rrp1	ribosomal RNA processing 1
chr10	78706086	78706501	416	*	HBO1-rep_peak_1159	78706387	6.17368	3.96772	3.57296	Distal Intergenic	10	78711997	78717406	5410	2	12365	ENSMUST00000219237.1	10905	ENSMUSG00000005355	Casp14	caspase 14
chr10	78821648	78822088	441	*	HBO1-rep_peak_1160	78821916	15.7746	4.0827	12.0838	Distal Intergenic	10	78846951	78847913	963	2	258305	ENSMUST00000061289.6	25825	ENSMUSG00000051190	Or7c70	olfactory receptor family 7 subfamily C member 70
chr10	79097219	79097545	327	*	HBO1-rep_peak_1161	79097401	8.90178	2.61412	5.86115	Promoter (<=1kb)	10	79067814	79097538	29725	2	72128	ENSMUST00000218854.1	0	ENSMUSG00000060301	2610008E11Rik	RIKEN cDNA 2610008E11 gene
chr10	79554310	79554975	666	*	HBO1-rep_peak_1162	79554808	17.6643	3.14937	13.8525	Promoter (<=1kb)	10	79548874	79554884	6011	2	70427	ENSMUST00000164895.7	0	ENSMUSG00000042570	Mier2	MIER family member 2
chr10	79669449	79669906	458	*	HBO1-rep_peak_1163	79669682	9.10099	2.23454	6.04323	Promoter (<=1kb)	10	79669883	79675598	5716	1	110012	ENSMUST00000219585.1	0	ENSMUSG00000020308	Tpgs1	tubulin polyglutamylase complex subunit 1
chr10	79670077	79670449	373	*	HBO1-rep_peak_1164	79670125	6.89579	2.64597	4.17197	Promoter (<=1kb)	10	79669913	79675448	5536	1	110012	ENSMUST00000220175.1	164	ENSMUSG00000020308	Tpgs1	tubulin polyglutamylase complex subunit 1
chr10	79671089	79671373	285	*	HBO1-rep_peak_1165	79671229	15.9619	4.51466	12.2593	Promoter (1-2kb)	10	79669913	79675448	5536	1	110012	ENSMUST00000220175.1	1176	ENSMUSG00000020308	Tpgs1	tubulin polyglutamylase complex subunit 1
chr10	79675677	79675971	295	*	HBO1-rep_peak_1166	79675770	6.73053	1.95986	4.02334	3' UTR	10	79669913	79675448	5536	1	110012	ENSMUST00000220175.1	5764	ENSMUSG00000020308	Tpgs1	tubulin polyglutamylase complex subunit 1
chr10	79682273	79682828	556	*	HBO1-rep_peak_1167	79682448	14.0184	2.66329	10.4535	Promoter (<=1kb)	10	79682303	79688031	5729	1	216150	ENSMUST00000220133.1	0	ENSMUSG00000020307	Cdc34	cell division cycle 34
chr10	79688514	79688803	290	*	HBO1-rep_peak_1168	79688620	7.75553	2.44962	4.871	Promoter (<=1kb)	10	79689020	79695261	6242	1	16904	ENSMUST00000020549.3	-217	ENSMUSG00000054206	Gzmm	granzyme M (lymphocyte met-ase 1)
chr10	79689275	79689714	440	*	HBO1-rep_peak_1169	79689500	14.9013	3.6443	11.2697	Promoter (<=1kb)	10	79689020	79695261	6242	1	16904	ENSMUST00000020549.3	255	ENSMUSG00000054206	Gzmm	granzyme M (lymphocyte met-ase 1)
chr10	79704495	79704893	399	*	HBO1-rep_peak_1170	79704597	27.1927	3.82532	22.9551	Promoter (<=1kb)	10	79704500	79711895	7396	1	12215	ENSMUST00000067036.11	0	ENSMUSG00000023175	Bsg	basigin
chr10	79766398	79766859	462	*	HBO1-rep_peak_1171	79766735	13.9152	2.56421	10.3572	Promoter (<=1kb)	10	79761040	79766910	5871	2	70294	ENSMUST00000219189.1	51	ENSMUSG00000035890	Rnf126	ring finger protein 126
chr10	79787316	79787604	289	*	HBO1-rep_peak_1172	79787389	7.31456	3.86275	4.53001	Promoter (1-2kb)	10	79781474	79788985	7512	2	73106	ENSMUST00000020573.12	1381	ENSMUSG00000020323	Prss57	protease, serine 57
chr10	79854712	79855398	687	*	HBO1-rep_peak_1173	79854787	13.0513	2.38813	9.56639	Promoter (<=1kb)	10	79855038	79859096	4059	1	19205	ENSMUST00000168683.1	0	ENSMUSG00000006498	Ptbp1	polypyrimidine tract binding protein 1
chr10	79860208	79860665	458	*	HBO1-rep_peak_1174	79860639	6.1247	2.0664	3.5393	Promoter (<=1kb)	10	79859650	79863053	3404	1	19205	ENSMUST00000165724.7	558	ENSMUSG00000006498	Ptbp1	polypyrimidine tract binding protein 1
chr10	79864875	79865615	741	*	HBO1-rep_peak_1175	79865217	14.7546	2.87225	11.1358	Promoter (1-2kb)	10	79866412	79867281	870	2	216152	ENSMUST00000170910.1	1666	ENSMUSG00000035835	Plppr3	phospholipid phosphatase related 3
chr10	79865740	79866141	402	*	HBO1-rep_peak_1176	79865857	10.4298	2.54831	7.19464	Promoter (1-2kb)	10	79866412	79867281	870	2	216152	ENSMUST00000170910.1	1140	ENSMUSG00000035835	Plppr3	phospholipid phosphatase related 3
chr10	79960230	79960542	313	*	HBO1-rep_peak_1177	79960295	6.86997	1.99762	4.14872	Promoter (<=1kb)	10	79960155	79962355	2201	1	216156	ENSMUST00000220272.1	75	ENSMUSG00000035754	Wdr18	WD repeat domain 18
chr10	79983844	79984253	410	*	HBO1-rep_peak_1178	79984145	19.2266	2.91845	15.3316	Promoter (<=1kb)	10	79977358	79984040	6683	2	216157	ENSMUST00000124536.1	0	ENSMUSG00000013858	Tmem259	transmembrane protein 259
chr10	80037144	80037600	457	*	HBO1-rep_peak_1179	80037179	8.34128	2.82306	5.38236	Promoter (<=1kb)	10	80035949	80037185	1237	2	66420	ENSMUST00000147507.7	0	ENSMUSG00000004667	Polr2e	polymerase (RNA) II (DNA directed) polypeptide E
chr10	80038526	80038840	315	*	HBO1-rep_peak_1180	80038533	5.444	2.14544	3.01091	Promoter (<=1kb)	10	80035951	80039650	3700	2	66420	ENSMUST00000131743.7	810	ENSMUSG00000004667	Polr2e	polymerase (RNA) II (DNA directed) polypeptide E
chr10	80053703	80054969	1267	*	HBO1-rep_peak_1181	80054049	39.9868	4.3811	35.4212	Promoter (<=1kb)	10	80054035	80055107	1073	1	625249	ENSMUST00000145703.1	0	ENSMUSG00000075706	Gpx4	glutathione peroxidase 4
chr10	80056106	80056598	493	*	HBO1-rep_peak_1182	80056276	12.7146	3.00546	9.25204	Promoter (<=1kb)	10	80055998	80056363	366	1	625249	ENSMUST00000136081.1	108	ENSMUSG00000075706	Gpx4	glutathione peroxidase 4
chr10	80057016	80058041	1026	*	HBO1-rep_peak_1183	80057296	51.7541	5.90467	47.0031	Promoter (1-2kb)	10	80055998	80056363	366	1	625249	ENSMUST00000136081.1	1018	ENSMUSG00000075706	Gpx4	glutathione peroxidase 4
chr10	80115957	80116366	410	*	HBO1-rep_peak_1184	80116238	23.7496	3.25771	19.6424	Promoter (<=1kb)	10	80116347	80130470	14124	1	20869	ENSMUST00000105371.8	0	ENSMUSG00000003068	Stk11	serine/threonine kinase 11
chr10	80130031	80130478	448	*	HBO1-rep_peak_1185	80130363	10.4298	2.54831	7.19464	3' UTR	10	80126682	80130470	3789	1	20869	ENSMUST00000152592.1	3349	ENSMUSG00000003068	Stk11	serine/threonine kinase 11
chr10	80130620	80131614	995	*	HBO1-rep_peak_1186	80131142	17.1088	3.129	13.3311	3' UTR	10	80132536	80134681	2146	2	100503659	ENSMUST00000146180.1	3067	ENSMUSG00000035640	Cbarp	calcium channel, voltage-dependent, beta subunit associated regulatory protein
chr10	80131765	80132061	297	*	HBO1-rep_peak_1187	80131913	9.83539	2.41527	6.67258	Promoter (2-3kb)	10	80132536	80134681	2146	2	100503659	ENSMUST00000146180.1	2620	ENSMUSG00000035640	Cbarp	calcium channel, voltage-dependent, beta subunit associated regulatory protein
chr10	80138798	80139335	538	*	HBO1-rep_peak_1188	80139087	13.3846	2.60194	9.86406	Promoter (<=1kb)	10	80135158	80139178	4021	2	100503659	ENSMUST00000123967.1	0	ENSMUSG00000035640	Cbarp	calcium channel, voltage-dependent, beta subunit associated regulatory protein
chr10	80150242	80150668	427	*	HBO1-rep_peak_1189	80150395	9.21933	2.36492	6.12804	Promoter (<=1kb)	10	80150457	80153868	3412	1	59090	ENSMUST00000153477.7	0	ENSMUSG00000035621	Midn	midnolin
chr10	80158506	80158923	418	*	HBO1-rep_peak_1190	80158719	5.2758	2.04194	2.86837	Downstream (<=300bp)	10	80165985	80170316	4332	1	12696	ENSMUST00000154726.7	-7062	ENSMUSG00000045193	Cirbp	cold inducible RNA binding protein
chr10	80167858	80168260	403	*	HBO1-rep_peak_1191	80167966	28.1612	3.68101	23.8906	Promoter (<=1kb)	10	80167863	80170129	2267	1	12696	ENSMUST00000139935.1	0	ENSMUSG00000045193	Cirbp	cold inducible RNA binding protein
chr10	80226756	80227039	284	*	HBO1-rep_peak_1192	80226845	13.0855	2.49464	9.59864	Promoter (<=1kb)	10	80226751	80229171	2421	1	68114	ENSMUST00000139431.1	5	ENSMUSG00000020156	Pwwp3a	PWWP domain containing 3A, DNA repair factor
chr10	80244272	80244561	290	*	HBO1-rep_peak_1193	80244394	4.75251	2.36456	2.4664	Promoter (1-2kb)	10	80242612	80243900	1289	1	68114	ENSMUST00000136791.1	1660	ENSMUSG00000020156	Pwwp3a	PWWP domain containing 3A, DNA repair factor
chr10	80249175	80249580	406	*	HBO1-rep_peak_1194	80249416	15.4473	3.11795	11.7758	Promoter (<=1kb)	10	80249449	80253413	3965	1	75406	ENSMUST00000152939.7	0	ENSMUSG00000020153	Ndufs7	NADH:ubiquinone oxidoreductase core subunit S7
chr10	80292587	80293339	753	*	HBO1-rep_peak_1195	80292694	7.33684	1.90681	4.54263	Promoter (<=1kb)	10	80292645	80294087	1443	1	20054	ENSMUST00000062674.6	0	ENSMUSG00000063457	Rps15	ribosomal protein S15
chr10	80293546	80294484	939	*	HBO1-rep_peak_1196	80293716	6.1436	2.16548	3.55481	Promoter (<=1kb)	10	80292645	80294087	1443	1	20054	ENSMUST00000062674.6	901	ENSMUSG00000063457	Rps15	ribosomal protein S15
chr10	80294609	80295257	649	*	HBO1-rep_peak_1197	80294832	8.70052	3.08873	5.68793	Promoter (<=1kb)	10	80295977	80318263	22287	1	23805	ENSMUST00000105359.7	-720	ENSMUSG00000020135	Apc2	APC regulator of WNT signaling pathway 2
chr10	80433017	80433662	646	*	HBO1-rep_peak_1198	80433376	24.1966	3.30298	20.072	Promoter (<=1kb)	10	80409514	80433637	24124	2	21423	ENSMUST00000105344.7	0	ENSMUSG00000020167	Tcf3	transcription factor 3
chr10	80560947	80561502	556	*	HBO1-rep_peak_1199	80561334	9.54522	2.12044	6.41265	Promoter (<=1kb)	10	80540925	80561560	20636	2	66932	ENSMUST00000057910.15	58	ENSMUSG00000047417	Rexo1	REX1, RNA exonuclease 1
chr10	80576806	80577305	500	*	HBO1-rep_peak_1200	80576989	12.7253	2.40198	9.26188	Promoter (<=1kb)	10	80567124	80577321	10198	2	118445	ENSMUST00000038558.8	16	ENSMUSG00000035397	Klf16	Kruppel-like factor 16
chr10	80589711	80590258	548	*	HBO1-rep_peak_1201	80590188	8.2074	2.19637	5.2726	Promoter (<=1kb)	10	80586679	80590315	3637	2	216169	ENSMUST00000187646.1	57	ENSMUSG00000003346	Abhd17a	abhydrolase domain containing 17A
chr10	80622710	80623781	1072	*	HBO1-rep_peak_1202	80622929	26.3734	3.38987	22.167	Promoter (<=1kb)	10	80622838	80640741	17904	1	103236	ENSMUST00000079773.13	0	ENSMUSG00000003345	Csnk1g2	casein kinase 1, gamma 2
chr10	80675854	80676253	400	*	HBO1-rep_peak_1203	80676163	10.9124	2.06137	7.63425	Promoter (<=1kb)	10	80665327	80676293	10967	2	17347	ENSMUST00000200082.4	40	ENSMUSG00000020190	Mknk2	MAP kinase-interacting serine/threonine kinase 2
chr10	80703681	80703973	293	*	HBO1-rep_peak_1204	80703784	9.61725	3.426	6.47516	Promoter (<=1kb)	10	80704063	80705350	1288	1	71564	ENSMUST00000218538.1	-90	ENSMUSG00000055862	Izumo4	IZUMO family member 4
chr10	80755261	80755767	507	*	HBO1-rep_peak_1205	80755376	13.7818	2.54975	10.2314	Promoter (<=1kb)	10	80755463	80766587	11125	1	208266	ENSMUST00000147579.1	0	ENSMUSG00000061589	Dot1l	DOT1-like, histone H3 methyltransferase (S. cerevisiae)
chr10	80797546	80798301	756	*	HBO1-rep_peak_1206	80798119	16.7675	2.79842	13.0123	Promoter (<=1kb)	10	80798198	80804924	6727	1	20222	ENSMUST00000148665.7	0	ENSMUSG00000020211	Sf3a2	splicing factor 3a, subunit 2
chr10	80826687	80827092	406	*	HBO1-rep_peak_1207	80826876	28.6438	3.61587	24.3592	Promoter (<=1kb)	10	80826693	80829005	2313	1	18245	ENSMUST00000179172.7	0	ENSMUSG00000035242	Oaz1	ornithine decarboxylase antizyme 1
chr10	80828293	80828796	504	*	HBO1-rep_peak_1208	80828596	7.05584	2.54515	4.30355	Promoter (<=1kb)	10	80828593	80829285	693	1	18245	ENSMUST00000179341.1	0	ENSMUSG00000035242	Oaz1	ornithine decarboxylase antizyme 1
chr10	80900450	80900771	322	*	HBO1-rep_peak_1209	80900602	10.0198	2.44041	6.83875	Promoter (<=1kb)	10	80900126	80900782	657	2	30055	ENSMUST00000218149.1	11	ENSMUSG00000020219	Timm13	translocase of inner mitochondrial membrane 13
chr10	80917632	80918174	543	*	HBO1-rep_peak_1210	80918046	7.5152	2.03738	4.67662	Promoter (<=1kb)	10	80909923	80917851	7929	2	16907	ENSMUST00000159094.1	0	ENSMUSG00000062075	Lmnb2	lamin B2
chr10	80930312	80930687	376	*	HBO1-rep_peak_1211	80930568	13.2411	2.77084	9.73284	Promoter (<=1kb)	10	80930812	80931759	948	1	17873	ENSMUST00000219449.1	-125	ENSMUSG00000015312	Gadd45b	growth arrest and DNA-damage-inducible 45 beta
chr10	80931937	80932558	622	*	HBO1-rep_peak_1212	80932340	9.59998	2.68434	6.4586	Promoter (1-2kb)	10	80930812	80931759	948	1	17873	ENSMUST00000219449.1	1125	ENSMUSG00000015312	Gadd45b	growth arrest and DNA-damage-inducible 45 beta
chr10	80947761	80948060	300	*	HBO1-rep_peak_1213	80947950	9.75515	4.58321	6.60354	Distal Intergenic	10	80930812	80931759	948	1	17873	ENSMUST00000219449.1	16949	ENSMUSG00000015312	Gadd45b	growth arrest and DNA-damage-inducible 45 beta
chr10	80949798	80950153	356	*	HBO1-rep_peak_1214	80949876	7.27961	3.7408	4.50329	3' UTR	10	80930812	80931759	948	1	17873	ENSMUST00000219449.1	18986	ENSMUSG00000015312	Gadd45b	growth arrest and DNA-damage-inducible 45 beta
chr10	81136021	81137086	1066	*	HBO1-rep_peak_1215	81136828	15.3259	2.86601	11.6669	Promoter (<=1kb)	10	81136271	81152222	15952	1	16969	ENSMUST00000048128.14	0	ENSMUSG00000035011	Zbtb7a	zinc finger and BTB domain containing 7a
chr10	81137748	81138573	826	*	HBO1-rep_peak_1216	81137970	21.4738	3.35991	17.467	Promoter (<=1kb)	10	81137953	81148458	10506	1	16969	ENSMUST00000117956.1	0	ENSMUSG00000035011	Zbtb7a	zinc finger and BTB domain containing 7a
chr10	81150338	81150696	359	*	HBO1-rep_peak_1217	81150658	7.49677	2.24885	4.6622	3' UTR	10	81154235	81156124	1890	2	59004	ENSMUST00000134017.1	5428	ENSMUSG00000004934	Pias4	protein inhibitor of activated STAT 4
chr10	81176681	81177382	702	*	HBO1-rep_peak_1218	81176892	19.7959	2.91214	15.8714	Promoter (<=1kb)	10	81176631	81182498	5868	1	13629	ENSMUST00000047864.10	50	ENSMUSG00000034994	Eef2	eukaryotic translation elongation factor 2
chr10	81179460	81179763	304	*	HBO1-rep_peak_1219	81179671	9.6195	2.59373	6.47697	Promoter (<=1kb)	10	81180035	81180628	594	1	13629	ENSMUST00000219943.1	-272	ENSMUSG00000034994	Eef2	eukaryotic translation elongation factor 2
chr10	81180124	81181545	1422	*	HBO1-rep_peak_1220	81181335	17.9164	3.36835	14.0911	Promoter (<=1kb)	10	81181051	81182034	984	1	13629	ENSMUST00000219497.1	0	ENSMUSG00000034994	Eef2	eukaryotic translation elongation factor 2
chr10	81181688	81183226	1539	*	HBO1-rep_peak_1221	81183091	18.7092	3.20344	14.8409	Promoter (<=1kb)	10	81183005	81193197	10193	1	13144	ENSMUST00000178422.8	0	ENSMUSG00000034974	Dapk3	death-associated protein kinase 3
chr10	81365667	81365964	298	*	HBO1-rep_peak_1222	81365832	7.50122	2.36516	4.66576	Promoter (<=1kb)	10	81364024	81365816	1793	2	432479	ENSMUST00000020456.4	0	ENSMUSG00000020234	Tektip1	tektin bundle interacting protein 1
chr10	81366255	81367578	1324	*	HBO1-rep_peak_1223	81366406	21.7238	3.8391	17.7071	Promoter (<=1kb)	10	81364024	81365816	1793	2	432479	ENSMUST00000020456.4	-439	ENSMUSG00000020234	Tektip1	tektin bundle interacting protein 1
chr10	81377845	81378394	550	*	HBO1-rep_peak_1224	81378317	14.2805	2.82025	10.6964	Promoter (<=1kb)	10	81375363	81378380	3018	2	56371	ENSMUST00000127203.1	0	ENSMUSG00000020235	Fzr1	fizzy and cell division cycle 20 related 1
chr10	81384498	81385043	546	*	HBO1-rep_peak_1225	81384803	11.3058	2.63281	7.97399	Promoter (<=1kb)	10	81384895	81385994	1100	1	102115	ENSMUST00000134592.1	0	ENSMUSG00000078440	Dohh	deoxyhypusine hydroxylase/monooxygenase
chr10	81429914	81430285	372	*	HBO1-rep_peak_1226	81430084	10.2005	2.55633	6.99456	Promoter (<=1kb)	10	81400953	81431005	30053	2	18029	ENSMUST00000117966.1	720	ENSMUSG00000055053	Nfic	nuclear factor I/C
chr10	81482458	81482740	283	*	HBO1-rep_peak_1227	81482622	7.21114	2.2385	4.43938	Promoter (<=1kb)	10	81459227	81482709	23483	2	319586	ENSMUST00000118763.7	0	ENSMUSG00000034818	Celf5	CUGBP, Elav-like family member 5
chr10	81559415	81559740	326	*	HBO1-rep_peak_1228	81559458	6.00217	1.88664	3.4303	Promoter (<=1kb)	10	81559488	81561560	2073	1	14797	ENSMUST00000220368.1	0	ENSMUSG00000054452	Tle5	TLE family member 5, transcriptional modulator
chr10	81617052	81617380	329	*	HBO1-rep_peak_1229	81617134	7.49934	4.53382	4.66444	Intron (ENSMUST00000126940.1/268319, intron 2 of 2)	10	81625779	81627257	1479	2	50721	ENSMUST00000143424.1	9877	ENSMUSG00000034748	Sirt6	sirtuin 6
chr10	81626485	81626877	393	*	HBO1-rep_peak_1230	81626677	10.5652	2.55453	7.31487	Promoter (<=1kb)	10	81625779	81627257	1479	2	50721	ENSMUST00000143424.1	380	ENSMUSG00000034748	Sirt6	sirtuin 6
chr10	81643195	81643574	380	*	HBO1-rep_peak_1231	81643435	11.8221	2.65547	8.44493	Promoter (<=1kb)	10	81643803	81647474	3672	1	70615	ENSMUST00000132458.1	-229	ENSMUSG00000054708	Ankrd24	ankyrin repeat domain 24
chr10	81689585	81689903	319	*	HBO1-rep_peak_1232	81689697	9.84023	5.02697	6.67704	Distal Intergenic	10	81704825	81721976	17152	1	73610	ENSMUST00000200889.3	-14922	ENSMUSG00000096795	Zfp433	zinc finger protein 433
chr10	81690296	81690826	531	*	HBO1-rep_peak_1233	81690678	9.09299	4.10971	6.03611	Distal Intergenic	10	81704825	81721976	17152	1	73610	ENSMUST00000200889.3	-13999	ENSMUSG00000096795	Zfp433	zinc finger protein 433
chr10	81704697	81705069	373	*	HBO1-rep_peak_1234	81704904	18.5889	2.6781	14.7279	Promoter (<=1kb)	10	81704825	81721976	17152	1	73610	ENSMUST00000200889.3	0	ENSMUSG00000096795	Zfp433	zinc finger protein 433
chr10	81799403	81799959	557	*	HBO1-rep_peak_1235	81799532	8.83352	4.93519	5.80104	Distal Intergenic	10	81812186	81826490	14305	1	100233208	ENSMUST00000188096.6	-12227	ENSMUSG00000096856	Gm10778	predicted gene 10778
chr10	81802053	81802427	375	*	HBO1-rep_peak_1236	81802117	7.52124	4.23087	4.68251	Distal Intergenic	10	81812186	81826490	14305	1	100233208	ENSMUST00000188096.6	-9759	ENSMUSG00000096856	Gm10778	predicted gene 10778
chr10	81835412	81835760	349	*	HBO1-rep_peak_1237	81835632	11.6375	2.94712	8.2761	Distal Intergenic	10	81821127	81823360	2234	1	100233208	ENSMUST00000099439.3	14285	ENSMUSG00000096856	Gm10778	predicted gene 10778
chr10	81836569	81836893	325	*	HBO1-rep_peak_1238	81836820	6.14649	3.95249	3.55748	Distal Intergenic	10	81821127	81823360	2234	1	100233208	ENSMUST00000099439.3	15442	ENSMUSG00000096856	Gm10778	predicted gene 10778
chr10	81863845	81864196	352	*	HBO1-rep_peak_1239	81864031	17.7118	2.62741	13.897	Promoter (<=1kb)	10	81863934	81881081	17148	1	73610	ENSMUST00000220314.1	0	ENSMUSG00000096795	Zfp433	zinc finger protein 433
chr10	81958635	81958993	359	*	HBO1-rep_peak_1240	81958823	9.51721	5.63488	6.38799	Distal Intergenic	10	81901911	81930480	28570	2	331188	ENSMUST00000219144.1	-28155	ENSMUSG00000096718	Zfp781	zinc finger protein 781
chr10	81978748	81979131	384	*	HBO1-rep_peak_1241	81978901	12.0865	3.08072	8.68857	Distal Intergenic	10	81901911	81930480	28570	2	331188	ENSMUST00000219144.1	-48268	ENSMUSG00000096718	Zfp781	zinc finger protein 781
chr10	81996907	81997318	412	*	HBO1-rep_peak_1242	81997135	25.8328	3.50746	21.6449	Distal Intergenic	10	82048123	82061581	13459	1	408062	ENSMUST00000210325.1	-50805	ENSMUSG00000061371	Zfp873	zinc finger protein 873
chr10	82241014	82241364	351	*	HBO1-rep_peak_1243	82241174	12.1342	3.71646	8.73144	Promoter (<=1kb)	10	82224850	82241273	16424	2	237411	ENSMUST00000041264.14	0	ENSMUSG00000062931	Zfp938	zinc finger protein 938
chr10	82571508	82571866	359	*	HBO1-rep_peak_1244	82571642	14.378	7.04306	10.7827	Distal Intergenic	10	82619851	82622926	3076	2	544717	ENSMUST00000176200.7	51060	ENSMUSG00000063320	Uqcc6	ubiquinol-cytochrome c reductase complex assembly factor 6
chr10	82763317	82763959	643	*	HBO1-rep_peak_1245	82763738	49.9841	5.17722	45.2568	Promoter (<=1kb)	10	82752416	82763663	11248	2	18045	ENSMUST00000127832.1	0	ENSMUSG00000020248	Nfyb	nuclear transcription factor-Y beta
chr10	82851235	82851597	363	*	HBO1-rep_peak_1246	82851455	9.51721	5.63488	6.38799	Exon (ENSMUST00000220118.1/ENSMUST00000220118.1, exon 1 of 1)	10	82845733	82859008	13276	2	102641476	ENSMUST00000220169.1	7411	NA	Gm38560	predicted gene, 38560
chr10	82877298	82877574	277	*	HBO1-rep_peak_1247	82877475	6.46191	3.43376	3.82256	5' UTR	10	82886846	82896312	9467	1	50493	ENSMUST00000218724.1	-9272	ENSMUSG00000020250	Txnrd1	thioredoxin reductase 1
chr10	83033434	83033726	293	*	HBO1-rep_peak_1248	83033592	11.7967	5.6576	8.42313	Intron (ENSMUST00000040110.7/58250, intron 1 of 2)	10	82985498	83195900	210403	1	58250	ENSMUST00000040110.7	47936	ENSMUSG00000034612	Chst11	carbohydrate sulfotransferase 11
chr10	83146284	83146587	304	*	HBO1-rep_peak_1249	83146443	9.97403	5.09576	6.79825	Intron (ENSMUST00000040110.7/58250, intron 2 of 2)	10	83301016	83304375	3360	2	338365	ENSMUST00000139329.1	157788	ENSMUSG00000034591	Slc41a2	solute carrier family 41, member 2
chr10	83233577	83233855	279	*	HBO1-rep_peak_1250	83233640	9.21706	5.54727	6.1265	Exon (ENSMUST00000039956.5/338365, exon 11 of 11)	10	83301016	83304375	3360	2	338365	ENSMUST00000139329.1	70520	ENSMUSG00000034591	Slc41a2	solute carrier family 41, member 2
chr10	83360499	83360844	346	*	HBO1-rep_peak_1251	83360595	7.91231	2.2483	5.00919	Promoter (<=1kb)	10	83360221	83488505	128285	1	28109	ENSMUST00000020488.8	278	ENSMUSG00000020255	Nopchap1	NOP protein chaperone 1
chr10	83471436	83471903	468	*	HBO1-rep_peak_1252	83471834	9.36461	3.67373	6.24855	3' UTR	10	83493337	83496017	2681	2	216188	ENSMUST00000147381.1	24114	ENSMUSG00000020256	Aldh1l2	aldehyde dehydrogenase 1 family, member L2
chr10	83472535	83473143	609	*	HBO1-rep_peak_1253	83472918	16.9306	6.28355	13.1658	3' UTR	10	83493337	83496017	2681	2	216188	ENSMUST00000147381.1	22874	ENSMUSG00000020256	Aldh1l2	aldehyde dehydrogenase 1 family, member L2
chr10	83676651	83676960	310	*	HBO1-rep_peak_1254	83676870	9.80671	2.68528	6.64714	Distal Intergenic	10	83600033	83648738	48706	2	216190	ENSMUST00000020500.13	-27913	ENSMUSG00000020263	Appl2	adaptor protein, phosphotyrosine interaction, PH domain and leucine zipper containing 2
chr10	83691889	83692175	287	*	HBO1-rep_peak_1255	83692038	17.1197	7.52756	13.3419	Distal Intergenic	10	83722865	83762762	39898	1	69784	ENSMUST00000150459.2	-30690	ENSMUSG00000087651	1500009L16Rik	RIKEN cDNA 1500009L16 gene
chr10	83711181	83711464	284	*	HBO1-rep_peak_1256	83711271	8.55748	4.97126	5.56044	Distal Intergenic	10	83722865	83762762	39898	1	69784	ENSMUST00000150459.2	-11401	ENSMUSG00000087651	1500009L16Rik	RIKEN cDNA 1500009L16 gene
chr10	83728562	83728911	350	*	HBO1-rep_peak_1257	83728712	7.53305	4.83966	4.68624	Intron (ENSMUST00000150459.2/69784, intron 1 of 5)	10	83722926	83740204	17279	1	69784	ENSMUST00000218196.1	5636	ENSMUSG00000087651	1500009L16Rik	RIKEN cDNA 1500009L16 gene
chr10	83739159	83739458	300	*	HBO1-rep_peak_1258	83739403	4.79185	3.46076	2.48874	Promoter (1-2kb)	10	83737909	83762163	24255	1	69784	ENSMUST00000218623.1	1250	ENSMUSG00000087651	1500009L16Rik	RIKEN cDNA 1500009L16 gene
chr10	83743162	83743440	279	*	HBO1-rep_peak_1259	83743290	9.21706	5.54727	6.1265	Intron (ENSMUST00000150459.2/69784, intron 2 of 5)	10	83737909	83762163	24255	1	69784	ENSMUST00000218623.1	5253	ENSMUSG00000087651	1500009L16Rik	RIKEN cDNA 1500009L16 gene
chr10	83757286	83757608	323	*	HBO1-rep_peak_1260	83757548	5.64561	4.31341	3.13522	Exon (ENSMUST00000150459.2/69784, exon 3 of 6)	10	83737909	83762163	24255	1	69784	ENSMUST00000218623.1	19377	ENSMUSG00000087651	1500009L16Rik	RIKEN cDNA 1500009L16 gene
chr10	84411074	84411470	397	*	HBO1-rep_peak_1261	84411311	12.4747	6.00844	9.03554	Intron (ENSMUST00000020220.14/77976, intron 1 of 6)	10	84375296	84392388	17093	2	77976	ENSMUST00000129355.1	-18686	ENSMUSG00000020032	Nuak1	NUAK family, SNF1-like kinase, 1
chr10	84632311	84632616	306	*	HBO1-rep_peak_1262	84632418	8.44714	4.64367	5.45974	Exon (ENSMUST00000077175.6/70428, exon 6 of 28)	10	84638134	84667484	29351	1	70428	ENSMUST00000215853.1	-5518	ENSMUSG00000034453	Polr3b	polymerase (RNA) III (DNA directed) polypeptide B
chr10	84700521	84700808	288	*	HBO1-rep_peak_1263	84700681	7.57682	4.25982	4.72058	Intron (ENSMUST00000077175.6/70428, intron 23 of 27)	10	84756062	84906144	150083	1	71137	ENSMUST00000060397.12	-55254	ENSMUSG00000020037	Rfx4	regulatory factor X, 4 (influences HLA class II expression)
chr10	84866146	84866466	321	*	HBO1-rep_peak_1264	84866235	7.36809	4.80696	4.54263	Intron (ENSMUST00000060397.12/71137, intron 11 of 17)	10	84838148	84906538	68391	1	71137	ENSMUST00000095388.4	27998	ENSMUSG00000020037	Rfx4	regulatory factor X, 4 (influences HLA class II expression)
chr10	84903383	84903752	370	*	HBO1-rep_peak_1265	84903558	6.6833	4.38903	3.98023	Intron (ENSMUST00000060397.12/71137, intron 17 of 17)	10	84917616	85016447	98832	1	237422	ENSMUST00000038523.14	-13864	ENSMUSG00000035620	Ric8b	RIC8 guanine nucleotide exchange factor B
chr10	84909391	84909776	386	*	HBO1-rep_peak_1266	84909611	16.4845	8.26175	12.7448	Distal Intergenic	10	84917616	85016447	98832	1	237422	ENSMUST00000038523.14	-7840	ENSMUSG00000035620	Ric8b	RIC8 guanine nucleotide exchange factor B
chr10	85102864	85103248	385	*	HBO1-rep_peak_1267	85102975	8.86672	2.08974	5.83134	Promoter (<=1kb)	10	85102743	85120618	17876	1	103266	ENSMUST00000216771.1	121	ENSMUSG00000060935	Tmem263	transmembrane protein 263
chr10	85506037	85506398	362	*	HBO1-rep_peak_1268	85506259	7.33977	4.72189	4.54263	Intron (ENSMUST00000105307.7/74007, intron 1 of 16)	10	85598401	85660292	61892	1	74007	ENSMUST00000105306.2	-92003	ENSMUSG00000020042	Abtb3	ankyrin repeat and BTB domain containing 3
chr10	85531059	85531864	806	*	HBO1-rep_peak_1269	85531515	6.6833	4.38903	3.98023	Intron (ENSMUST00000105307.7/74007, intron 1 of 16)	10	85598401	85660292	61892	1	74007	ENSMUST00000105306.2	-66537	ENSMUSG00000020042	Abtb3	ankyrin repeat and BTB domain containing 3
chr10	85570873	85571264	392	*	HBO1-rep_peak_1270	85571123	11.1767	6.28758	7.85709	Intron (ENSMUST00000105307.7/74007, intron 3 of 16)	10	85598401	85660292	61892	1	74007	ENSMUST00000105306.2	-27137	ENSMUSG00000020042	Abtb3	ankyrin repeat and BTB domain containing 3
chr10	85768499	85768805	307	*	HBO1-rep_peak_1271	85768633	11.1767	6.28758	7.85709	Distal Intergenic	10	85829494	85878574	49081	1	103136	ENSMUST00000217667.1	-60689	ENSMUSG00000001785	Pwp1	PWP1 homolog, endonuclein
chr10	85916440	85916898	459	*	HBO1-rep_peak_1272	85916653	20.1225	3.03078	16.1808	Promoter (<=1kb)	10	85891968	85916656	24689	2	72843	ENSMUST00000219370.1	0	ENSMUSG00000035529	Prdm4	PR domain containing 4
chr10	86181510	86181893	384	*	HBO1-rep_peak_1273	86181587	9.21706	5.54727	6.1265	Intron (ENSMUST00000120638.7/27204, intron 6 of 13)	10	86095859	86113586	17728	1	78170	ENSMUST00000218077.1	85651	ENSMUSG00000112493	4930486F22Rik	RIKEN cDNA 4930486F22 gene
chr10	86402103	86402378	276	*	HBO1-rep_peak_1274	86402317	6.1436	2.16548	3.55481	Intron (ENSMUST00000120638.7/27204, intron 4 of 13)	10	86070502	86491897	421396	2	27204	ENSMUST00000145864.7	89519	ENSMUSG00000059602	Syn3	synapsin III
chr10	86704567	86705364	798	*	HBO1-rep_peak_1275	86705252	14.5354	3.17572	10.9283	Promoter (<=1kb)	10	86690840	86705509	14670	2	22027	ENSMUST00000020238.13	145	ENSMUSG00000020048	Hsp90b1	heat shock protein 90, beta (Grp94), member 1
chr10	86845000	86845287	288	*	HBO1-rep_peak_1276	86845080	8.20309	5.16156	5.26972	Intron (ENSMUST00000159445.1/ENSMUST00000159445.1, intron 1 of 2)	10	86825103	86834007	8905	1	103466	ENSMUST00000218792.1	19897	ENSMUSG00000054027	Nt5dc3	5'-nucleotidase domain containing 3
chr10	86848280	86848621	342	*	HBO1-rep_peak_1277	86848539	5.26629	3.09578	2.86055	Intron (ENSMUST00000159445.1/ENSMUST00000159445.1, intron 1 of 2)	10	86825103	86834007	8905	1	103466	ENSMUST00000218792.1	23177	ENSMUSG00000054027	Nt5dc3	5'-nucleotidase domain containing 3
chr10	86947012	86947339	328	*	HBO1-rep_peak_1278	86947164	8.27785	5.3005	5.32303	Exon (ENSMUST00000035288.16/192188, exon 18 of 69)	10	86918662	86940640	21979	2	192188	ENSMUST00000218408.1	-6372	ENSMUSG00000035459	Stab2	stabilin 2
chr10	86974199	86974474	276	*	HBO1-rep_peak_1279	86974376	7.99138	4.12051	5.08055	Intron (ENSMUST00000162837.1/ENSMUST00000162837.1, intron 1 of 2)	10	86990829	87008012	17184	2	192188	ENSMUST00000219280.1	33538	ENSMUSG00000035459	Stab2	stabilin 2
chr10	87143655	87143932	278	*	HBO1-rep_peak_1280	87143761	5.931	2.81491	3.37285	Intron (ENSMUST00000189456.6/76640, intron 3 of 4)	10	87205979	87230587	24609	1	76640	ENSMUST00000189775.1	-62047	ENSMUSG00000047129	1700113H08Rik	RIKEN cDNA 1700113H08 gene
chr10	87485930	87486507	578	*	HBO1-rep_peak_1281	87486447	8.44714	4.64367	5.45974	Distal Intergenic	10	87490819	87493660	2842	2	17172	ENSMUST00000020243.9	7153	ENSMUSG00000020052	Ascl1	achaete-scute family bHLH transcription factor 1
chr10	88095632	88095908	277	*	HBO1-rep_peak_1282	88095794	7.13593	2.8668	4.37381	Intron (ENSMUST00000048518.15/75317, intron 9 of 10)	10	88091072	88092375	1304	1	110312	ENSMUST00000048621.7	4560	ENSMUSG00000035383	Pmch	pro-melanin-concentrating hormone
chr10	88135317	88135596	280	*	HBO1-rep_peak_1283	88135559	4.79185	3.46076	2.48874	Exon (ENSMUST00000218063.1/ENSMUST00000218063.1, exon 1 of 1)	10	88126210	88146878	20669	2	75317	ENSMUST00000164121.7	11282	ENSMUSG00000035365	Parpbp	PARP1 binding protein
chr10	88652030	88652899	870	*	HBO1-rep_peak_1284	88652101	7.04678	2.24766	4.29547	Intron (ENSMUST00000219185.1/ENSMUST00000219185.1, intron 1 of 1)	10	88674772	88683023	8252	2	20728	ENSMUST00000004473.14	30124	ENSMUSG00000004359	Spic	Spi-C transcription factor (Spi-1/PU.1 related)
chr10	88657714	88657998	285	*	HBO1-rep_peak_1285	88657896	13.3785	6.83269	9.85936	Intron (ENSMUST00000219185.1/ENSMUST00000219185.1, intron 1 of 1)	10	88674772	88683023	8252	2	20728	ENSMUST00000004473.14	25025	ENSMUSG00000004359	Spic	Spi-C transcription factor (Spi-1/PU.1 related)
chr10	89745214	89745628	415	*	HBO1-rep_peak_1286	89745456	6.03377	1.95108	3.45715	Promoter (<=1kb)	10	89745238	89805002	59765	1	75089	ENSMUST00000220375.1	0	ENSMUSG00000019951	Bltp3b	bridge-like lipid transfer protein family member 3B
chr10	89989535	89989896	362	*	HBO1-rep_peak_1287	89989603	9.05005	5.05542	5.99718	Intron (ENSMUST00000183156.7/77531, intron 1 of 25)	10	89996543	90033279	36737	1	77531	ENSMUST00000183002.1	-6647	ENSMUSG00000058589	Anks1b	ankyrin repeat and sterile alpha motif domain containing 1B
chr10	90249038	90249381	344	*	HBO1-rep_peak_1288	90249285	29.065	2.90501	24.7681	Intron (ENSMUST00000183156.7/77531, intron 9 of 25)	10	90071111	90079463	8353	1	77531	ENSMUST00000183109.1	177927	ENSMUSG00000058589	Anks1b	ankyrin repeat and sterile alpha motif domain containing 1B
chr10	91082209	91082599	391	*	HBO1-rep_peak_1289	91082481	8.9921	2.30497	5.94388	Promoter (<=1kb)	10	91065392	91082429	17038	2	11783	ENSMUST00000161987.7	0	ENSMUSG00000019979	Apaf1	apoptotic peptidase activating factor 1
chr10	91123322	91123914	593	*	HBO1-rep_peak_1290	91123635	9.38908	2.0511	6.27042	Promoter (<=1kb)	10	91116808	91123955	7148	2	18674	ENSMUST00000164505.1	41	ENSMUSG00000061904	Slc25a3	solute carrier family 25 (mitochondrial carrier, phosphate carrier), member 3
chr10	91143507	91143782	276	*	HBO1-rep_peak_1291	91143659	13.2346	7.27467	9.72715	Distal Intergenic	10	91149230	91151833	2604	2	21917	ENSMUST00000215801.1	8051	ENSMUSG00000019961	Tmpo	thymopoietin
chr10	91170739	91172041	1303	*	HBO1-rep_peak_1292	91170977	32.0225	3.70673	27.6404	Promoter (<=1kb)	10	91147571	91171582	24012	2	21917	ENSMUST00000072239.13	0	ENSMUSG00000019961	Tmpo	thymopoietin
chr10	93160941	93161688	748	*	HBO1-rep_peak_1293	93161201	14.5137	2.62943	10.9076	Promoter (<=1kb)	10	93160890	93241328	80439	1	237459	ENSMUST00000069965.8	51	ENSMUSG00000020015	Cdk17	cyclin-dependent kinase 17
chr10	93294760	93295039	280	*	HBO1-rep_peak_1294	93294939	6.70315	4.62695	3.99774	Intron (ENSMUST00000008542.11/13713, intron 1 of 4)	10	93254744	93284975	30232	2	13713	ENSMUST00000223340.1	-9785	ENSMUSG00000008398	Elk3	ELK3, member of ETS oncogene family
chr10	93311026	93311348	323	*	HBO1-rep_peak_1295	93311143	8.76167	2.37933	5.73586	Promoter (<=1kb)	10	93247414	93311135	63722	2	13713	ENSMUST00000008542.11	0	ENSMUSG00000008398	Elk3	ELK3, member of ETS oncogene family
chr10	93453548	93454089	542	*	HBO1-rep_peak_1296	93453682	13.6112	2.85812	10.0745	Promoter (<=1kb)	10	93453451	93464185	10735	1	16993	ENSMUST00000216146.1	97	ENSMUSG00000015889	Lta4h	leukotriene A4 hydrolase
chr10	93481141	93481578	438	*	HBO1-rep_peak_1297	93481233	8.83352	4.93519	5.80104	Promoter (<=1kb)	10	93482471	93484818	2348	1	16993	ENSMUST00000217556.1	-893	ENSMUSG00000015889	Lta4h	leukotriene A4 hydrolase
chr10	94036079	94036613	535	*	HBO1-rep_peak_1298	94036375	19.7953	3.55612	15.8714	Promoter (<=1kb)	10	94036001	94145339	109339	1	13998	ENSMUST00000020208.4	78	ENSMUSG00000020021	Fgd6	FYVE, RhoGEF and PH domain containing 6
chr10	94147843	94148377	535	*	HBO1-rep_peak_1299	94148152	10.393	2.3337	7.16141	Promoter (<=1kb)	10	94148023	94197211	49189	1	22025	ENSMUST00000105290.8	0	ENSMUSG00000005897	Nr2c1	nuclear receptor subfamily 2, group C, member 1
chr10	94233842	94234165	324	*	HBO1-rep_peak_1300	94233884	5.85335	3.3211	3.31522	Distal Intergenic	10	94199037	94203538	4502	1	66414	ENSMUST00000125379.1	34805	ENSMUSG00000020022	Ndufa12	NADH:ubiquinone oxidoreductase subunit A12
chr10	94515021	94515546	526	*	HBO1-rep_peak_1301	94515101	5.38052	1.74587	2.95754	Promoter (<=1kb)	10	94514857	94590956	76100	1	319880	ENSMUST00000065060.11	164	ENSMUSG00000020023	Tmcc3	transmembrane and coiled coil domains 3
chr10	94545426	94545732	307	*	HBO1-rep_peak_1302	94545646	7.36809	5.05373	4.54263	Promoter (<=1kb)	10	94545431	94578922	33492	1	319880	ENSMUST00000148823.2	0	ENSMUSG00000020023	Tmcc3	transmembrane and coiled coil domains 3
chr10	94688807	94689163	357	*	HBO1-rep_peak_1303	94688955	16.5825	3.1116	12.8366	Promoter (<=1kb)	10	94688718	94721773	33056	1	77048	ENSMUST00000220352.1	89	ENSMUSG00000020024	Cep83	centrosomal protein 83
chr10	94943738	94944372	635	*	HBO1-rep_peak_1304	94944278	7.33215	2.08191	4.54263	Promoter (<=1kb)	10	94790866	94944835	153970	2	54712	ENSMUST00000099337.4	463	ENSMUSG00000074785	Plxnc1	plexin C1
chr10	94944538	94944923	386	*	HBO1-rep_peak_1305	94944650	9.87939	2.32893	6.71153	Promoter (<=1kb)	10	94790866	94944835	153970	2	54712	ENSMUST00000099337.4	0	ENSMUSG00000074785	Plxnc1	plexin C1
chr10	95236499	95236856	358	*	HBO1-rep_peak_1306	95236695	13.2346	7.27467	9.72715	Intron (ENSMUST00000220279.1/12905, intron 1 of 1)	10	95174746	95322965	148220	2	12905	ENSMUST00000220279.1	86109	ENSMUSG00000045867	Cradd	CASP2 and RIPK1 domain containing adaptor with death domain
chr10	95254661	95254936	276	*	HBO1-rep_peak_1307	95254761	7.66459	4.3057	4.79194	Intron (ENSMUST00000220279.1/12905, intron 1 of 1)	10	95174746	95322965	148220	2	12905	ENSMUST00000220279.1	68029	ENSMUSG00000045867	Cradd	CASP2 and RIPK1 domain containing adaptor with death domain
chr10	95287252	95287613	362	*	HBO1-rep_peak_1308	95287384	4.79185	3.46076	2.48874	Intron (ENSMUST00000220279.1/12905, intron 1 of 1)	10	95174746	95322965	148220	2	12905	ENSMUST00000220279.1	35352	ENSMUSG00000045867	Cradd	CASP2 and RIPK1 domain containing adaptor with death domain
chr10	95322203	95322546	344	*	HBO1-rep_peak_1309	95322404	6.47751	3.70248	3.8265	Promoter (<=1kb)	10	95174746	95322965	148220	2	12905	ENSMUST00000220279.1	419	ENSMUSG00000045867	Cradd	CASP2 and RIPK1 domain containing adaptor with death domain
chr10	95323555	95324000	446	*	HBO1-rep_peak_1310	95323810	9.78053	3.18143	6.62566	Promoter (<=1kb)	10	95175265	95323565	148301	2	12905	ENSMUST00000217809.1	0	ENSMUSG00000045867	Cradd	CASP2 and RIPK1 domain containing adaptor with death domain
chr10	95515224	95515838	615	*	HBO1-rep_peak_1311	95515576	14.1971	2.52504	10.6213	Promoter (<=1kb)	10	95515654	95541778	26125	1	93765	ENSMUST00000220428.1	0	ENSMUSG00000074781	Ube2n	ubiquitin-conjugating enzyme E2N
chr10	95563500	95564124	625	*	HBO1-rep_peak_1312	95563914	23.39	3.06955	19.3002	Promoter (<=1kb)	10	95547007	95564146	17140	2	71207	ENSMUST00000020217.6	22	ENSMUSG00000020029	Nudt4	nudix hydrolase 4
chr10	95680758	95681037	280	*	HBO1-rep_peak_1313	95680857	11.1767	6.28758	7.85709	Distal Intergenic	10	95547007	95564146	17140	2	71207	ENSMUST00000020217.6	-116612	ENSMUSG00000020029	Nudt4	nudix hydrolase 4
chr10	95893376	95893665	290	*	HBO1-rep_peak_1314	95893515	10.0007	3.75823	6.82213	Exon (ENSMUST00000218392.1/ENSMUST00000218392.1, exon 1 of 3)	10	95940650	95975501	34852	1	216238	ENSMUST00000219207.1	-46985	ENSMUSG00000036499	Eea1	early endosome antigen 1
chr10	96197153	96197536	384	*	HBO1-rep_peak_1315	96197344	18.0784	4.91786	14.2466	Distal Intergenic	10	96226020	96248866	22847	1	74881	ENSMUST00000219638.1	-28484	ENSMUSG00000112762	4930459C07Rik	RIKEN cDNA 4930459C07 gene
chr10	96718885	96719183	299	*	HBO1-rep_peak_1316	96719073	5.86828	2.91329	3.31719	Distal Intergenic	10	96617554	96618668	1115	1	12226	ENSMUST00000218953.1	101331	ENSMUSG00000036478	Btg1	BTG anti-proliferation factor 1
chr10	97327988	97328576	589	*	HBO1-rep_peak_1317	97328357	10.4007	3.54734	7.16826	Distal Intergenic	10	97423478	97423562	85	1	100628616	ENSMUST00000198473.1	-94902	ENSMUSG00000105557	Mir3966	microRNA 3966
chr10	98550370	98551042	673	*	HBO1-rep_peak_1318	98550754	19.7694	3.45593	15.8472	Intron (ENSMUST00000219170.1/ENSMUST00000219170.1, intron 1 of 2)	10	98299927	98351874	51948	2	667438	ENSMUST00000218457.1	-198496	ENSMUSG00000112896	Gm8633	predicted gene 8633
chr10	98915313	98915645	333	*	HBO1-rep_peak_1319	98915462	10.1077	2.22851	6.91814	Promoter (<=1kb)	10	98915472	98996930	81459	1	67972	ENSMUST00000219624.1	0	ENSMUSG00000019943	Atp2b1	ATPase, Ca++ transporting, plasma membrane 1
chr10	99107159	99107445	287	*	HBO1-rep_peak_1320	99107309	11.4314	2.63565	8.0911	Promoter (<=1kb)	10	99107103	99198074	90972	1	382406	ENSMUST00000159990.1	56	ENSMUSG00000019952	Poc1b	POC1 centriolar protein B
chr10	99133571	99133877	307	*	HBO1-rep_peak_1321	99133617	5.08049	3.9384	2.70038	Intron (ENSMUST00000020113.14/382406, intron 4 of 11)	10	99129487	99192789	63303	1	382406	ENSMUST00000159043.1	4084	ENSMUSG00000019952	Poc1b	POC1 centriolar protein B
chr10	99739428	99739829	402	*	HBO1-rep_peak_1322	99739743	5.65464	1.87833	3.14201	Intron (ENSMUST00000222959.1/ENSMUST00000222959.1, intron 1 of 1)	10	99759506	99830562	71057	1	102638712	ENSMUST00000217945.1	-19677	ENSMUSG00000112304	Gm35206	predicted gene, 35206
chr10	100297798	100298091	294	*	HBO1-rep_peak_1323	100297922	8.40735	3.99705	5.43172	Exon (ENSMUST00000218709.1/ENSMUST00000218709.1, exon 1 of 1)	10	100335676	100336589	914	1	100043224	ENSMUST00000186197.2	-37585	ENSMUSG00000094314	Gm4301	predicted gene 4301
chr10	103237553	103237828	276	*	HBO1-rep_peak_1324	103237643	13.4741	2.2065	9.94743	Promoter (1-2kb)	10	103214399	103236322	21924	2	74978	ENSMUST00000020043.11	-1231	ENSMUSG00000019892	Lrriq1	leucine-rich repeats and IQ motif containing 1
chr10	103754111	103754500	390	*	HBO1-rep_peak_1325	103754249	8.18462	2.09702	5.25332	Distal Intergenic	10	103393450	103397158	3709	1	103098	ENSMUST00000219936.1	360661	ENSMUSG00000019894	Slc6a15	solute carrier family 6 (neurotransmitter transporter), member 15
chr10	104046027	104046308	282	*	HBO1-rep_peak_1326	104046177	7.36809	4.80696	4.54263	Distal Intergenic	10	104142987	104145456	2470	1	637578	ENSMUST00000181634.7	-96679	ENSMUSG00000095022	Gm20765	predicted gene, 20765
chr10	104178755	104179168	414	*	HBO1-rep_peak_1327	104179040	10.5039	5.78084	7.26057	Promoter (1-2kb)	10	104177439	104179491	2053	1	637578	ENSMUST00000181239.1	1316	ENSMUSG00000095022	Gm20765	predicted gene, 20765
chr10	105178894	105179419	526	*	HBO1-rep_peak_1328	105179024	10.5534	4.34983	7.30465	Distal Intergenic	10	105189662	105199704	10043	2	278279	ENSMUST00000133441.1	20285	ENSMUSG00000036019	Tmtc2	transmembrane and tetratricopeptide repeat containing 2
chr10	106188114	106188445	332	*	HBO1-rep_peak_1329	106188311	6.17368	3.96772	3.57296	Distal Intergenic	10	106470339	106932492	462154	1	327814	ENSMUST00000029404.16	-281894	ENSMUSG00000053825	Ppfia2	protein tyrosine phosphatase, receptor type, f polypeptide (PTPRF), interacting protein (liprin), alpha 2
chr10	106391523	106391860	338	*	HBO1-rep_peak_1330	106391641	10.7094	2.29583	7.44776	Distal Intergenic	10	106470339	106932492	462154	1	327814	ENSMUST00000029404.16	-78479	ENSMUSG00000053825	Ppfia2	protein tyrosine phosphatase, receptor type, f polypeptide (PTPRF), interacting protein (liprin), alpha 2
chr10	108001702	108002017	316	*	HBO1-rep_peak_1331	108001772	16.2825	6.4907	12.558	Distal Intergenic	10	107946645	107977834	31190	1	628877	ENSMUST00000219670.1	55057	ENSMUSG00000112910	Gm29685	predicted gene, 29685
chr10	108096356	108096640	285	*	HBO1-rep_peak_1332	108096527	7.53305	4.83966	4.68624	Distal Intergenic	10	108162193	108277351	115159	1	17931	ENSMUST00000219263.1	-65553	ENSMUSG00000019907	Ppp1r12a	protein phosphatase 1, regulatory subunit 12A
chr10	108161580	108161861	282	*	HBO1-rep_peak_1333	108161770	8.2074	2.17384	5.2726	Promoter (<=1kb)	10	108162193	108277351	115159	1	17931	ENSMUST00000219263.1	-332	ENSMUSG00000019907	Ppp1r12a	protein phosphatase 1, regulatory subunit 12A
chr10	108162280	108163018	739	*	HBO1-rep_peak_1334	108162682	18.6537	3.39448	14.79	Promoter (<=1kb)	10	108162400	108277575	115176	1	17931	ENSMUST00000070663.5	0	ENSMUSG00000019907	Ppp1r12a	protein phosphatase 1, regulatory subunit 12A
chr10	108215950	108216237	288	*	HBO1-rep_peak_1335	108216075	15.4524	6.50253	11.7788	Intron (ENSMUST00000219263.1/17931, intron 3 of 24)	10	108249594	108279984	30391	1	17931	ENSMUST00000219759.1	-33357	ENSMUSG00000019907	Ppp1r12a	protein phosphatase 1, regulatory subunit 12A
chr10	108332126	108333419	1294	*	HBO1-rep_peak_1336	108333039	15.2049	2.63381	11.5539	Promoter (<=1kb)	10	108332817	108413754	80938	1	114774	ENSMUST00000218332.1	0	ENSMUSG00000035873	Pawr	PRKC, apoptosis, WT1, regulator
chr10	108415033	108415458	426	*	HBO1-rep_peak_1337	108415259	13.2346	7.27467	9.72715	Promoter (1-2kb)	10	108417251	108451616	34366	1	102640148	ENSMUST00000217857.1	-1793	ENSMUSG00000112532	Gm36283	predicted gene, 36283
chr10	108553266	108553560	295	*	HBO1-rep_peak_1338	108553380	9.21706	5.79404	6.1265	Intron (ENSMUST00000105276.7/20979, intron 10 of 11)	10	108627286	108636964	9679	2	20979	ENSMUST00000147593.1	83404	ENSMUSG00000035864	Syt1	synaptotagmin I
chr10	111164925	111165639	715	*	HBO1-rep_peak_1339	111165047	7.55055	2.19227	4.69964	Promoter (<=1kb)	10	111164802	111293754	128953	1	237542	ENSMUST00000095310.2	123	ENSMUSG00000020189	Osbpl8	oxysterol binding protein-like 8
chr10	111473338	111473941	604	*	HBO1-rep_peak_1340	111473553	21.7732	3.36959	17.7549	Promoter (<=1kb)	10	111473281	111495009	21729	1	53605	ENSMUST00000219143.1	57	ENSMUSG00000058799	Nap1l1	nucleosome assembly protein 1-like 1
chr10	111506615	111506975	361	*	HBO1-rep_peak_1341	111506760	5.82849	1.8826	3.30041	Promoter (<=1kb)	10	111506286	111508645	2360	1	21664	ENSMUST00000164773.1	329	ENSMUSG00000020205	Phlda1	pleckstrin homology like domain, family A, member 1
chr10	111972773	111973095	323	*	HBO1-rep_peak_1342	111972920	7.97122	2.323	5.06395	Promoter (<=1kb)	10	111972775	111986894	14120	1	52705	ENSMUST00000075924.7	0	ENSMUSG00000063334	Krr1	KRR1, small subunit (SSU) processome component, homolog (yeast)
chr10	112173850	112174571	722	*	HBO1-rep_peak_1343	112174352	14.0569	2.53924	10.4892	Promoter (1-2kb)	10	112172540	112215682	43143	1	353025	ENSMUST00000132994.1	1310	ENSMUSG00000035694	Caps2	calcyphosphine 2
chr10	112244059	112244339	281	*	HBO1-rep_peak_1344	112244180	8.27785	5.3005	5.32303	Distal Intergenic	10	112271121	112463050	191930	1	268345	ENSMUST00000219301.1	-26782	ENSMUSG00000035681	Kcnc2	potassium voltage gated channel, Shaw-related subfamily, member 2
chr10	112425584	112425869	286	*	HBO1-rep_peak_1345	112425643	5.96484	1.74711	3.39614	Intron (ENSMUST00000219301.1/268345, intron 2 of 4)	10	112456256	112465412	9157	1	268345	ENSMUST00000219607.1	-30387	ENSMUSG00000035681	Kcnc2	potassium voltage gated channel, Shaw-related subfamily, member 2
chr10	113272947	113273224	278	*	HBO1-rep_peak_1346	113273113	8.27785	5.3005	5.32303	Distal Intergenic	10	112925430	112928995	3566	2	382423	ENSMUST00000099276.3	-343952	ENSMUSG00000074748	Atxn7l3b	ataxin 7-like 3B
chr10	113575616	113575922	307	*	HBO1-rep_peak_1347	113575849	6.19655	4.30825	3.58647	Distal Intergenic	10	112925430	112928995	3566	2	382423	ENSMUST00000099276.3	-646621	ENSMUSG00000074748	Atxn7l3b	ataxin 7-like 3B
chr10	114535520	114535805	286	*	HBO1-rep_peak_1348	114535717	6.36238	2.32839	3.73841	Intron (ENSMUST00000061632.7/237553, intron 6 of 18)	10	114398823	114801364	402542	2	237553	ENSMUST00000061632.7	265559	ENSMUSG00000050663	Trhde	TRH-degrading enzyme
chr10	115305271	115305573	303	*	HBO1-rep_peak_1349	115305460	9.31879	5.51561	6.20752	Intron (ENSMUST00000020343.8/216344, intron 1 of 6)	10	115287084	115315591	28508	2	216344	ENSMUST00000020343.8	10018	ENSMUSG00000020132	Rab21	RAB21, member RAS oncogene family
chr10	115385015	115385318	304	*	HBO1-rep_peak_1350	115385173	9.90569	2.27581	6.7361	Promoter (<=1kb)	10	115384959	115432772	47814	1	216345	ENSMUST00000036044.8	56	ENSMUSG00000034163	Zfc3h1	zinc finger, C3H1-type containing
chr10	115385542	115385833	292	*	HBO1-rep_peak_1351	115385614	7.50287	2.10625	4.66618	Promoter (<=1kb)	10	115384959	115432772	47814	1	216345	ENSMUST00000036044.8	583	ENSMUSG00000034163	Zfc3h1	zinc finger, C3H1-type containing
chr10	116524959	116525288	330	*	HBO1-rep_peak_1352	116525107	12.4747	6.00844	9.03554	Intron (ENSMUST00000220305.1/ENSMUST00000220305.1, intron 2 of 2)	10	116485165	116549163	63999	2	72068	ENSMUST00000164088.7	23875	ENSMUSG00000020166	Cnot2	CCR4-NOT transcription complex, subunit 2
chr10	116580865	116581278	414	*	HBO1-rep_peak_1353	116581083	18.6795	3.28059	14.8131	Promoter (<=1kb)	10	116517321	116581428	64108	2	72068	ENSMUST00000218744.1	150	ENSMUSG00000020166	Cnot2	CCR4-NOT transcription complex, subunit 2
chr10	116581567	116582195	629	*	HBO1-rep_peak_1354	116581665	13.3597	2.52927	9.84388	Promoter (<=1kb)	10	116509791	116581511	71721	2	72068	ENSMUST00000020374.5	-56	ENSMUSG00000020166	Cnot2	CCR4-NOT transcription complex, subunit 2
chr10	116612996	116613350	355	*	HBO1-rep_peak_1355	116613236	8.71601	4.39089	5.69532	Distal Intergenic	10	116509791	116581511	71721	2	72068	ENSMUST00000020374.5	-31485	ENSMUSG00000020166	Cnot2	CCR4-NOT transcription complex, subunit 2
chr10	116761405	116761797	393	*	HBO1-rep_peak_1356	116761554	8.27785	5.3005	5.32303	Distal Intergenic	10	116729253	116739760	10508	1	75878	ENSMUST00000218193.1	32152	ENSMUSG00000112924	4930579P08Rik	RIKEN cDNA 4930579P08 gene
chr10	116763104	116763414	311	*	HBO1-rep_peak_1357	116763210	9.21706	5.54727	6.1265	Distal Intergenic	10	116729253	116739760	10508	1	75878	ENSMUST00000218193.1	33851	ENSMUSG00000112924	4930579P08Rik	RIKEN cDNA 4930579P08 gene
chr10	116923843	116924178	336	*	HBO1-rep_peak_1358	116924058	12.3316	5.07814	8.90546	Intron (ENSMUST00000020375.6/216363, intron 3 of 9)	10	116915940	116919933	3994	2	216363	ENSMUST00000219570.1	-3910	ENSMUSG00000064181	Rab3ip	RAB3A interacting protein
chr10	116949796	116950378	583	*	HBO1-rep_peak_1359	116950002	12.2622	2.3308	8.84131	Promoter (<=1kb)	10	116905784	116950380	44597	2	216363	ENSMUST00000020375.6	2	ENSMUSG00000064181	Rab3ip	RAB3A interacting protein
chr10	117131023	117131306	284	*	HBO1-rep_peak_1360	117131198	10.1365	4.9259	6.94412	Promoter (<=1kb)	10	117084411	117130846	46436	2	327826	ENSMUST00000218868.1	-177	ENSMUSG00000020170	Frs2	fibroblast growth factor receptor substrate 2
chr10	117147874	117148451	578	*	HBO1-rep_peak_1361	117148292	18.3713	2.83261	14.5206	Promoter (<=1kb)	10	117082805	117148495	65691	2	327826	ENSMUST00000219483.1	44	ENSMUSG00000020170	Frs2	fibroblast growth factor receptor substrate 2
chr10	117376074	117376836	763	*	HBO1-rep_peak_1362	117376596	16.9852	2.57981	13.218	Promoter (<=1kb)	10	117353805	117376928	23124	2	432508	ENSMUST00000177145.7	92	ENSMUSG00000055531	Cpsf6	cleavage and polyadenylation specific factor 6
chr10	117571398	117571794	397	*	HBO1-rep_peak_1363	117571634	8.27785	5.3005	5.32303	Distal Intergenic	10	117629500	117635373	5874	1	70574	ENSMUST00000138020.7	-57706	ENSMUSG00000020183	Cpm	carboxypeptidase M
chr10	117732930	117733213	284	*	HBO1-rep_peak_1364	117733043	7.98109	5.02591	5.07318	Distal Intergenic	10	117735900	117744942	9043	2	215436	ENSMUST00000219482.1	11729	ENSMUSG00000060181	Slc35e3	solute carrier family 35, member E3
chr10	117845260	117845944	685	*	HBO1-rep_peak_1365	117845706	11.6731	2.27253	8.31007	Promoter (<=1kb)	10	117813871	117846035	32165	2	215449	ENSMUST00000064667.8	91	ENSMUSG00000052681	Rap1b	RAS related protein 1b
chr10	118030366	118030726	361	*	HBO1-rep_peak_1366	118030516	9.5476	4.96523	6.41478	Distal Intergenic	10	117925459	117948292	22834	1	71067	ENSMUST00000217950.1	104907	ENSMUSG00000112500	4933411E08Rik	RIKEN cDNA 4933411E08 gene
chr10	118071666	118072287	622	*	HBO1-rep_peak_1367	118071774	18.6492	4.12713	14.7862	Distal Intergenic	10	118141811	118146760	4950	1	17245	ENSMUST00000219827.1	-69524	ENSMUSG00000020212	Mdm1	transformed mouse 3T3 cell double minute 1
chr10	118126132	118126467	336	*	HBO1-rep_peak_1368	118126267	12.6839	5.82658	9.22406	Distal Intergenic	10	118141811	118146760	4950	1	17245	ENSMUST00000219827.1	-15344	ENSMUSG00000020212	Mdm1	transformed mouse 3T3 cell double minute 1
chr10	118224192	118224525	334	*	HBO1-rep_peak_1369	118224373	8.41215	5.2903	5.43172	Distal Intergenic	10	118204942	118210047	5106	1	50929	ENSMUST00000096691.4	19250	ENSMUSG00000074695	Il22	interleukin 22
chr10	118601079	118601513	435	*	HBO1-rep_peak_1370	118601410	10.2513	5.96625	7.03096	Distal Intergenic	10	118502035	118556525	54491	2	103214	ENSMUST00000220034.1	-44554	ENSMUSG00000112230	Ifngas1	Ifng antisense RNA 1
chr10	118787330	118787606	277	*	HBO1-rep_peak_1371	118787493	7.36809	4.80696	4.54263	Distal Intergenic	10	118714481	118715726	1246	2	102636202	ENSMUST00000219594.1	-71604	ENSMUSG00000112029	Gm33337	predicted gene, 33337
chr10	118868276	118868695	420	*	HBO1-rep_peak_1372	118868623	5.19335	1.83283	2.80095	Promoter (<=1kb)	10	118861023	118868299	7277	2	69181	ENSMUST00000218692.1	0	ENSMUSG00000028630	Dyrk2	dual-specificity tyrosine-(Y)-phosphorylation regulated kinase 2
chr10	119239262	119240005	744	*	HBO1-rep_peak_1373	119239426	13.3756	2.44993	9.85867	Promoter (<=1kb)	10	119216478	119239303	22826	2	71902	ENSMUST00000126373.1	0	ENSMUSG00000020114	Cand1	cullin associated and neddylation disassociated 1
chr10	120230769	120231071	303	*	HBO1-rep_peak_1374	120230934	12.6201	5.33722	9.16842	Intron (ENSMUST00000020444.15/66225, intron 2 of 2)	10	120227186	120232071	4886	1	66225	ENSMUST00000130198.2	3583	ENSMUSG00000020224	Llph	LLP homolog, long-term synaptic facilitation (Aplysia)
chr10	120294536	120294881	346	*	HBO1-rep_peak_1375	120294707	9.21706	5.79404	6.1265	Distal Intergenic	10	120227186	120232071	4886	1	66225	ENSMUST00000130198.2	67350	ENSMUSG00000020224	Llph	LLP homolog, long-term synaptic facilitation (Aplysia)
chr10	120383694	120384090	397	*	HBO1-rep_peak_1376	120384002	6.48987	4.56018	3.8265	Exon (ENSMUST00000160091.7/ENSMUST00000160091.7, exon 4 of 4)	10	120389523	120392793	3271	1	320626	ENSMUST00000161291.1	-5433	ENSMUSG00000090191	9230105E05Rik	RIKEN cDNA 9230105E05 gene
chr10	120414569	120414946	378	*	HBO1-rep_peak_1377	120414726	10.1839	6.04081	6.97907	Intron (ENSMUST00000072777.13/15364, intron 3 of 4)	10	120389523	120392793	3271	1	320626	ENSMUST00000161291.1	25046	ENSMUSG00000090191	9230105E05Rik	RIKEN cDNA 9230105E05 gene
chr10	120422273	120422569	297	*	HBO1-rep_peak_1378	120422450	9.21706	5.79404	6.1265	Intron (ENSMUST00000072777.13/15364, intron 3 of 4)	10	120447991	120448110	120	2	791076	ENSMUST00000103249.1	25541	ENSMUSG00000076448	Mir763	microRNA 763
chr10	120475244	120476200	957	*	HBO1-rep_peak_1379	120475850	12.6607	2.57908	9.20654	Promoter (<=1kb)	10	120470290	120476292	6003	2	15364	ENSMUST00000159310.1	92	ENSMUSG00000056758	Hmga2	high mobility group AT-hook 2
chr10	120944452	120944743	292	*	HBO1-rep_peak_1380	120944651	9.80723	3.0927	6.64714	Intron (ENSMUST00000119944.7/380664, intron 4 of 12)	10	120923413	120979332	55920	2	380664	ENSMUST00000119944.7	34589	ENSMUSG00000048661	Lemd3	LEM domain containing 3
chr10	120978258	120979220	963	*	HBO1-rep_peak_1381	120978792	10.615	2.23205	7.36013	Promoter (<=1kb)	10	120923413	120979332	55920	2	380664	ENSMUST00000119944.7	112	ENSMUSG00000048661	Lemd3	LEM domain containing 3
chr10	121164779	121165057	279	*	HBO1-rep_peak_1382	121164888	6.99767	3.32948	4.25679	Distal Intergenic	10	121199141	121202649	3509	2	74647	ENSMUST00000219710.1	37592	ENSMUSG00000112846	4930432O09Rik	RIKEN cDNA 4930432O09 gene
chr10	121377125	121377436	312	*	HBO1-rep_peak_1383	121377297	12.5915	5.67197	9.14374	Promoter (<=1kb)	10	121377074	121380155	3082	1	75612	ENSMUST00000220350.1	51	ENSMUSG00000034707	Gns	glucosamine (N-acetyl)-6-sulfatase
chr10	121542632	121542913	282	*	HBO1-rep_peak_1384	121542877	5.86828	2.91329	3.31719	Distal Intergenic	10	121551080	121552449	1370	2	56480	ENSMUST00000219439.1	9536	ENSMUSG00000020115	Tbk1	TANK-binding kinase 1
chr10	121602125	121602609	485	*	HBO1-rep_peak_1385	121602218	9.97286	3.70957	6.79791	Promoter (1-2kb)	10	121589619	121600813	11195	2	73192	ENSMUST00000219334.1	-1312	ENSMUSG00000034667	Xpot	exportin, tRNA (nuclear export receptor for tRNAs)
chr10	121625948	121626288	341	*	HBO1-rep_peak_1386	121626194	12.2622	2.3308	8.84131	Promoter (<=1kb)	10	121587380	121626316	38937	2	73192	ENSMUST00000039810.7	28	ENSMUSG00000034667	Xpot	exportin, tRNA (nuclear export receptor for tRNAs)
chr10	121944513	121944846	334	*	HBO1-rep_peak_1387	121944715	11.5656	2.31064	8.21199	Intron (ENSMUST00000020322.11/117600, intron 1 of 21)	10	121780991	122047308	266318	2	117600	ENSMUST00000020322.11	102462	ENSMUSG00000020121	Srgap1	SLIT-ROBO Rho GTPase activating protein 1
chr10	122047240	122047717	478	*	HBO1-rep_peak_1388	122047513	6.69624	1.97622	3.99242	Promoter (<=1kb)	10	121780991	122047308	266318	2	117600	ENSMUST00000020322.11	0	ENSMUSG00000020121	Srgap1	SLIT-ROBO Rho GTPase activating protein 1
chr10	122096658	122097021	364	*	HBO1-rep_peak_1389	122096965	10.0198	2.41538	6.83875	Promoter (<=1kb)	10	122096056	122097126	1071	2	216395	ENSMUST00000135083.1	105	ENSMUSG00000034620	Rxylt1	ribitol xylosyltransferase 1
chr10	122141042	122141492	451	*	HBO1-rep_peak_1390	122141344	7.36809	5.05373	4.54263	Distal Intergenic	10	122119700	122130558	10859	1	100043513	ENSMUST00000219576.1	21342	ENSMUSG00000111952	Gm4489	predicted gene 4489
chr10	122366184	122366478	295	*	HBO1-rep_peak_1391	122366281	15.6739	6.36197	11.9879	Distal Intergenic	10	122448499	122453452	4954	1	54140	ENSMUST00000020323.6	-82021	ENSMUSG00000020123	Avpr1a	arginine vasopressin receptor 1A
chr10	122505704	122506170	467	*	HBO1-rep_peak_1392	122505993	7.73977	3.77173	4.85688	Intron (ENSMUST00000218285.1/ENSMUST00000218285.1, intron 1 of 2)	10	122448499	122453452	4954	1	54140	ENSMUST00000020323.6	57205	ENSMUSG00000020123	Avpr1a	arginine vasopressin receptor 1A
chr10	122783672	122783997	326	*	HBO1-rep_peak_1393	122783932	7.36809	4.80696	4.54263	Intron (ENSMUST00000162853.7/319468, intron 2 of 5)	10	122757198	122811471	54274	1	319468	ENSMUST00000160315.1	26474	ENSMUSG00000034613	Ppm1h	protein phosphatase 1H (PP2C domain containing)
chr10	122985263	122985984	722	*	HBO1-rep_peak_1394	122985794	14.3886	2.78348	10.7912	Promoter (<=1kb)	10	122985074	122985831	758	2	387251	ENSMUST00000220378.1	0	ENSMUSG00000065406	Mirlet7i	microRNA let7i
chr10	122986244	122986542	299	*	HBO1-rep_peak_1395	122986358	5.42554	1.88567	2.99512	Promoter (<=1kb)	10	122985074	122985831	758	2	387251	ENSMUST00000220378.1	-413	ENSMUSG00000065406	Mirlet7i	microRNA let7i
chr10	123075920	123076224	305	*	HBO1-rep_peak_1396	123076039	11.8743	2.66268	8.49317	Promoter (<=1kb)	10	122995349	123076025	80677	2	67074	ENSMUST00000037557.8	0	ENSMUSG00000034602	Mon2	MON2 homolog, regulator of endosome to Golgi trafficking
chr10	123196428	123196850	423	*	HBO1-rep_peak_1397	123196705	7.33255	2.13226	4.54263	Promoter (<=1kb)	10	123161447	123196926	35480	2	14479	ENSMUST00000219010.1	76	ENSMUSG00000020124	Usp15	ubiquitin specific peptidase 15
chr10	125957811	125958129	319	*	HBO1-rep_peak_1398	125957883	8.27785	5.3005	5.32303	Distal Intergenic	10	125966219	125998013	31795	1	320398	ENSMUST00000217813.1	-8090	ENSMUSG00000020105	Lrig3	leucine-rich repeats and immunoglobulin-like domains 3
chr10	125966259	125966558	300	*	HBO1-rep_peak_1399	125966375	7.97122	2.29483	5.06395	Promoter (<=1kb)	10	125966253	126015359	49107	1	320398	ENSMUST00000074807.7	6	ENSMUSG00000020105	Lrig3	leucine-rich repeats and immunoglobulin-like domains 3
chr10	125995527	125995832	306	*	HBO1-rep_peak_1400	125995698	11.1767	6.28758	7.85709	Exon (ENSMUST00000217813.1/320398, exon 5 of 8)	10	125986722	125994466	7745	1	320398	ENSMUST00000218593.1	8805	ENSMUSG00000020105	Lrig3	leucine-rich repeats and immunoglobulin-like domains 3
chr10	126701093	126701563	471	*	HBO1-rep_peak_1401	126701319	8.2074	2.19637	5.2726	Distal Intergenic	10	126710282	126710391	110	2	102465224	ENSMUST00000184232.1	8828	ENSMUSG00000098756	Mir378d	microRNA 378d
chr10	126978971	126980232	1262	*	HBO1-rep_peak_1402	126979223	23.39	3.06955	19.3002	Promoter (<=1kb)	10	126979029	126980800	1772	1	52468	ENSMUST00000219917.1	0	ENSMUSG00000078429	Ctdsp2	CTD (carboxy-terminal domain, RNA polymerase II, polypeptide A) small phosphatase 2
chr10	127048163	127048522	360	*	HBO1-rep_peak_1403	127048337	11.3145	4.01171	7.98114	Promoter (<=1kb)	10	127048250	127052969	4720	1	13115	ENSMUST00000165764.7	0	ENSMUSG00000006724	Cyp27b1	cytochrome P450, family 27, subfamily b, polypeptide 1
chr10	127064051	127064472	422	*	HBO1-rep_peak_1404	127064190	11.893	3.4539	8.51057	Promoter (<=1kb)	10	127064298	127065315	1018	1	12567	ENSMUST00000123456.1	0	ENSMUSG00000006728	Cdk4	cyclin-dependent kinase 4
chr10	127069233	127069774	542	*	HBO1-rep_peak_1405	127069386	23.6063	6.51609	19.5064	Promoter (<=1kb)	10	127068241	127069400	1160	2	67125	ENSMUST00000218488.1	0	ENSMUSG00000006736	Tspan31	tetraspanin 31
chr10	127069962	127070316	355	*	HBO1-rep_peak_1406	127070136	11.1707	5.84036	7.85709	Promoter (<=1kb)	10	127067280	127070264	2985	2	67125	ENSMUST00000060991.5	0	ENSMUSG00000006736	Tspan31	tetraspanin 31
chr10	127188285	127188615	331	*	HBO1-rep_peak_1407	127188491	5.82487	1.99114	3.29709	Promoter (<=1kb)	10	127185446	127188294	2849	2	52666	ENSMUST00000218478.1	0	ENSMUSG00000019467	Arhgef25	Rho guanine nucleotide exchange factor (GEF) 25
chr10	127211130	127211533	404	*	HBO1-rep_peak_1408	127211356	14.7546	2.84625	11.1358	Promoter (<=1kb)	10	127197067	127211555	14489	2	117150	ENSMUST00000013970.8	22	ENSMUSG00000025417	Pip4k2c	phosphatidylinositol-5-phosphate 4-kinase, type II, gamma
chr10	127266491	127266936	446	*	HBO1-rep_peak_1409	127266576	11.4805	2.35547	8.13326	Promoter (<=1kb)	10	127266387	127281950	15564	1	69654	ENSMUST00000026479.10	104	ENSMUSG00000025410	Dctn2	dynactin 2
chr10	127288443	127288844	402	*	HBO1-rep_peak_1410	127288732	6.94482	1.92965	4.21296	Promoter (<=1kb)	10	127286568	127288853	2286	2	110962	ENSMUST00000156208.1	9	ENSMUSG00000025409	Mbd6	methyl-CpG binding domain protein 6
chr10	127291052	127291350	299	*	HBO1-rep_peak_1411	127291180	15.4382	4.04107	11.7671	Promoter (<=1kb)	10	127290829	127293753	2925	1	13198	ENSMUST00000230446.1	223	ENSMUSG00000025408	Ddit3	DNA-damage inducible transcript 3
chr10	127295847	127296209	363	*	HBO1-rep_peak_1412	127296025	8.31617	2.42954	5.35861	Promoter (1-2kb)	10	127296349	127297675	1327	2	216443	ENSMUST00000139683.1	1466	ENSMUSG00000040354	Mars1	methionine-tRNA synthetase 1
chr10	127516552	127517134	583	*	HBO1-rep_peak_1413	127516658	8.31617	2.46172	5.35861	Promoter (1-2kb)	10	127514967	127517154	2188	1	407790	ENSMUST00000035735.10	1585	ENSMUSG00000040280	Ndufa4l2	Ndufa4, mitochondrial complex associated like 2
chr10	127739485	127740053	569	*	HBO1-rep_peak_1414	127739644	9.73307	2.18276	6.58241	Promoter (<=1kb)	10	127739538	127747349	7812	1	320080	ENSMUST00000054287.8	0	ENSMUSG00000044617	Zbtb39	zinc finger and BTB domain containing 39
chr10	128035743	128036448	706	*	HBO1-rep_peak_1415	128035904	7.63764	1.939	4.77467	Promoter (<=1kb)	10	128035635	128048637	13003	1	17938	ENSMUST00000092048.12	108	ENSMUSG00000061315	Naca	nascent polypeptide-associated complex alpha polypeptide
chr10	128058358	128058780	423	*	HBO1-rep_peak_1416	128058637	21.1023	3.82372	17.1105	Promoter (<=1kb)	10	128058954	128077272	18319	1	56351	ENSMUST00000052798.13	-174	ENSMUSG00000071072	Ptges3	prostaglandin E synthase 3
chr10	128059085	128059856	772	*	HBO1-rep_peak_1417	128059385	26.4669	3.6421	22.2561	Promoter (<=1kb)	10	128059011	128076978	17968	1	56351	ENSMUST00000084771.2	74	ENSMUSG00000071072	Ptges3	prostaglandin E synthase 3
chr10	128083308	128084135	828	*	HBO1-rep_peak_1418	128083411	21.4135	3.41975	17.4101	Promoter (<=1kb)	10	128083306	128084086	781	1	11947	ENSMUST00000127439.1	2	ENSMUSG00000025393	Atp5b	ATP synthase, H+ transporting mitochondrial F1 complex, beta subunit
chr10	128091623	128092376	754	*	HBO1-rep_peak_1419	128092209	10.0944	3.59657	6.90555	Promoter (<=1kb)	10	128091635	128129303	37669	1	116848	ENSMUST00000220049.1	0	ENSMUSG00000040054	Baz2a	bromodomain adjacent to zinc finger domain, 2A
chr10	128092582	128093304	723	*	HBO1-rep_peak_1420	128092987	14.0318	2.73951	10.4655	Promoter (<=1kb)	10	128092783	128119325	26543	1	116848	ENSMUST00000219072.1	0	ENSMUSG00000040054	Baz2a	bromodomain adjacent to zinc finger domain, 2A
chr10	128096995	128097561	567	*	HBO1-rep_peak_1421	128097236	10.6551	2.26217	7.39728	Promoter (<=1kb)	10	128096380	128119340	22961	1	116848	ENSMUST00000219980.1	615	ENSMUSG00000040054	Baz2a	bromodomain adjacent to zinc finger domain, 2A
chr10	128123879	128124182	304	*	HBO1-rep_peak_1422	128124001	11.289	5.06017	7.95861	Exon (ENSMUST00000238829.1/116848, exon 21 of 29)	10	128133324	128134235	912	2	56516	ENSMUST00000217722.1	10053	ENSMUSG00000040043	Rbms2	RNA binding motif, single stranded interacting protein 2
chr10	128125004	128125362	359	*	HBO1-rep_peak_1423	128125081	6.11664	2.67181	3.53173	Exon (ENSMUST00000238829.1/116848, exon 24 of 29)	10	128133324	128134235	912	2	56516	ENSMUST00000217722.1	8873	ENSMUSG00000040043	Rbms2	RNA binding motif, single stranded interacting protein 2
chr10	128127425	128127757	333	*	HBO1-rep_peak_1424	128127613	10.6844	4.78833	7.42535	3' UTR	10	128133324	128134235	912	2	56516	ENSMUST00000217722.1	6478	ENSMUSG00000040043	Rbms2	RNA binding motif, single stranded interacting protein 2
chr10	128132126	128132425	300	*	HBO1-rep_peak_1425	128132255	10.8162	5.26295	7.54711	Promoter (1-2kb)	10	128133324	128134235	912	2	56516	ENSMUST00000217722.1	1810	ENSMUSG00000040043	Rbms2	RNA binding motif, single stranded interacting protein 2
chr10	128145407	128145786	380	*	HBO1-rep_peak_1426	128145485	5.26629	3.09578	2.86055	Promoter (1-2kb)	10	128137678	128143729	6052	2	56516	ENSMUST00000218884.1	-1678	ENSMUSG00000040043	Rbms2	RNA binding motif, single stranded interacting protein 2
chr10	128158248	128158583	336	*	HBO1-rep_peak_1427	128158393	7.04666	3.98702	4.29547	Intron (ENSMUST00000099139.8/56516, intron 2 of 13)	10	128137678	128143729	6052	2	56516	ENSMUST00000218884.1	-14519	ENSMUSG00000040043	Rbms2	RNA binding motif, single stranded interacting protein 2
chr10	128210986	128211372	387	*	HBO1-rep_peak_1428	128211243	9.91508	2.99578	6.74468	Promoter (<=1kb)	10	128209908	128211807	1900	2	66701	ENSMUST00000061995.9	435	ENSMUSG00000051346	Spryd4	SPRY domain containing 4
chr10	128303975	128304417	443	*	HBO1-rep_peak_1429	128304241	15.5917	6.87786	11.9105	Promoter (<=1kb)	10	128303398	128321353	17956	1	103135	ENSMUST00000219255.1	577	ENSMUSG00000005682	Pan2	PAN2 poly(A) specific ribonuclease subunit
chr10	128322623	128322942	320	*	HBO1-rep_peak_1430	128322733	8.70975	2.16057	5.69406	Promoter (<=1kb)	10	128322847	128323674	828	1	56530	ENSMUST00000219199.1	0	ENSMUSG00000025381	Cnpy2	canopy FGF signaling regulator 2
chr10	128337834	128338314	481	*	HBO1-rep_peak_1431	128338154	14.7546	2.84625	11.1358	Promoter (<=1kb)	10	128337734	128362479	24746	1	12974	ENSMUST00000005826.8	100	ENSMUSG00000005683	Cs	citrate synthase
chr10	128377157	128377737	581	*	HBO1-rep_peak_1432	128377376	19.9061	3.24898	15.9755	Promoter (<=1kb)	10	128377119	128394006	16888	1	237615	ENSMUST00000014642.9	38	ENSMUSG00000014498	Ankrd52	ankyrin repeat domain 52
chr10	128458491	128459141	651	*	HBO1-rep_peak_1433	128458959	9.96002	2.23619	6.78551	Promoter (<=1kb)	10	128458680	128458768	89	1	102465894	ENSMUST00000184718.1	0	ENSMUSG00000098957	Mir8105	microRNA 8105
chr10	128493376	128493857	482	*	HBO1-rep_peak_1434	128493703	12.253	3.81772	8.8331	Promoter (<=1kb)	10	128490861	128493759	2899	2	17904	ENSMUST00000219554.1	0	ENSMUSG00000090841	Myl6	myosin, light polypeptide 6, alkali, smooth muscle and non-muscle
chr10	128547232	128548496	1265	*	HBO1-rep_peak_1435	128547593	19.3629	3.12577	15.461	Promoter (<=1kb)	10	128541963	128547774	5812	2	103284	ENSMUST00000040572.9	0	ENSMUSG00000039810	Zc3h10	zinc finger CCCH type containing 10
chr10	128565137	128565882	746	*	HBO1-rep_peak_1436	128565634	19.8349	3.2165	15.9079	Promoter (<=1kb)	10	128563152	128565869	2718	2	18813	ENSMUST00000147068.1	0	ENSMUSG00000025364	Pa2g4	proliferation-associated 2G4
chr10	128622901	128623196	296	*	HBO1-rep_peak_1437	128623049	10.6746	5.35683	7.41612	Distal Intergenic	10	128624534	128626424	1891	2	27370	ENSMUST00000219591.1	3228	ENSMUSG00000025362	Rps26	ribosomal protein S26
chr10	128626068	128626493	426	*	HBO1-rep_peak_1438	128626303	15.7384	2.75786	12.0497	Promoter (<=1kb)	10	128624534	128626424	1891	2	27370	ENSMUST00000219591.1	0	ENSMUSG00000025362	Rps26	ribosomal protein S26
chr10	128695827	128696192	366	*	HBO1-rep_peak_1439	128696046	7.70831	2.01834	4.82911	Promoter (<=1kb)	10	128681803	128696257	14455	2	19344	ENSMUST00000220593.1	65	ENSMUSG00000000711	Rab5b	RAB5B, member RAS oncogene family
chr10	128747835	128748260	426	*	HBO1-rep_peak_1440	128748007	24.4514	3.85535	20.3162	Promoter (<=1kb)	10	128747889	128766563	18675	1	78428	ENSMUST00000163377.9	0	ENSMUSG00000064030	Pym1	PYM homolog 1, exon junction complex associated factor
chr10	128909927	128910225	299	*	HBO1-rep_peak_1441	128910049	8.22609	2.01905	5.28977	Promoter (<=1kb)	10	128909699	128912815	3117	1	12512	ENSMUST00000026407.8	228	ENSMUSG00000025351	Cd63	CD63 antigen
chr10	129388834	129389157	324	*	HBO1-rep_peak_1442	129388974	13.2346	7.27467	9.72715	Promoter (1-2kb)	10	129387635	129388594	960	1	258724	ENSMUST00000082342.2	1199	ENSMUSG00000094347	Or6c208	olfactory receptor family 6 subfamily C member 208
chr10	129394460	129394883	424	*	HBO1-rep_peak_1443	129394834	6.55834	2.28063	3.88896	Distal Intergenic	10	129387635	129388594	960	1	258724	ENSMUST00000082342.2	6825	ENSMUSG00000094347	Or6c208	olfactory receptor family 6 subfamily C member 208
chr10	129395628	129396033	406	*	HBO1-rep_peak_1444	129395763	11.0053	4.93165	7.71338	Distal Intergenic	10	129387635	129388594	960	1	258724	ENSMUST00000082342.2	7993	ENSMUSG00000094347	Or6c208	olfactory receptor family 6 subfamily C member 208
chr10	129969194	129969579	386	*	HBO1-rep_peak_1445	129969333	9.21706	5.79404	6.1265	Promoter (2-3kb)	10	129965736	129966698	963	2	100043200	ENSMUST00000167974.1	-2496	ENSMUSG00000094295	Or10u4	olfactory receptor family 10 subfamily U member 4
chr10	130470351	130470706	356	*	HBO1-rep_peak_1446	130470598	8.46206	2.57855	5.47281	Exon (ENSMUST00000218030.1/ENSMUST00000218030.1, exon 1 of 1)	10	130441562	130456050	14489	2	625109	ENSMUST00000170257.3	-14301	ENSMUSG00000092162	Vmn2r86	vomeronasal 2, receptor 86
chr10	130486908	130487531	624	*	HBO1-rep_peak_1447	130487370	11.9162	6.48056	8.53291	Intron (ENSMUST00000164227.3/625131, intron 1 of 5)	10	130471052	130497396	26345	2	625131	ENSMUST00000164227.3	9865	ENSMUSG00000091511	Vmn2r87	vomeronasal 2, receptor 87
chr11	3127165	3127578	414	*	HBO1-rep_peak_1448	3127511	6.57334	1.19807	3.90103	Promoter (1-2kb)	11	3126006	3131004	4999	1	236604	ENSMUST00000119128.7	1159	ENSMUSG00000121500	Pisd-ps1	phosphatidylserine decarboxylase, pseudogene 1
chr11	3129202	3129532	331	*	HBO1-rep_peak_1449	3129339	16.9279	1.76117	13.1639	Promoter (<=1kb)	11	3128972	3130146	1175	1	236604	ENSMUST00000152828.1	230	ENSMUSG00000121500	Pisd-ps1	phosphatidylserine decarboxylase, pseudogene 1
chr11	3130758	3131091	334	*	HBO1-rep_peak_1450	3130937	28.0439	1.87236	23.7785	Promoter (1-2kb)	11	3128972	3130146	1175	1	236604	ENSMUST00000152828.1	1786	ENSMUSG00000121500	Pisd-ps1	phosphatidylserine decarboxylase, pseudogene 1
chr11	3132700	3133366	667	*	HBO1-rep_peak_1451	3132866	48.5118	2.11782	43.8052	Promoter (2-3kb)	11	3131887	3136007	4121	2	78887	ENSMUST00000144447.7	2641	ENSMUSG00000023764	Sfi1	Sfi1 homolog, spindle assembly associated (yeast)
chr11	3134284	3134776	493	*	HBO1-rep_peak_1452	3134381	17.4437	1.46424	13.6474	Promoter (1-2kb)	11	3131887	3136007	4121	2	78887	ENSMUST00000144447.7	1231	ENSMUSG00000023764	Sfi1	Sfi1 homolog, spindle assembly associated (yeast)
chr11	3142382	3142761	380	*	HBO1-rep_peak_1453	3142559	71.1973	3.11764	66.2423	Promoter (<=1kb)	11	3131890	3142378	10489	2	78887	ENSMUST00000137633.7	-4	ENSMUSG00000023764	Sfi1	Sfi1 homolog, spindle assembly associated (yeast)
chr11	3142964	3143379	416	*	HBO1-rep_peak_1454	3143269	36.8362	2.18566	32.3376	Promoter (<=1kb)	11	3131890	3142378	10489	2	78887	ENSMUST00000137633.7	-586	ENSMUSG00000023764	Sfi1	Sfi1 homolog, spindle assembly associated (yeast)
chr11	3153108	3153494	387	*	HBO1-rep_peak_1455	3153295	87.6302	3.13974	82.5872	Exon (ENSMUST00000101655.9/78887, exon 13 of 32)	11	3144881	3146722	1842	2	78887	ENSMUST00000146888.1	-6386	ENSMUSG00000023764	Sfi1	Sfi1 homolog, spindle assembly associated (yeast)
chr11	3162788	3163141	354	*	HBO1-rep_peak_1456	3162958	57.2536	3.62808	52.4342	Promoter (1-2kb)	11	3131888	3164597	32710	2	78887	ENSMUST00000126746.8	1456	ENSMUSG00000023764	Sfi1	Sfi1 homolog, spindle assembly associated (yeast)
chr11	3174297	3175256	960	*	HBO1-rep_peak_1457	3174473	51.7225	4.24373	46.9725	Promoter (1-2kb)	11	3160035	3176466	16432	2	78887	ENSMUST00000143442.1	1210	ENSMUSG00000023764	Sfi1	Sfi1 homolog, spindle assembly associated (yeast)
chr11	3178568	3178915	348	*	HBO1-rep_peak_1458	3178821	38.3377	2.73706	33.8053	Promoter (1-2kb)	11	3153384	3177493	24110	2	78887	ENSMUST00000141422.7	-1075	ENSMUSG00000023764	Sfi1	Sfi1 homolog, spindle assembly associated (yeast)
chr11	3202741	3203170	430	*	HBO1-rep_peak_1459	3202841	6.52235	1.9746	3.85469	Promoter (<=1kb)	11	3202995	3244585	41591	1	74203	ENSMUST00000179770.7	0	ENSMUSG00000020454	Eif4enif1	eukaryotic translation initiation factor 4E nuclear import factor 1
chr11	3290438	3290930	493	*	HBO1-rep_peak_1460	3290495	6.92341	1.87819	4.1935	Promoter (<=1kb)	11	3290439	3309083	18645	1	56218	ENSMUST00000057089.12	0	ENSMUSG00000020453	Patz1	POZ (BTB) and AT hook containing zinc finger 1
chr11	3291247	3291840	594	*	HBO1-rep_peak_1461	3291475	22.3234	4.17128	18.278	Promoter (<=1kb)	11	3291459	3308142	16684	1	56218	ENSMUST00000123983.7	0	ENSMUSG00000020453	Patz1	POZ (BTB) and AT hook containing zinc finger 1
chr11	3292056	3292368	313	*	HBO1-rep_peak_1462	3292227	18.6982	4.16998	14.8307	Promoter (<=1kb)	11	3292195	3294668	2474	1	56218	ENSMUST00000153603.7	0	ENSMUSG00000020453	Patz1	POZ (BTB) and AT hook containing zinc finger 1
chr11	3294125	3294760	636	*	HBO1-rep_peak_1463	3294431	11.6375	2.94712	8.2761	Promoter (1-2kb)	11	3292868	3294895	2028	1	56218	ENSMUST00000136285.1	1257	ENSMUSG00000020453	Patz1	POZ (BTB) and AT hook containing zinc finger 1
chr11	3306958	3307248	291	*	HBO1-rep_peak_1464	3307142	7.50187	4.08918	4.66576	Promoter (1-2kb)	11	3308996	3320722	11727	1	100302648	ENSMUST00000152576.1	-1748	ENSMUSG00000084941	Gm11944	predicted gene 11944
chr11	3374088	3374578	491	*	HBO1-rep_peak_1465	3374122	7.04666	3.98702	4.29547	Promoter (2-3kb)	11	3344256	3371376	27121	2	16886	ENSMUST00000134576.7	-2712	ENSMUSG00000020451	Limk2	LIM motif-containing protein kinase 2
chr11	3389921	3390434	514	*	HBO1-rep_peak_1466	3390057	10.0802	5.15063	6.892	Intron (ENSMUST00000101638.3/16886, intron 2 of 15)	11	3344256	3371376	27121	2	16886	ENSMUST00000134576.7	-18545	ENSMUSG00000020451	Limk2	LIM motif-containing protein kinase 2
chr11	3392723	3393034	312	*	HBO1-rep_peak_1467	3392779	5.94584	3.57975	3.37951	Exon (ENSMUST00000101638.3/16886, exon 2 of 16)	11	3344256	3409174	64919	2	16886	ENSMUST00000101638.3	16140	ENSMUSG00000020451	Limk2	LIM motif-containing protein kinase 2
chr11	3814689	3814987	299	*	HBO1-rep_peak_1468	3814900	6.94403	4.40803	4.21229	Intron (ENSMUST00000070552.13/74309, intron 2 of 13)	11	3717912	3774732	56821	2	74309	ENSMUST00000155197.1	-39957	ENSMUSG00000020435	Osbp2	oxysterol binding protein 2
chr11	3869130	3869409	280	*	HBO1-rep_peak_1469	3869271	5.94584	3.44456	3.37951	Distal Intergenic	11	3724402	3863903	139502	2	74309	ENSMUST00000135250.1	-5227	ENSMUSG00000020435	Osbp2	oxysterol binding protein 2
chr11	4024416	4024838	423	*	HBO1-rep_peak_1470	4024696	9.21706	5.54727	6.1265	Distal Intergenic	11	4031462	4042469	11008	1	103655	ENSMUST00000129689.7	-6624	ENSMUSG00000019368	Sec14l4	SEC14-like lipid binding 4
chr11	4097141	4097438	298	*	HBO1-rep_peak_1471	4097196	11.0104	2.93752	7.71722	Promoter (1-2kb)	11	4091480	4095445	3966	2	67900	ENSMUST00000004868.5	-1696	ENSMUSG00000004748	Mtfp1	mitochondrial fission process 1
chr11	4120616	4121085	470	*	HBO1-rep_peak_1472	4120930	10.202	4.00543	6.99456	Promoter (1-2kb)	11	4097039	4118831	21793	2	67815	ENSMUST00000003681.7	-1785	ENSMUSG00000003585	Sec14l2	SEC14-like lipid binding 2
chr11	4122099	4122381	283	*	HBO1-rep_peak_1473	4122262	10.5157	4.33502	7.26934	Promoter (1-2kb)	11	4111157	4123415	12259	2	67815	ENSMUST00000145173.1	1034	ENSMUSG00000003585	Sec14l2	SEC14-like lipid binding 2
chr11	4186913	4187234	322	*	HBO1-rep_peak_1474	4187052	10.7372	2.62972	7.47404	Promoter (<=1kb)	11	4186822	4215502	28681	1	103724	ENSMUST00000180088.1	91	ENSMUSG00000034412	Tbc1d10a	TBC1 domain family, member 10a
chr11	4266583	4266858	276	*	HBO1-rep_peak_1475	4266725	8.93767	2.24144	5.89317	Promoter (<=1kb)	11	4266796	4268249	1454	1	16878	ENSMUST00000154927.1	0	ENSMUSG00000034394	Lif	leukemia inhibitory factor
chr11	4341015	4341341	327	*	HBO1-rep_peak_1476	4341097	7.28745	3.85013	4.50408	Distal Intergenic	11	4267095	4272514	5420	1	16878	ENSMUST00000040750.3	73920	ENSMUSG00000034394	Lif	leukemia inhibitory factor
chr11	4594154	4594664	511	*	HBO1-rep_peak_1477	4594338	9.10099	2.23454	6.04323	Promoter (<=1kb)	11	4480868	4594815	113948	2	74302	ENSMUST00000109943.9	151	ENSMUSG00000034354	Mtmr3	myotubularin related protein 3
chr11	4620214	4620579	366	*	HBO1-rep_peak_1478	4620423	9.21706	5.54727	6.1265	Exon (ENSMUST00000135775.7/327860, exon 3 of 3)	11	4620275	4627766	7492	2	327860	ENSMUST00000135775.7	7187	ENSMUSG00000056288	Gm11961	predicted gene 11961
chr11	4692058	4692394	337	*	HBO1-rep_peak_1479	4692162	7.57682	4.25982	4.72058	Distal Intergenic	11	4701982	4704053	2072	2	66152	ENSMUST00000130236.1	11659	ENSMUSG00000059534	Uqcr10	ubiquinol-cytochrome c reductase, complex III subunit X
chr11	4716414	4716983	570	*	HBO1-rep_peak_1480	4716625	9.5476	5.13957	6.41478	Intron (ENSMUST00000009220.4/67178, intron 1 of 5)	11	4728585	4732523	3939	1	67178	ENSMUST00000141970.1	-11602	ENSMUSG00000009076	Zmat5	zinc finger, matrin type 5
chr11	4848820	4849195	376	*	HBO1-rep_peak_1481	4849041	7.21695	1.9993	4.44474	Promoter (<=1kb)	11	4767665	4848985	81321	2	18016	ENSMUST00000056290.12	0	ENSMUSG00000009073	Nf2	neurofibromin 2
chr11	4889594	4889929	336	*	HBO1-rep_peak_1482	4889759	11.1767	6.53436	7.85709	Promoter (1-2kb)	11	4891345	4891402	58	1	102466764	ENSMUST00000183479.1	-1416	ENSMUSG00000098296	Mir6918	microRNA 6918
chr11	4899839	4900211	373	*	HBO1-rep_peak_1483	4899999	19.3689	7.51646	15.4657	Promoter (2-3kb)	11	4902212	4904465	2254	1	107829	ENSMUST00000148117.7	-2001	ENSMUSG00000034274	Thoc5	THO complex 5
chr11	5064928	5065236	309	*	HBO1-rep_peak_1484	5065106	5.30641	1.84786	2.89506	Promoter (<=1kb)	11	5060381	5065277	4897	2	78926	ENSMUST00000109895.1	41	ENSMUSG00000034201	Gas2l1	growth arrest-specific 2 like 1
chr11	5087830	5088137	308	*	HBO1-rep_peak_1485	5087967	10.6508	3.92722	7.39349	Promoter (1-2kb)	11	5082022	5086036	4015	2	14030	ENSMUST00000144238.1	-1794	ENSMUSG00000009079	Ewsr1	Ewing sarcoma breakpoint region 1
chr11	5098379	5099013	635	*	HBO1-rep_peak_1486	5098831	23.8084	3.11621	19.6987	Promoter (<=1kb)	11	5098926	5106091	7166	1	279766	ENSMUST00000101610.9	0	ENSMUSG00000034175	Rhbdd3	rhomboid domain containing 3
chr11	5478108	5478461	354	*	HBO1-rep_peak_1487	5478293	15.6234	5.96969	11.9402	Distal Intergenic	11	5288797	5444847	156051	2	407821	ENSMUST00000143746.2	-33261	ENSMUSG00000041961	Znrf3	zinc and ring finger 3
chr11	5496313	5496786	474	*	HBO1-rep_peak_1488	5496466	9.92414	5.55128	6.75139	Distal Intergenic	11	5520659	5525893	5235	1	22433	ENSMUST00000063084.15	-23873	ENSMUSG00000020484	Xbp1	X-box binding protein 1
chr11	5521057	5521598	542	*	HBO1-rep_peak_1489	5521213	9.38908	2.0511	6.27042	Promoter (<=1kb)	11	5521005	5524026	3022	1	22433	ENSMUST00000145588.1	52	ENSMUSG00000020484	Xbp1	X-box binding protein 1
chr11	5535567	5535872	306	*	HBO1-rep_peak_1490	5535796	16.3197	7.76878	12.5907	Intron (ENSMUST00000020776.4/104479, intron 2 of 4)	11	5528887	5542187	13301	2	104479	ENSMUST00000020776.4	6315	ENSMUSG00000020482	Ccdc117	coiled-coil domain containing 117
chr11	5541689	5542049	361	*	HBO1-rep_peak_1491	5541819	6.34827	1.97289	3.72522	Promoter (<=1kb)	11	5528887	5542187	13301	2	104479	ENSMUST00000020776.4	138	ENSMUSG00000020482	Ccdc117	coiled-coil domain containing 117
chr11	5694321	5694723	403	*	HBO1-rep_peak_1492	5694543	12.1886	6.64219	8.77917	Distal Intergenic	11	5704660	5707642	2983	2	64660	ENSMUST00000123697.1	12919	ENSMUSG00000020477	Mrps24	mitochondrial ribosomal protein S24
chr11	5699690	5700030	341	*	HBO1-rep_peak_1493	5699843	9.15271	4.92857	6.09	Distal Intergenic	11	5704660	5707642	2983	2	64660	ENSMUST00000123697.1	7612	ENSMUSG00000020477	Mrps24	mitochondrial ribosomal protein S24
chr11	5707158	5707624	467	*	HBO1-rep_peak_1494	5707526	11.1096	2.2171	7.80967	Promoter (<=1kb)	11	5704660	5707642	2983	2	64660	ENSMUST00000123697.1	18	ENSMUSG00000020477	Mrps24	mitochondrial ribosomal protein S24
chr11	5728400	5728710	311	*	HBO1-rep_peak_1495	5728533	15.6265	7.59458	11.9432	Intron (ENSMUST00000093362.11/72046, intron 1 of 5)	11	5718037	5741146	23110	2	72046	ENSMUST00000140922.1	12436	ENSMUSG00000049680	Urgcp	upregulator of cell proliferation
chr11	5761984	5762316	333	*	HBO1-rep_peak_1496	5762239	7.68757	2.05642	4.81175	Promoter (<=1kb)	11	5762129	5781876	19748	1	76508	ENSMUST00000137510.7	0	ENSMUSG00000121496	Ube2d-ps	ubiquitin-conjugating enzyme E2D, pseudogene
chr11	5801483	5802371	889	*	HBO1-rep_peak_1497	5801711	12.1342	3.65501	8.73144	Promoter (1-2kb)	11	5801640	5803733	2094	2	56012	ENSMUST00000020768.3	1362	ENSMUSG00000020475	Pgam2	phosphoglycerate mutase 2
chr11	5803099	5803733	635	*	HBO1-rep_peak_1498	5803377	6.81026	2.67673	4.09745	Promoter (<=1kb)	11	5801640	5803733	2094	2	56012	ENSMUST00000020768.3	0	ENSMUSG00000020475	Pgam2	phosphoglycerate mutase 2
chr11	5957207	5957488	282	*	HBO1-rep_peak_1499	5957356	5.05207	2.36475	2.691	Promoter (1-2kb)	11	5955693	5967780	12088	1	56418	ENSMUST00000002818.8	1514	ENSMUSG00000002741	Ykt6	YKT6 v-SNARE homolog (S. cerevisiae)
chr11	6064947	6065421	475	*	HBO1-rep_peak_1500	6065287	12.175	2.58442	8.7706	Promoter (<=1kb)	11	5971735	6065538	93804	2	12323	ENSMUST00000101585.9	117	ENSMUSG00000057897	Camk2b	calcium/calmodulin-dependent protein kinase II, beta
chr11	6199594	6200380	787	*	HBO1-rep_peak_1501	6199998	15.9929	2.85482	12.2867	Promoter (<=1kb)	11	6105691	6200415	94725	2	209586	ENSMUST00000066496.9	35	ENSMUSG00000053838	Nudcd3	NudC domain containing 3
chr11	6256557	6256920	364	*	HBO1-rep_peak_1502	6256670	6.63725	2.38383	3.9533	Distal Intergenic	11	6265307	6266392	1086	2	52513	ENSMUST00000139073.1	9472	ENSMUSG00000004393	Ddx56	DEAD box helicase 56
chr11	6261339	6261676	338	*	HBO1-rep_peak_1503	6261487	12.3316	5.21011	8.90546	Exon (ENSMUST00000004507.10/52513, exon 12 of 14)	11	6265307	6266392	1086	2	52513	ENSMUST00000139073.1	4716	ENSMUSG00000004393	Ddx56	DEAD box helicase 56
chr11	6266537	6267012	476	*	HBO1-rep_peak_1504	6266825	12.7502	3.77791	9.28569	Promoter (<=1kb)	11	6265307	6266392	1086	2	52513	ENSMUST00000139073.1	-145	ENSMUSG00000004393	Ddx56	DEAD box helicase 56
chr11	6267386	6267998	613	*	HBO1-rep_peak_1505	6267643	9.35005	2.6497	6.23588	Promoter (<=1kb)	11	6258919	6267772	8854	2	52513	ENSMUST00000004507.10	0	ENSMUSG00000004393	Ddx56	DEAD box helicase 56
chr11	6274283	6274571	289	*	HBO1-rep_peak_1506	6274507	6.97351	2.52682	4.23914	Promoter (<=1kb)	11	6273741	6274865	1125	2	103694	ENSMUST00000132147.2	294	ENSMUSG00000004394	Tmed4	transmembrane p24 trafficking protein 4
chr11	6350476	6350806	331	*	HBO1-rep_peak_1507	6350688	9.27535	5.38502	6.17173	Exon (ENSMUST00000003461.14/18293, exon 19 of 23)	11	6389074	6406158	17085	1	52915	ENSMUST00000109787.7	-38268	ENSMUSG00000041164	Zmiz2	zinc finger, MIZ-type containing 2
chr11	6389510	6390013	504	*	HBO1-rep_peak_1508	6389514	5.12311	1.72978	2.73879	Promoter (<=1kb)	11	6389471	6406158	16688	1	52915	ENSMUST00000109786.7	39	ENSMUSG00000041164	Zmiz2	zinc finger, MIZ-type containing 2
chr11	6415371	6415653	283	*	HBO1-rep_peak_1509	6415529	7.58732	2.26667	4.73066	Promoter (<=1kb)	11	6415443	6419817	4375	1	268373	ENSMUST00000132846.1	0	ENSMUSG00000071866	Ppia	peptidylprolyl isomerase A
chr11	6415814	6417098	1285	*	HBO1-rep_peak_1510	6416079	54.493	4.30038	49.7084	Promoter (<=1kb)	11	6415868	6418437	2570	1	268373	ENSMUST00000135789.7	0	ENSMUSG00000071866	Ppia	peptidylprolyl isomerase A
chr11	6451486	6451838	353	*	HBO1-rep_peak_1511	6451681	9.88115	5.85554	6.71301	Distal Intergenic	11	6427229	6444443	17215	2	77605	ENSMUST00000109737.8	-7043	ENSMUSG00000041126	H2az2	H2A.Z histone variant 2
chr11	6474907	6475915	1009	*	HBO1-rep_peak_1512	6475347	10.5704	2.14822	7.31969	Promoter (<=1kb)	11	6467599	6475917	8319	2	19291	ENSMUST00000179343.2	2	ENSMUSG00000094483	Purb	purine rich element binding protein B
chr11	6528281	6528657	377	*	HBO1-rep_peak_1513	6528595	9.87187	2.45628	6.70526	Promoter (<=1kb)	11	6527051	6528763	1713	2	100041286	ENSMUST00000134527.2	106	ENSMUSG00000085156	Snhg15	small nucleolar RNA host gene 15
chr11	6617408	6617716	309	*	HBO1-rep_peak_1514	6617509	8.65647	3.27696	5.65072	Promoter (<=1kb)	11	6617254	6618030	777	2	21379	ENSMUST00000134016.1	314	ENSMUSG00000000384	Tbrg4	transforming growth factor beta regulated gene 4
chr11	6620047	6620382	336	*	HBO1-rep_peak_1515	6620166	10.7053	3.25751	7.44434	Promoter (<=1kb)	11	6619586	6620445	860	2	21379	ENSMUST00000132446.1	63	ENSMUSG00000000384	Tbrg4	transforming growth factor beta regulated gene 4
chr11	6623832	6624164	333	*	HBO1-rep_peak_1516	6623939	6.04417	2.43725	3.46665	Promoter (1-2kb)	11	6623885	6625459	1575	2	21379	ENSMUST00000144463.1	1295	ENSMUSG00000000384	Tbrg4	transforming growth factor beta regulated gene 4
chr11	8502042	8502391	350	*	HBO1-rep_peak_1517	8502238	9.11338	5.48452	6.05486	Intron (ENSMUST00000239091.1/319939, intron 16 of 30)	11	8451070	8468675	17606	2	319939	ENSMUST00000129074.1	-33367	ENSMUSG00000020422	Tns3	tensin 3
chr11	8523616	8523920	305	*	HBO1-rep_peak_1518	8523796	13.9153	5.44464	10.3572	Intron (ENSMUST00000239091.1/319939, intron 13 of 30)	11	8537539	8545351	7813	2	319939	ENSMUST00000131941.1	21431	ENSMUSG00000020422	Tns3	tensin 3
chr11	8547768	8548165	398	*	HBO1-rep_peak_1519	8547939	12.194	6.78113	8.77926	Promoter (2-3kb)	11	8537539	8545351	7813	2	319939	ENSMUST00000131941.1	-2417	ENSMUSG00000020422	Tns3	tensin 3
chr11	8581946	8582317	372	*	HBO1-rep_peak_1520	8582182	9.21706	5.54727	6.1265	Promoter (2-3kb)	11	8545693	8579121	33429	2	319939	ENSMUST00000134823.1	-2825	ENSMUSG00000020422	Tns3	tensin 3
chr11	8596224	8596686	463	*	HBO1-rep_peak_1521	8596473	12.194	6.78113	8.77926	Intron (ENSMUST00000239091.1/319939, intron 3 of 30)	11	8545693	8579121	33429	2	319939	ENSMUST00000134823.1	-17103	ENSMUSG00000020422	Tns3	tensin 3
chr11	8602795	8603661	867	*	HBO1-rep_peak_1522	8603058	10.8816	4.66878	7.60707	Intron (ENSMUST00000239091.1/319939, intron 2 of 30)	11	8431652	8624887	193236	2	319939	ENSMUST00000239091.1	21226	ENSMUSG00000020422	Tns3	tensin 3
chr11	8624217	8624854	638	*	HBO1-rep_peak_1523	8624428	21.4294	3.31664	17.424	Promoter (<=1kb)	11	8431652	8624887	193236	2	319939	ENSMUST00000239091.1	33	ENSMUSG00000020422	Tns3	tensin 3
chr11	8629497	8629833	337	*	HBO1-rep_peak_1524	8629701	10.1677	5.58838	6.97412	Intron (ENSMUST00000020695.12/319939, intron 1 of 30)	11	8431652	8624887	193236	2	319939	ENSMUST00000239091.1	-4610	ENSMUSG00000020422	Tns3	tensin 3
chr11	8634568	8634901	334	*	HBO1-rep_peak_1525	8634721	10.1839	6.04081	6.97907	Intron (ENSMUST00000020695.12/319939, intron 1 of 30)	11	8431652	8624887	193236	2	319939	ENSMUST00000239091.1	-9681	ENSMUSG00000020422	Tns3	tensin 3
chr11	8638721	8639081	361	*	HBO1-rep_peak_1526	8638854	11.1767	6.28758	7.85709	Intron (ENSMUST00000020695.12/319939, intron 1 of 30)	11	8431652	8624887	193236	2	319939	ENSMUST00000239091.1	-13834	ENSMUSG00000020422	Tns3	tensin 3
chr11	8639931	8640210	280	*	HBO1-rep_peak_1527	8640068	10.202	4.10199	6.99456	Intron (ENSMUST00000020695.12/319939, intron 1 of 30)	11	8431652	8624887	193236	2	319939	ENSMUST00000239091.1	-15044	ENSMUSG00000020422	Tns3	tensin 3
chr11	8664084	8664716	633	*	HBO1-rep_peak_1528	8664476	11.9767	2.43932	8.58934	Promoter (<=1kb)	11	8431652	8664535	232884	2	319939	ENSMUST00000020695.12	0	ENSMUSG00000020422	Tns3	tensin 3
chr11	8863750	8864037	288	*	HBO1-rep_peak_1529	8863866	9.31879	5.51561	6.20752	Exon (ENSMUST00000154153.7/ENSMUST00000154153.7, exon 38 of 50)	11	8998739	9010678	11940	2	15574	ENSMUST00000146002.7	146641	ENSMUSG00000020413	Hus1	HUS1 checkpoint clamp component
chr11	9118692	9119149	458	*	HBO1-rep_peak_1530	9118906	18.0051	4.03056	14.1758	Promoter (<=1kb)	11	9118787	9133251	14465	1	22271	ENSMUST00000172452.7	0	ENSMUSG00000020407	Upp1	uridine phosphorylase 1
chr11	9444911	9445233	323	*	HBO1-rep_peak_1531	9445090	11.0053	4.93165	7.71338	Intron (ENSMUST00000042740.12/268379, intron 38 of 61)	11	9193451	9256178	62728	1	268379	ENSMUST00000151522.1	251460	ENSMUSG00000004668	Abca13	ATP-binding cassette, sub-family A (ABC1), member 13
chr11	9713522	9714011	490	*	HBO1-rep_peak_1532	9713933	8.83323	2.31524	5.80104	Distal Intergenic	11	9193451	9256178	62728	1	268379	ENSMUST00000151522.1	520071	ENSMUSG00000004668	Abca13	ATP-binding cassette, sub-family A (ABC1), member 13
chr11	11124704	11125029	326	*	HBO1-rep_peak_1533	11124907	6.84012	4.71413	4.12047	Intron (ENSMUST00000109681.7/319922, intron 2 of 3)	11	11116485	11131183	14699	1	319922	ENSMUST00000154155.1	8219	ENSMUSG00000050830	Vwc2	von Willebrand factor C domain containing 2
chr11	11562849	11563361	513	*	HBO1-rep_peak_1534	11563207	6.6833	4.61435	3.98023	Intron (ENSMUST00000146304.1/ENSMUST00000146304.1, intron 1 of 2)	11	11589223	11627824	38602	2	102631730	ENSMUST00000081896.4	64463	ENSMUSG00000062511	4930512M02Rik	RIKEN cDNA 4930512M02 gene
chr11	11685613	11686055	443	*	HBO1-rep_peak_1535	11686031	6.03377	1.95108	3.45715	Promoter (<=1kb)	11	11685925	11772112	86188	1	22778	ENSMUST00000065433.11	0	ENSMUSG00000018654	Ikzf1	IKAROS family zinc finger 1
chr11	11700600	11700929	330	*	HBO1-rep_peak_1536	11700767	15.3966	7.25343	11.7286	Intron (ENSMUST00000141436.7/22778, intron 2 of 2)	11	11686445	11769798	83354	1	22778	ENSMUST00000018798.6	14155	ENSMUSG00000018654	Ikzf1	IKAROS family zinc finger 1
chr11	11868007	11868424	418	*	HBO1-rep_peak_1537	11868083	5.94584	3.57975	3.37951	Promoter (<=1kb)	11	11868123	11885321	17199	1	73321	ENSMUST00000151032.1	0	ENSMUSG00000086391	1700042O10Rik	RIKEN cDNA 1700042O10 gene
chr11	12464443	12465160	718	*	HBO1-rep_peak_1538	12464845	12.8014	2.50269	9.33223	Promoter (<=1kb)	11	12236608	12464804	228197	2	12808	ENSMUST00000172919.7	0	ENSMUSG00000020173	Cobl	cordon-bleu WH2 repeat
chr11	12510957	12511430	474	*	HBO1-rep_peak_1539	12511331	11.8928	2.81579	8.51039	Distal Intergenic	11	12236678	12464960	228283	2	12808	ENSMUST00000109651.8	-45997	ENSMUSG00000020173	Cobl	cordon-bleu WH2 repeat
chr11	12563373	12563911	539	*	HBO1-rep_peak_1540	12563482	8.13604	3.42025	5.20926	Distal Intergenic	11	12236678	12464960	228283	2	12808	ENSMUST00000109651.8	-98413	ENSMUSG00000020173	Cobl	cordon-bleu WH2 repeat
chr11	12796649	12797029	381	*	HBO1-rep_peak_1541	12796755	9.80686	3.47975	6.64714	Distal Intergenic	11	12236678	12464960	228283	2	12808	ENSMUST00000109651.8	-331689	ENSMUSG00000020173	Cobl	cordon-bleu WH2 repeat
chr11	13212128	13212474	347	*	HBO1-rep_peak_1542	13212301	9.21706	5.79404	6.1265	Distal Intergenic	11	12236678	12464960	228283	2	12808	ENSMUST00000109651.8	-747168	ENSMUSG00000020173	Cobl	cordon-bleu WH2 repeat
chr11	13283237	13283520	284	*	HBO1-rep_peak_1543	13283415	10.1839	6.04081	6.97907	Distal Intergenic	11	12236678	12464960	228283	2	12808	ENSMUST00000109651.8	-818277	ENSMUSG00000020173	Cobl	cordon-bleu WH2 repeat
chr11	16204425	16204867	443	*	HBO1-rep_peak_1544	16204831	7.53305	4.83966	4.68624	Distal Intergenic	11	16257724	16284186	26463	1	211739	ENSMUST00000109645.8	-52857	ENSMUSG00000048834	Vstm2a	V-set and transmembrane domain containing 2A
chr11	16320812	16321168	357	*	HBO1-rep_peak_1545	16320907	10.2513	5.96625	7.03096	Intron (ENSMUST00000109647.2/211739, intron 4 of 6)	11	16263218	16284551	21334	1	211739	ENSMUST00000207256.1	57594	ENSMUSG00000048834	Vstm2a	V-set and transmembrane domain containing 2A
chr11	16340043	16340353	311	*	HBO1-rep_peak_1546	16340131	7.36809	4.80696	4.54263	Intron (ENSMUST00000109647.2/211739, intron 4 of 6)	11	16263218	16284551	21334	1	211739	ENSMUST00000207256.1	76825	ENSMUSG00000048834	Vstm2a	V-set and transmembrane domain containing 2A
chr11	16395971	16396279	309	*	HBO1-rep_peak_1547	16396139	19.2684	6.53732	15.3712	Intron (ENSMUST00000109647.2/211739, intron 5 of 6)	11	16501643	16505044	3402	2	20335	ENSMUST00000131439.1	108765	ENSMUSG00000078974	Sec61g	SEC61, gamma subunit
chr11	16570031	16570342	312	*	HBO1-rep_peak_1548	16570199	13.2346	7.27467	9.72715	Distal Intergenic	11	16501638	16508484	6847	2	20335	ENSMUST00000178855.7	-61547	ENSMUSG00000078974	Sec61g	SEC61, gamma subunit
chr11	17159399	17160018	620	*	HBO1-rep_peak_1549	17159538	12.5846	2.63631	9.137	Promoter (<=1kb)	11	17159263	17200375	41113	1	19058	ENSMUST00000102880.4	136	ENSMUSG00000033953	Ppp3r1	protein phosphatase 3, regulatory subunit B, alpha isoform (calcineurin B, type I)
chr11	17720841	17721151	311	*	HBO1-rep_peak_1550	17721007	7.36809	5.05373	4.54263	Distal Intergenic	11	17938756	17953875	15120	2	68145	ENSMUST00000076661.6	232724	ENSMUSG00000016984	Etaa1	Ewing tumor-associated antigen 1
chr11	17953451	17953728	278	*	HBO1-rep_peak_1551	17953636	7.81052	1.94107	4.92156	Promoter (<=1kb)	11	17938756	17953875	15120	2	68145	ENSMUST00000076661.6	147	ENSMUSG00000016984	Etaa1	Ewing tumor-associated antigen 1
chr11	18812259	18812652	394	*	HBO1-rep_peak_1552	18812480	12.6563	3.05978	9.20224	Distal Intergenic	11	18880668	19012002	131335	2	17268	ENSMUST00000118661.7	199350	ENSMUSG00000020160	Meis1	Meis homeobox 1
chr11	19013750	19014046	297	*	HBO1-rep_peak_1553	19013902	14.3347	6.87213	10.7439	Promoter (1-2kb)	11	18880668	19012002	131335	2	17268	ENSMUST00000118661.7	-1748	ENSMUSG00000020160	Meis1	Meis homeobox 1
chr11	19058883	19059180	298	*	HBO1-rep_peak_1554	19058972	6.41011	3.08228	3.77789	Distal Intergenic	11	19065276	19075740	10465	1	74059	ENSMUST00000144854.1	-6096	ENSMUSG00000086025	4933406G16Rik	RIKEN cDNA 4933406G16 gene
chr11	19409248	19409564	317	*	HBO1-rep_peak_1555	19409374	6.60524	3.71494	3.92714	Distal Intergenic	11	19065276	19075740	10465	1	74059	ENSMUST00000144854.1	343972	ENSMUSG00000086025	4933406G16Rik	RIKEN cDNA 4933406G16 gene
chr11	19563753	19564096	344	*	HBO1-rep_peak_1556	19563916	9.88115	5.85554	6.71301	Distal Intergenic	11	19924375	20024026	99652	1	114716	ENSMUST00000093299.12	-360279	ENSMUSG00000045671	Spred2	sprouty-related EVH1 domain containing 2
chr11	19811802	19812238	437	*	HBO1-rep_peak_1557	19812029	15.1537	5.34895	11.5076	Distal Intergenic	11	19924375	20024026	99652	1	114716	ENSMUST00000093299.12	-112137	ENSMUSG00000045671	Spred2	sprouty-related EVH1 domain containing 2
chr11	19835061	19835375	315	*	HBO1-rep_peak_1558	19835210	16.0879	5.09335	12.3742	Distal Intergenic	11	19924375	20024026	99652	1	114716	ENSMUST00000093299.12	-89000	ENSMUSG00000045671	Spred2	sprouty-related EVH1 domain containing 2
chr11	19836081	19836412	332	*	HBO1-rep_peak_1559	19836226	9.46042	4.52608	6.33526	Distal Intergenic	11	19924375	20024026	99652	1	114716	ENSMUST00000093299.12	-87963	ENSMUSG00000045671	Spred2	sprouty-related EVH1 domain containing 2
chr11	19924488	19925606	1119	*	HBO1-rep_peak_1560	19924694	11.1738	2.39707	7.85709	Promoter (<=1kb)	11	19924442	20022577	98136	1	114716	ENSMUST00000093298.11	46	ENSMUSG00000045671	Spred2	sprouty-related EVH1 domain containing 2
chr11	19947660	19948000	341	*	HBO1-rep_peak_1561	19947878	8.41215	5.2903	5.43172	Intron (ENSMUST00000093299.12/114716, intron 1 of 6)	11	19954570	20018133	63564	1	114716	ENSMUST00000123036.1	-6570	ENSMUSG00000045671	Spred2	sprouty-related EVH1 domain containing 2
chr11	19962782	19963081	300	*	HBO1-rep_peak_1562	19962948	8.7632	4.89638	5.73621	Intron (ENSMUST00000093299.12/114716, intron 1 of 6)	11	19954570	20018133	63564	1	114716	ENSMUST00000123036.1	8212	ENSMUSG00000045671	Spred2	sprouty-related EVH1 domain containing 2
chr11	19979232	19979630	399	*	HBO1-rep_peak_1563	19979378	6.48987	4.56018	3.8265	Intron (ENSMUST00000093299.12/114716, intron 1 of 6)	11	19954570	20018133	63564	1	114716	ENSMUST00000123036.1	24662	ENSMUSG00000045671	Spred2	sprouty-related EVH1 domain containing 2
chr11	20112475	20112815	341	*	HBO1-rep_peak_1564	20112655	7.25127	1.96522	4.47754	Promoter (<=1kb)	11	20078686	20112867	34182	2	66713	ENSMUST00000132022.1	52	ENSMUSG00000020152	Actr2	ARP2 actin-related protein 2
chr11	20201569	20201964	396	*	HBO1-rep_peak_1565	20201719	14.912	2.73016	11.2794	Promoter (<=1kb)	11	20201602	20226856	25255	1	19324	ENSMUST00000163483.1	0	ENSMUSG00000020149	Rab1a	RAB1A, member RAS oncogene family
chr11	20248975	20249334	360	*	HBO1-rep_peak_1566	20249117	12.4225	2.42336	8.98946	Promoter (<=1kb)	11	20241523	20249383	7861	2	216543	ENSMUST00000161218.1	49	ENSMUSG00000044066	Cep68	centrosomal protein 68
chr11	20499344	20499619	276	*	HBO1-rep_peak_1567	20499465	9.21706	5.54727	6.1265	Distal Intergenic	11	20543253	20597020	53768	1	58172	ENSMUST00000145328.1	-43634	ENSMUSG00000049800	Sertad2	SERTA domain containing 2
chr11	20543298	20543848	551	*	HBO1-rep_peak_1568	20543672	11.7909	2.35605	8.41913	Promoter (<=1kb)	11	20543334	20653021	109688	1	58172	ENSMUST00000093292.10	0	ENSMUSG00000049800	Sertad2	SERTA domain containing 2
chr11	20740886	20741459	574	*	HBO1-rep_peak_1569	20741219	10.615	2.21426	7.36013	Promoter (<=1kb)	11	20685742	20741455	55714	2	216549	ENSMUST00000177543.7	0	ENSMUSG00000049659	Aftph	aftiphilin
chr11	20794847	20795131	285	*	HBO1-rep_peak_1570	20794965	10.2513	5.96625	7.03096	Distal Intergenic	11	20826350	20830755	4406	2	216551	ENSMUST00000144441.7	35624	ENSMUSG00000042363	Lgalsl	galectin like
chr11	21056688	21056966	279	*	HBO1-rep_peak_1571	21056800	11.1767	6.28758	7.85709	Distal Intergenic	11	21091291	21143005	51715	1	67245	ENSMUST00000156122.7	-34325	ENSMUSG00000020134	Peli1	pellino 1
chr11	21091440	21091994	555	*	HBO1-rep_peak_1572	21091734	20.5546	3.08493	16.5921	Promoter (<=1kb)	11	21092118	21149402	57285	1	67245	ENSMUST00000149675.1	-124	ENSMUSG00000020134	Peli1	pellino 1
chr11	21238555	21239672	1118	*	HBO1-rep_peak_1573	21239278	25.8469	3.30763	21.6583	Promoter (<=1kb)	11	21239281	21321122	81842	1	245944	ENSMUST00000109578.7	0	ENSMUSG00000020128	Vps54	VPS54 GARP complex subunit
chr11	22397045	22397342	298	*	HBO1-rep_peak_1574	22397190	11.7967	5.6576	8.42313	Distal Intergenic	11	22232002	22342292	110291	2	216565	ENSMUST00000137594.1	-54753	ENSMUSG00000042302	Ehbp1	EH domain binding protein 1
chr11	22512254	22512887	634	*	HBO1-rep_peak_1575	22512568	7.97122	2.323	5.06395	Promoter (<=1kb)	11	22512088	22519234	7147	1	103765	ENSMUST00000059319.7	166	ENSMUSG00000049904	Tmem17	transmembrane protein 17
chr11	22535564	22535929	366	*	HBO1-rep_peak_1576	22535776	16.0864	5.26076	12.3727	Distal Intergenic	11	22512088	22519234	7147	1	103765	ENSMUST00000059319.7	23476	ENSMUSG00000049904	Tmem17	transmembrane protein 17
chr11	22686387	22686733	347	*	HBO1-rep_peak_1577	22686602	7.53305	4.83966	4.68624	Distal Intergenic	11	22759738	22859545	99808	2	53625	ENSMUST00000189990.1	172812	ENSMUSG00000051650	B3gnt2	UDP-GlcNAc:betaGal beta-1,3-N-acetylglucosaminyltransferase 2
chr11	22783038	22783398	361	*	HBO1-rep_peak_1578	22783111	5.42882	2.7398	2.99748	Intron (ENSMUST00000189990.1/53625, intron 3 of 5)	11	22759738	22859545	99808	2	53625	ENSMUST00000189990.1	76147	ENSMUSG00000051650	B3gnt2	UDP-GlcNAc:betaGal beta-1,3-N-acetylglucosaminyltransferase 2
chr11	22858928	22859220	293	*	HBO1-rep_peak_1579	22859115	11.2314	2.54216	7.90605	Promoter (<=1kb)	11	22759738	22859545	99808	2	53625	ENSMUST00000189990.1	325	ENSMUSG00000051650	B3gnt2	UDP-GlcNAc:betaGal beta-1,3-N-acetylglucosaminyltransferase 2
chr11	22972123	22972920	798	*	HBO1-rep_peak_1580	22972514	12.6619	2.51801	9.20685	Promoter (<=1kb)	11	22900023	22972859	72837	2	17846	ENSMUST00000162924.1	0	ENSMUSG00000051355	Commd1	COMM domain containing 1
chr11	22990470	22991095	626	*	HBO1-rep_peak_1581	22990790	10.8687	2.30749	7.5951	Promoter (<=1kb)	11	22990519	23003780	13262	1	12464	ENSMUST00000173867.7	0	ENSMUSG00000007739	Cct4	chaperonin containing Tcp1, subunit 4 (delta)
chr11	23218650	23218942	293	*	HBO1-rep_peak_1582	23218786	15.5586	4.35848	11.8801	Distal Intergenic	11	23256041	23297597	41557	1	103573	ENSMUST00000020538.12	-37099	ENSMUSG00000020290	Xpo1	exportin 1
chr11	23223350	23223895	546	*	HBO1-rep_peak_1583	23223464	10.934	3.47066	7.65043	Distal Intergenic	11	23256041	23297597	41557	1	103573	ENSMUST00000020538.12	-32146	ENSMUSG00000020290	Xpo1	exportin 1
chr11	23256103	23256529	427	*	HBO1-rep_peak_1584	23256327	21.6433	3.11682	17.6288	Promoter (<=1kb)	11	23256078	23298249	42172	1	103573	ENSMUST00000102869.7	25	ENSMUSG00000020290	Xpo1	exportin 1
chr11	23256659	23257088	430	*	HBO1-rep_peak_1585	23256773	18.985	3.03004	15.1019	Promoter (<=1kb)	11	23256589	23267714	11126	1	103573	ENSMUST00000136235.1	70	ENSMUSG00000020290	Xpo1	exportin 1
chr11	23305973	23306248	276	*	HBO1-rep_peak_1586	23306200	7.84693	2.07714	4.95012	Promoter (<=1kb)	11	23306895	23490560	183666	1	17847	ENSMUST00000180046.7	-647	ENSMUSG00000056342	Usp34	ubiquitin specific peptidase 34
chr11	23306936	23307410	475	*	HBO1-rep_peak_1587	23307145	18.491	2.98498	14.6354	Promoter (<=1kb)	11	23306916	23489744	182829	1	17847	ENSMUST00000137823.7	20	ENSMUSG00000056342	Usp34	ubiquitin specific peptidase 34
chr11	23633029	23633537	509	*	HBO1-rep_peak_1588	23633370	17.4605	2.67675	13.6635	Promoter (<=1kb)	11	23564961	23633549	68589	2	71675	ENSMUST00000155903.7	12	ENSMUSG00000042208	Sanbr	SANT and BTB domain regulator of CSR
chr11	23666156	23666495	340	*	HBO1-rep_peak_1589	23666228	12.6385	3.49206	9.18596	Promoter (<=1kb)	11	23666188	23673395	7208	1	74467	ENSMUST00000136365.1	0	ENSMUSG00000020280	Pus10	pseudouridylate synthase 10
chr11	24098923	24099301	379	*	HBO1-rep_peak_1590	24099041	11.2084	6.19156	7.88387	Intron (ENSMUST00000000881.12/14025, intron 2 of 4)	11	24080670	24173558	92889	1	14025	ENSMUST00000118955.1	18253	ENSMUSG00000000861	Bcl11a	B cell CLL/lymphoma 11A (zinc finger protein)
chr11	24596675	24596953	279	*	HBO1-rep_peak_1591	24596848	15.5595	4.85665	11.8802	Intron (ENSMUST00000153153.1/ENSMUST00000153153.1, intron 2 of 3)	11	24481909	24569952	88044	1	71316	ENSMUST00000152726.1	114766	ENSMUSG00000086892	4933430M04Rik	RIKEN cDNA 4933430M04 gene
chr11	26210126	26210451	326	*	HBO1-rep_peak_1592	26210327	8.29026	2.30029	5.334	Promoter (<=1kb)	11	25617668	26210569	592902	2	70626	ENSMUST00000125773.7	118	NA	5730522E02Rik	RIKEN cDNA 5730522E02 gene
chr11	27135342	27136040	699	*	HBO1-rep_peak_1593	27135873	12.194	6.78113	8.77926	Distal Intergenic	11	26547848	26593999	46152	2	69922	ENSMUST00000156264.1	-541343	ENSMUSG00000064090	Vrk2	vaccinia related kinase 2
chr11	27388550	27388863	314	*	HBO1-rep_peak_1594	27388723	16.9957	3.39595	13.2274	Distal Intergenic	11	26547848	26593999	46152	2	69922	ENSMUST00000156264.1	-794551	ENSMUSG00000064090	Vrk2	vaccinia related kinase 2
chr11	27445723	27446091	369	*	HBO1-rep_peak_1595	27445803	6.48987	4.56018	3.8265	Distal Intergenic	11	26547848	26593999	46152	2	69922	ENSMUST00000156264.1	-851724	ENSMUSG00000064090	Vrk2	vaccinia related kinase 2
chr11	27515721	27515996	276	*	HBO1-rep_peak_1596	27515888	7.36809	4.80696	4.54263	Distal Intergenic	11	28388817	28434110	45294	2	216613	ENSMUST00000160016.7	918114	ENSMUSG00000032878	Ccdc85a	coiled-coil domain containing 85A
chr11	27955504	27956016	513	*	HBO1-rep_peak_1597	27955899	10.5652	2.52749	7.31487	Distal Intergenic	11	28388817	28434110	45294	2	216613	ENSMUST00000160016.7	478094	ENSMUSG00000032878	Ccdc85a	coiled-coil domain containing 85A
chr11	28795892	28796209	318	*	HBO1-rep_peak_1598	28796106	6.48987	4.56018	3.8265	Intron (ENSMUST00000138164.1/ENSMUST00000138164.1, intron 3 of 3)	11	28763728	28763835	108	1	387213	ENSMUST00000083481.1	32164	ENSMUSG00000065415	Mir217	microRNA 217
chr11	29172087	29172382	296	*	HBO1-rep_peak_1599	29172242	16.2804	5.08587	12.5566	Promoter (<=1kb)	11	29172890	29209641	36752	1	104570	ENSMUST00000102856.8	-508	ENSMUSG00000020463	Ppp4r3b	protein phosphatase 4 regulatory subunit 3B
chr11	29331835	29332346	512	*	HBO1-rep_peak_1600	29332258	14.7712	2.61392	11.1511	Distal Intergenic	11	29373658	29510808	137151	1	108686	ENSMUST00000040182.12	-41312	ENSMUSG00000032740	Ccdc88a	coiled coil domain containing 88A
chr11	29373616	29374157	542	*	HBO1-rep_peak_1601	29373826	10.4933	2.26886	7.25297	Promoter (<=1kb)	11	29373658	29510808	137151	1	108686	ENSMUST00000040182.12	0	ENSMUSG00000032740	Ccdc88a	coiled coil domain containing 88A
chr11	29526107	29526671	565	*	HBO1-rep_peak_1602	29526499	15.3432	3.29007	11.6828	Promoter (<=1kb)	11	29526408	29533397	6990	1	76784	ENSMUST00000133452.7	0	ENSMUSG00000020459	Mtif2	mitochondrial translational initiation factor 2
chr11	29547488	29547903	416	*	HBO1-rep_peak_1603	29547797	13.8121	2.79426	10.2592	Promoter (<=1kb)	11	29545846	29547860	2015	2	78294	ENSMUST00000102844.3	0	ENSMUSG00000020460	Rps27a	ribosomal protein S27A
chr11	29693055	29693740	686	*	HBO1-rep_peak_1604	29693479	16.7907	2.77298	13.0335	Promoter (<=1kb)	11	29693774	29742916	49143	1	68585	ENSMUST00000102841.7	-34	ENSMUSG00000020458	Rtn4	reticulon 4
chr11	29739677	29740014	338	*	HBO1-rep_peak_1605	29739917	11.8043	5.06684	8.42798	Promoter (<=1kb)	11	29740998	29742285	1288	1	68585	ENSMUST00000126162.1	-984	ENSMUSG00000020458	Rtn4	reticulon 4
chr11	29746270	29746644	375	*	HBO1-rep_peak_1606	29746476	9.21706	5.54727	6.1265	Promoter (2-3kb)	11	29747464	29749518	2055	2	237711	ENSMUST00000137017.1	2874	ENSMUSG00000044072	Eml6	echinoderm microtubule associated protein like 6
chr11	30197676	30198033	358	*	HBO1-rep_peak_1607	30197846	13.1186	3.35629	9.62994	Promoter (<=1kb)	11	30106785	30198257	91473	2	20742	ENSMUST00000102838.9	224	ENSMUSG00000020315	Sptbn1	spectrin beta, non-erythrocytic 1
chr11	30754900	30755438	539	*	HBO1-rep_peak_1608	30755162	8.70411	2.07082	5.69013	Exon (ENSMUST00000150255.1/ENSMUST00000150255.1, exon 2 of 2)	11	30771726	30880361	108636	1	103554	ENSMUST00000041231.13	-16288	ENSMUSG00000040850	Psme4	proteasome (prosome, macropain) activator subunit 4
chr11	30771805	30772479	675	*	HBO1-rep_peak_1609	30772024	27.9549	3.96292	23.6938	Promoter (<=1kb)	11	30772321	30804376	32056	1	103554	ENSMUST00000154757.1	0	ENSMUSG00000040850	Psme4	proteasome (prosome, macropain) activator subunit 4
chr11	31689091	31689579	489	*	HBO1-rep_peak_1610	31689412	8.41215	5.2903	5.43172	Distal Intergenic	11	31665181	31671885	6705	2	69556	ENSMUST00000058060.13	-17206	ENSMUSG00000044502	Bod1	biorientation of chromosomes in cell division 1
chr11	31746835	31747312	478	*	HBO1-rep_peak_1611	31747150	8.87152	3.71573	5.83352	Distal Intergenic	11	31665181	31671885	6705	2	69556	ENSMUST00000058060.13	-74950	ENSMUSG00000044502	Bod1	biorientation of chromosomes in cell division 1
chr11	32051331	32051735	405	*	HBO1-rep_peak_1612	32051468	7.36809	5.05373	4.54263	Intron (ENSMUST00000020537.8/18197, intron 3 of 4)	11	32095261	32101228	5968	2	104692	ENSMUST00000145338.1	49493	ENSMUSG00000086386	Gm12108	predicted gene 12108
chr11	32222056	32222533	478	*	HBO1-rep_peak_1613	32222124	4.87327	1.72418	2.53386	Promoter (<=1kb)	11	32209585	32222300	12716	2	13650	ENSMUST00000020524.14	0	ENSMUSG00000020282	Rhbdf1	rhomboid 5 homolog 1
chr11	32320959	32321280	322	*	HBO1-rep_peak_1614	32321088	6.19655	4.30825	3.58647	Distal Intergenic	11	32300069	32300873	805	1	216635	ENSMUST00000020535.1	20890	ENSMUSG00000020295	Hbq1a	hemoglobin, theta 1A
chr11	32371569	32371990	422	*	HBO1-rep_peak_1615	32371874	4.70046	3.17418	2.42616	Exon (ENSMUST00000038753.5/268396, exon 2 of 13)	11	32347840	32390300	42461	1	268396	ENSMUST00000138771.1	23729	ENSMUSG00000040711	Sh3pxd2b	SH3 and PX domains 2B
chr11	32642811	32643517	707	*	HBO1-rep_peak_1616	32642924	13.6472	2.58718	10.1085	Promoter (<=1kb)	11	32642866	32746789	103924	1	103583	ENSMUST00000093205.12	0	ENSMUSG00000020271	Fbxw11	F-box and WD-40 domain protein 11
chr11	33147251	33147608	358	*	HBO1-rep_peak_1617	33147472	8.01413	2.1196	5.09906	Promoter (<=1kb)	11	33117430	33147400	29971	2	14172	ENSMUST00000020507.7	0	ENSMUSG00000057967	Fgf18	fibroblast growth factor 18
chr11	33162294	33163065	772	*	HBO1-rep_peak_1618	33162838	41.9866	4.2842	37.3831	Promoter (<=1kb)	11	33152510	33163072	10563	2	18148	ENSMUST00000093201.12	7	ENSMUSG00000057113	Npm1	nucleophosmin 1
chr11	33513148	33513854	707	*	HBO1-rep_peak_1619	33513509	16.5342	2.71333	12.7911	Promoter (<=1kb)	11	33211795	33513746	301952	2	66011	ENSMUST00000102815.9	0	ENSMUSG00000040594	Ranbp17	RAN binding protein 17
chr11	33560868	33561171	304	*	HBO1-rep_peak_1620	33560986	10.1839	6.04081	6.97907	Intron (ENSMUST00000020366.7/216643, intron 6 of 9)	11	33550781	33578957	28177	2	216643	ENSMUST00000020366.7	17786	ENSMUSG00000020159	Gabrp	gamma-aminobutyric acid (GABA) A receptor, pi
chr11	33571822	33572170	349	*	HBO1-rep_peak_1621	33572032	11.2084	6.19156	7.88387	Intron (ENSMUST00000020366.7/216643, intron 3 of 9)	11	33550781	33578957	28177	2	216643	ENSMUST00000020366.7	6787	ENSMUSG00000020159	Gabrp	gamma-aminobutyric acid (GABA) A receptor, pi
chr11	33797308	33797614	307	*	HBO1-rep_peak_1622	33797465	10.0802	5.15063	6.892	Intron (ENSMUST00000101368.8/70357, intron 1 of 7)	11	33629339	33843461	214123	2	70357	ENSMUST00000101368.8	45847	ENSMUSG00000053519	Kcnip1	Kv channel-interacting protein 1
chr11	33798144	33798437	294	*	HBO1-rep_peak_1623	33798314	7.37508	4.39324	4.54774	Intron (ENSMUST00000101368.8/70357, intron 1 of 7)	11	33629339	33843461	214123	2	70357	ENSMUST00000101368.8	45024	ENSMUSG00000053519	Kcnip1	Kv channel-interacting protein 1
chr11	33816369	33816778	410	*	HBO1-rep_peak_1624	33816659	5.46828	3.62975	3.02804	Intron (ENSMUST00000101368.8/70357, intron 1 of 7)	11	33629339	33843461	214123	2	70357	ENSMUST00000101368.8	26683	ENSMUSG00000053519	Kcnip1	Kv channel-interacting protein 1
chr11	33851039	33851354	316	*	HBO1-rep_peak_1625	33851168	8.27785	5.3005	5.32303	Intron (ENSMUST00000238903.1/70357, intron 1 of 7)	11	33629790	33843585	213796	2	70357	ENSMUST00000109340.8	-7454	ENSMUSG00000053519	Kcnip1	Kv channel-interacting protein 1
chr11	33964757	33965091	335	*	HBO1-rep_peak_1626	33964946	7.83849	4.93936	4.94267	Promoter (1-2kb)	11	33963013	33973641	10629	1	16533	ENSMUST00000020362.2	1744	ENSMUSG00000020155	Kcnmb1	potassium large conductance calcium-activated channel, subfamily M, beta member 1
chr11	34832708	34832999	292	*	HBO1-rep_peak_1627	34832955	5.98663	3.42309	3.41578	Promoter (<=1kb)	11	34830334	34833592	3259	2	70385	ENSMUST00000148387.1	593	ENSMUSG00000069910	Spdl1	spindle apparatus coiled-coil protein 1
chr11	35078772	35079092	321	*	HBO1-rep_peak_1628	35078965	11.1767	6.53436	7.85709	Distal Intergenic	11	35121224	35708507	587284	1	20564	ENSMUST00000069837.3	-42132	ENSMUSG00000056427	Slit3	slit guidance ligand 3
chr11	35840100	35840380	281	*	HBO1-rep_peak_1629	35840238	9.54698	5.23951	6.41426	Exon (ENSMUST00000018993.6/211652, exon 22 of 23)	11	35808381	35834506	26126	2	104458	ENSMUST00000018992.3	-5594	ENSMUSG00000018848	Rars	arginyl-tRNA synthetase
chr11	35927404	35927924	521	*	HBO1-rep_peak_1630	35927738	11.1767	6.28758	7.85709	Intron (ENSMUST00000018993.6/211652, intron 1 of 22)	11	35868745	35875712	6968	2	211652	ENSMUST00000127086.1	-51692	ENSMUSG00000018849	Wwc1	WW, C2 and coiled-coil domain containing 1
chr11	35930663	35931025	363	*	HBO1-rep_peak_1631	35930982	5.46828	3.62975	3.02804	Intron (ENSMUST00000018993.6/211652, intron 1 of 22)	11	35838400	35980527	142128	2	211652	ENSMUST00000018993.6	49502	ENSMUSG00000018849	Wwc1	WW, C2 and coiled-coil domain containing 1
chr11	35940534	35940947	414	*	HBO1-rep_peak_1632	35940833	9.59052	5.3601	6.45089	Intron (ENSMUST00000018993.6/211652, intron 1 of 22)	11	35838400	35980527	142128	2	211652	ENSMUST00000018993.6	39580	ENSMUSG00000018849	Wwc1	WW, C2 and coiled-coil domain containing 1
chr11	35979881	35980372	492	*	HBO1-rep_peak_1633	35980309	5.39928	1.77618	2.97325	Promoter (<=1kb)	11	35838400	35980527	142128	2	211652	ENSMUST00000018993.6	155	ENSMUSG00000018849	Wwc1	WW, C2 and coiled-coil domain containing 1
chr11	37752792	37753161	370	*	HBO1-rep_peak_1634	37752964	9.85169	2.32176	6.68717	Distal Intergenic	11	37658989	37673166	14178	1	100039148	ENSMUST00000131013.1	93803	ENSMUSG00000087388	Gm12128	predicted gene 12128
chr11	40358456	40358740	285	*	HBO1-rep_peak_1635	40358626	8.41215	5.06498	5.43172	Distal Intergenic	11	40680710	40685227	4518	2	108645	ENSMUST00000137797.1	326487	ENSMUSG00000042032	Mat2b	methionine adenosyltransferase II, beta
chr11	40420008	40420354	347	*	HBO1-rep_peak_1636	40420063	6.99756	2.0383	4.25679	Distal Intergenic	11	40680710	40685227	4518	2	108645	ENSMUST00000137797.1	264873	ENSMUSG00000042032	Mat2b	methionine adenosyltransferase II, beta
chr11	40692053	40692640	588	*	HBO1-rep_peak_1637	40692493	15.9929	2.83152	12.2867	Promoter (<=1kb)	11	40680656	40692621	11966	2	108645	ENSMUST00000141830.7	0	ENSMUSG00000042032	Mat2b	methionine adenosyltransferase II, beta
chr11	40733759	40734290	532	*	HBO1-rep_peak_1638	40734043	12.7792	2.7438	9.3127	Promoter (<=1kb)	11	40733946	40739550	5605	1	52653	ENSMUST00000127382.1	0	ENSMUSG00000020328	Nudcd2	NudC domain containing 2
chr11	40741804	40742081	278	*	HBO1-rep_peak_1639	40741878	13.2346	7.0279	9.72715	Distal Intergenic	11	40736306	40739264	2959	1	52653	ENSMUST00000144601.1	5498	ENSMUSG00000020328	Nudcd2	NudC domain containing 2
chr11	40754868	40755178	311	*	HBO1-rep_peak_1640	40755073	8.37462	2.19094	5.4106	Promoter (<=1kb)	11	40748552	40755311	6760	2	12450	ENSMUST00000020576.7	133	ENSMUSG00000020326	Ccng1	cyclin G1
chr11	41089366	41089708	343	*	HBO1-rep_peak_1641	41089526	15.0454	5.50905	11.4061	Distal Intergenic	11	40748552	40755311	6760	2	12450	ENSMUST00000020576.7	-334055	ENSMUSG00000020326	Ccng1	cyclin G1
chr11	43575443	43575862	420	*	HBO1-rep_peak_1642	43575680	7.83849	4.72899	4.94267	Intron (ENSMUST00000050574.6/380694, intron 3 of 5)	11	43596049	43601540	5492	2	16204	ENSMUST00000020672.4	25678	ENSMUSG00000020405	Fabp6	fatty acid binding protein 6
chr11	43585263	43585672	410	*	HBO1-rep_peak_1643	43585430	6.89951	2.44453	4.17528	Exon (ENSMUST00000050574.6/380694, exon 6 of 6)	11	43596049	43601540	5492	2	16204	ENSMUST00000020672.4	15868	ENSMUSG00000020405	Fabp6	fatty acid binding protein 6
chr11	43594574	43594971	398	*	HBO1-rep_peak_1644	43594778	14.2972	7.52144	10.7099	Distal Intergenic	11	43596049	43601540	5492	2	16204	ENSMUST00000020672.4	6569	ENSMUSG00000020405	Fabp6	fatty acid binding protein 6
chr11	43659742	43660056	315	*	HBO1-rep_peak_1645	43659830	5.83711	3.13635	3.30535	Distal Intergenic	11	43681998	43707191	25194	1	70802	ENSMUST00000061070.5	-21942	ENSMUSG00000044950	Pwwp2a	PWWP domain containing 2A
chr11	43682123	43682971	849	*	HBO1-rep_peak_1646	43682523	14.0184	2.641	10.4535	Promoter (<=1kb)	11	43682548	43684054	1507	1	70802	ENSMUST00000148461.1	0	ENSMUSG00000044950	Pwwp2a	PWWP domain containing 2A
chr11	44416158	44416446	289	*	HBO1-rep_peak_1647	44416302	10.1839	6.04081	6.97907	Distal Intergenic	11	44400063	44414033	13971	1	16160	ENSMUST00000102796.9	16095	ENSMUSG00000004296	Il12b	interleukin 12b
chr11	44469987	44470521	535	*	HBO1-rep_peak_1648	44470287	10.1232	2.24955	6.93261	Promoter (<=1kb)	11	44454571	44470498	15928	2	79560	ENSMUST00000102795.3	0	ENSMUSG00000041231	Ublcp1	ubiquitin-like domain containing CTD phosphatase 1
chr11	44866879	44867157	279	*	HBO1-rep_peak_1649	44867019	9.21706	5.54727	6.1265	Intron (ENSMUST00000109268.1/13591, intron 6 of 15)	11	44912138	44972914	60777	1	13591	ENSMUST00000140822.1	-44981	ENSMUSG00000057098	Ebf1	early B cell factor 1
chr11	44954133	44954417	285	*	HBO1-rep_peak_1650	44954165	5.64561	4.31341	3.13522	Intron (ENSMUST00000109268.1/13591, intron 10 of 15)	11	44912138	44972914	60777	1	13591	ENSMUST00000140822.1	41995	ENSMUSG00000057098	Ebf1	early B cell factor 1
chr11	45696810	45697100	291	*	HBO1-rep_peak_1651	45696930	11.1767	6.28758	7.85709	Distal Intergenic	11	45808087	45841171	33085	1	100009664	ENSMUST00000137002.1	-110987	NA	F630206G17Rik	RIKEN cDNA F630206G17 gene
chr11	46110256	46110583	328	*	HBO1-rep_peak_1652	46110353	7.36809	5.05373	4.54263	Intron (ENSMUST00000011400.7/11492, intron 5 of 22)	11	46102270	46102390	121	1	102465996	ENSMUST00000184230.1	7986	ENSMUSG00000098942	Mir8100	microRNA 8100
chr11	46270476	46270830	355	*	HBO1-rep_peak_1653	46270605	7.66459	4.47468	4.79194	Promoter (<=1kb)	11	46196071	46270669	74599	2	76884	ENSMUST00000142017.1	0	ENSMUSG00000020340	Cyfip2	cytoplasmic FMR1 interacting protein 2
chr11	46437041	46437482	442	*	HBO1-rep_peak_1654	46437195	8.70975	2.18105	5.69406	Promoter (<=1kb)	11	46437005	46439942	2938	1	66213	ENSMUST00000156073.1	36	ENSMUSG00000020397	Med7	mediator complex subunit 7
chr11	47425486	47425813	328	*	HBO1-rep_peak_1655	47425684	9.41547	3.91511	6.29489	Intron (ENSMUST00000109220.7/24052, intron 1 of 6)	11	46978785	47379522	400738	2	24052	ENSMUST00000077221.5	-45964	ENSMUSG00000020354	Sgcd	sarcoglycan, delta (dystrophin-associated glycoprotein)
chr11	48684892	48685249	358	*	HBO1-rep_peak_1656	48685067	15.2574	7.54346	11.6041	Distal Intergenic	11	48800332	48804974	4643	1	14694	ENSMUST00000142269.1	-115083	ENSMUSG00000020372	Rack1	receptor for activated C kinase 1
chr11	48800366	48800909	544	*	HBO1-rep_peak_1657	48800599	20.4983	3.78814	16.5384	Promoter (<=1kb)	11	48800374	48802667	2294	1	14694	ENSMUST00000136703.1	0	ENSMUSG00000020372	Rack1	receptor for activated C kinase 1
chr11	48802234	48802598	365	*	HBO1-rep_peak_1658	48802442	11.4921	5.78647	8.14362	Promoter (<=1kb)	11	48802032	48802112	81	1	100216534	ENSMUST00000082791.1	202	ENSMUSG00000064725	Snord96a	small nucleolar RNA, C/D box 96A
chr11	48806930	48807904	975	*	HBO1-rep_peak_1659	48807498	59.9803	5.60205	55.1263	Promoter (1-2kb)	11	48805448	48806093	646	1	14694	ENSMUST00000136849.1	1482	ENSMUSG00000020372	Rack1	receptor for activated C kinase 1
chr11	48816407	48816910	504	*	HBO1-rep_peak_1660	48816766	30.2618	3.85235	25.9288	Promoter (<=1kb)	11	48809097	48816953	7857	2	211007	ENSMUST00000140800.1	43	ENSMUSG00000040365	Trim41	tripartite motif-containing 41
chr11	48826268	48826646	379	*	HBO1-rep_peak_1661	48826503	7.68757	2.03711	4.81175	Promoter (<=1kb)	11	48826140	48851187	25048	1	94089	ENSMUST00000109213.8	128	ENSMUSG00000040350	Trim7	tripartite motif-containing 7
chr11	48871471	48871756	286	*	HBO1-rep_peak_1662	48871524	10.5039	5.78084	7.26057	Promoter (<=1kb)	11	48861968	48871683	9716	2	15944	ENSMUST00000147151.1	0	ENSMUSG00000046879	Irgm1	immunity-related GTPase family M member 1
chr11	48961898	48962210	313	*	HBO1-rep_peak_1663	48962078	6.6833	4.61435	3.98023	Intron (ENSMUST00000059930.2/620913, intron 1 of 2)	11	48945354	48946190	837	2	621823	ENSMUST00000104958.1	-15708	ENSMUSG00000078153	Psme2b	protease (prosome, macropain) activator subunit 2B
chr11	49174637	49175000	364	*	HBO1-rep_peak_1664	49174863	10.0802	5.15063	6.892	Exon (ENSMUST00000046522.12/237754, exon 6 of 10)	11	49169322	49170675	1354	2	237754	ENSMUST00000131363.1	-3962	ENSMUSG00000040283	Btnl9	butyrophilin-like 9
chr11	49203300	49204172	873	*	HBO1-rep_peak_1665	49203700	18.6828	3.53114	14.816	Promoter (<=1kb)	11	49203485	49213636	10152	1	22720	ENSMUST00000128932.7	0	ENSMUSG00000046311	Zfp62	zinc finger protein 62
chr11	49293554	49293983	430	*	HBO1-rep_peak_1666	49293887	7.36809	5.05373	4.54263	Promoter (<=1kb)	11	49293297	49294314	1018	1	258462	ENSMUST00000189851.2	257	ENSMUSG00000101750	Or2y1f	olfactory receptor family 2 subfamily Y member 1F
chr11	49650917	49651286	370	*	HBO1-rep_peak_1667	49651106	10.8816	4.66878	7.60707	3' UTR	11	49663610	49665118	1509	1	68662	ENSMUST00000043873.9	-12324	ENSMUSG00000064057	Scgb3a1	secretoglobin, family 3A, member 1
chr11	49711900	49712613	714	*	HBO1-rep_peak_1668	49712412	12.972	2.43115	9.49225	Promoter (<=1kb)	11	49674713	49712710	37998	2	104625	ENSMUST00000020624.6	97	ENSMUSG00000020362	Cnot6	CCR4-NOT transcription complex, subunit 6
chr11	49846911	49847187	277	*	HBO1-rep_peak_1669	49847032	9.23276	2.17655	6.13864	Promoter (<=1kb)	11	49846893	49873397	26505	1	26420	ENSMUST00000148274.7	18	ENSMUSG00000020366	Mapk9	mitogen-activated protein kinase 9
chr11	50161345	50161639	295	*	HBO1-rep_peak_1670	50161471	6.4496	2.89001	3.81333	Promoter (<=1kb)	11	50161663	50164095	2433	1	76795	ENSMUST00000141520.1	-24	ENSMUSG00000036644	Tbc1d9b	TBC1 domain family, member 9B
chr11	50167849	50168213	365	*	HBO1-rep_peak_1671	50168038	8.40735	3.88439	5.43172	Exon (ENSMUST00000093138.12/76795, exon 19 of 21)	11	50161663	50164095	2433	1	76795	ENSMUST00000141520.1	6186	ENSMUSG00000036644	Tbc1d9b	TBC1 domain family, member 9B
chr11	50201800	50202084	285	*	HBO1-rep_peak_1672	50201950	13.452	5.47241	9.92673	Promoter (<=1kb)	11	50200167	50202954	2788	2	18412	ENSMUST00000136936.1	870	ENSMUSG00000015837	Sqstm1	sequestosome 1
chr11	50210346	50210772	427	*	HBO1-rep_peak_1673	50210592	13.2721	2.40993	9.7611	Promoter (<=1kb)	11	50200611	50210765	10155	2	18412	ENSMUST00000143379.1	0	ENSMUSG00000015837	Sqstm1	sequestosome 1
chr11	50291590	50292161	572	*	HBO1-rep_peak_1674	50291944	15.1733	2.5664	11.5238	Promoter (<=1kb)	11	50255634	50291804	36171	2	103806	ENSMUST00000135868.7	0	ENSMUSG00000050567	Maml1	mastermind like transcriptional coactivator 1
chr11	50325182	50325589	408	*	HBO1-rep_peak_1675	50325467	21.9645	3.41821	17.9392	Promoter (<=1kb)	11	50293961	50325673	31713	2	12330	ENSMUST00000179865.7	84	ENSMUSG00000020368	Canx	calnexin
chr11	50376919	50377305	387	*	HBO1-rep_peak_1676	50377137	18.2622	3.7169	14.4179	Promoter (<=1kb)	11	50376990	50386528	9539	1	59013	ENSMUST00000109142.7	0	ENSMUSG00000007850	Hnrnph1	heterogeneous nuclear ribonucleoprotein H1
chr11	50377891	50378588	698	*	HBO1-rep_peak_1677	50378166	13.4237	2.40013	9.90119	Promoter (<=1kb)	11	50378291	50380190	1900	1	59013	ENSMUST00000128220.7	0	ENSMUSG00000007850	Hnrnph1	heterogeneous nuclear ribonucleoprotein H1
chr11	50421707	50422069	363	*	HBO1-rep_peak_1678	50421922	8.27785	5.3005	5.32303	Promoter (<=1kb)	11	50407908	50421991	14084	2	216724	ENSMUST00000129304.1	0	ENSMUSG00000020375	Rufy1	RUN and FYVE domain containing 1
chr11	50602102	50602560	459	*	HBO1-rep_peak_1679	50602260	6.5966	2.00652	3.92373	Promoter (<=1kb)	11	50602084	50807573	205490	1	216725	ENSMUST00000040523.8	18	ENSMUSG00000036545	Adamts2	a disintegrin-like and metallopeptidase (reprolysin type) with thrombospondin type 1 motif, 2
chr11	50791779	50792067	289	*	HBO1-rep_peak_1680	50791890	13.0386	4.58481	9.55429	Exon (ENSMUST00000142118.2/216725, exon 18 of 21)	11	50781770	50782798	1029	1	216725	ENSMUST00000127534.1	10009	ENSMUSG00000036545	Adamts2	a disintegrin-like and metallopeptidase (reprolysin type) with thrombospondin type 1 motif, 2
chr11	51164961	51165332	372	*	HBO1-rep_peak_1681	51165136	8.40735	3.88439	5.43172	Distal Intergenic	11	51190251	51219526	29276	2	71297	ENSMUST00000137964.1	54194	ENSMUSG00000086646	Platr20	pluripotency associated transcript 20
chr11	51215543	51215837	295	*	HBO1-rep_peak_1682	51215651	10.1839	6.04081	6.97907	Intron (ENSMUST00000143209.7/71297, intron 2 of 4)	11	51190251	51219526	29276	2	71297	ENSMUST00000137964.1	3689	ENSMUSG00000086646	Platr20	pluripotency associated transcript 20
chr11	51605872	51606890	1019	*	HBO1-rep_peak_1683	51606684	35.1678	3.47008	30.7092	Promoter (<=1kb)	11	51600100	51606847	6748	2	15384	ENSMUST00000074669.9	0	ENSMUSG00000020358	Hnrnpab	heterogeneous nuclear ribonucleoprotein A/B
chr11	51619836	51620112	277	*	HBO1-rep_peak_1684	51619969	13.0388	2.86483	9.55429	Promoter (<=1kb)	11	51619771	51623429	3659	1	52530	ENSMUST00000001083.3	65	ENSMUSG00000001056	Nhp2	NHP2 ribonucleoprotein
chr11	51967573	51967877	305	*	HBO1-rep_peak_1685	51967706	10.0022	2.52015	6.82312	Promoter (<=1kb)	11	51967661	51977334	9674	1	52626	ENSMUST00000102763.4	0	ENSMUSG00000020392	Cdkn2aipnl	CDKN2A interacting protein N-terminal like
chr11	51999976	52000407	432	*	HBO1-rep_peak_1686	52000327	11.1738	2.37595	7.85709	Promoter (<=1kb)	11	51997570	52000479	2910	2	22210	ENSMUST00000124699.1	72	ENSMUSG00000020390	Ube2b	ubiquitin-conjugating enzyme E2B
chr11	52098844	52099653	810	*	HBO1-rep_peak_1687	52099024	12.7253	2.40198	9.26188	Promoter (<=1kb)	11	52098681	52127778	29098	1	19052	ENSMUST00000020608.2	163	ENSMUSG00000020349	Ppp2ca	protein phosphatase 2 (formerly 2A), catalytic subunit, alpha isoform
chr11	52232098	52232540	443	*	HBO1-rep_peak_1688	52232232	12.8782	2.37435	9.40475	Promoter (<=1kb)	11	52232189	52246858	14670	1	21402	ENSMUST00000109072.1	0	ENSMUSG00000036309	Skp1	S-phase kinase-associated protein 1
chr11	52275835	52276119	285	*	HBO1-rep_peak_1689	52276005	5.05207	2.31276	2.691	Promoter (<=1kb)	11	52255156	52274877	19722	2	21414	ENSMUST00000238914.1	-958	ENSMUSG00000000782	Tcf7	transcription factor 7, T cell specific
chr11	52324889	52325189	301	*	HBO1-rep_peak_1690	52325045	11.9469	5.36473	8.56225	Distal Intergenic	11	52360860	52389397	28538	1	22333	ENSMUST00000102758.7	-35671	ENSMUSG00000020402	Vdac1	voltage-dependent anion channel 1
chr11	52345864	52346155	292	*	HBO1-rep_peak_1691	52346006	10.6934	5.10801	7.43351	Distal Intergenic	11	52360860	52389397	28538	1	22333	ENSMUST00000102758.7	-14705	ENSMUSG00000020402	Vdac1	voltage-dependent anion channel 1
chr11	52360307	52360891	585	*	HBO1-rep_peak_1692	52360748	15.5205	2.69313	11.8437	Promoter (<=1kb)	11	52360860	52389397	28538	1	22333	ENSMUST00000102758.7	0	ENSMUSG00000020402	Vdac1	voltage-dependent anion channel 1
chr11	52361148	52361946	799	*	HBO1-rep_peak_1693	52361298	9.77145	2.14565	6.61873	Promoter (<=1kb)	11	52361135	52388496	27362	1	22333	ENSMUST00000125694.7	13	ENSMUSG00000020402	Vdac1	voltage-dependent anion channel 1
chr11	52396483	52396868	386	*	HBO1-rep_peak_1694	52396610	8.86672	2.08974	5.83134	Promoter (<=1kb)	11	52396646	52403274	6629	1	213673	ENSMUST00000136303.1	0	ENSMUSG00000036275	9530068E07Rik	RIKEN cDNA 9530068E07 gene
chr11	52579452	52579823	372	*	HBO1-rep_peak_1695	52579575	9.21706	5.79404	6.1265	Distal Intergenic	11	52396646	52403274	6629	1	213673	ENSMUST00000136303.1	182806	ENSMUSG00000036275	9530068E07Rik	RIKEN cDNA 9530068E07 gene
chr11	53299583	53300373	791	*	HBO1-rep_peak_1696	53300172	25.7275	3.02495	21.5444	Promoter (<=1kb)	11	53264247	53300411	36165	2	15525	ENSMUST00000151854.1	38	ENSMUSG00000020361	Hspa4	heat shock protein 4
chr11	53350902	53351332	431	*	HBO1-rep_peak_1697	53351029	11.5113	2.27881	8.16145	Promoter (<=1kb)	11	53350833	53421830	70998	1	93736	ENSMUST00000060945.11	69	ENSMUSG00000049470	Aff4	AF4/FMR2 family, member 4
chr11	53426166	53426476	311	*	HBO1-rep_peak_1698	53426330	5.8641	3.79559	3.31719	Promoter (2-3kb)	11	53422181	53423170	990	2	259301	ENSMUST00000036045.5	-2996	ENSMUSG00000036216	Leap2	liver-expressed antimicrobial peptide 2
chr11	53430289	53430812	524	*	HBO1-rep_peak_1699	53430548	27.2472	4.24089	23.0075	Promoter (<=1kb)	11	53428953	53430434	1482	2	22272	ENSMUST00000109019.7	0	ENSMUSG00000044894	Uqcrq	ubiquinol-cytochrome c reductase, complex III subunit VII
chr11	53450565	53450882	318	*	HBO1-rep_peak_1700	53450731	6.77108	4.44209	4.06127	Distal Intergenic	11	53457205	53467766	10562	1	71774	ENSMUST00000109013.8	-6323	ENSMUSG00000018387	Shroom1	shroom family member 1
chr11	53770073	53770764	692	*	HBO1-rep_peak_1701	53770208	13.6707	2.42772	10.1303	Promoter (<=1kb)	11	53770105	53774085	3981	1	16362	ENSMUST00000142221.7	0	ENSMUSG00000018899	Irf1	interferon regulatory factor 1
chr11	53813534	53813822	289	*	HBO1-rep_peak_1702	53813642	9.60596	5.68847	6.46433	Exon (ENSMUST00000135815.7/622459, exon 3 of 5)	11	53783418	53795875	12458	2	622459	ENSMUST00000153206.7	-17659	ENSMUSG00000081769	Gm12216	predicted gene 12216
chr11	53823995	53824282	288	*	HBO1-rep_peak_1703	53824085	7.49308	4.45874	4.6587	Intron (ENSMUST00000135815.7/622459, intron 2 of 4)	11	53785489	53850048	64560	2	622459	ENSMUST00000220191.1	25766	ENSMUSG00000081769	Gm12216	predicted gene 12216
chr11	54118920	54119392	473	*	HBO1-rep_peak_1704	54119034	6.6833	4.38903	3.98023	3' UTR	11	54124673	54126062	1390	1	18452	ENSMUST00000142583.1	-5281	ENSMUSG00000018906	P4ha2	procollagen-proline, 2-oxoglutarate 4-dioxygenase (proline 4-hydroxylase), alpha II polypeptide
chr11	54223579	54223920	342	*	HBO1-rep_peak_1705	54223867	7.70371	4.94431	4.82563	Distal Intergenic	11	54177772	54213285	35514	2	71056	ENSMUST00000131019.1	-10294	ENSMUSG00000086209	4933405E24Rik	RIKEN cDNA 4933405E24 gene
chr11	54271590	54272381	792	*	HBO1-rep_peak_1706	54272053	11.1767	6.28758	7.85709	Distal Intergenic	11	54265303	54267277	1975	2	16187	ENSMUST00000019058.5	-4313	ENSMUSG00000018914	Il3	interleukin 3
chr11	54387665	54388398	734	*	HBO1-rep_peak_1707	54388117	17.6678	2.73158	13.8554	Intron (ENSMUST00000143919.1/74847, intron 3 of 12)	11	54370652	54426790	56139	1	74847	ENSMUST00000094193.2	17013	ENSMUSG00000020332	Meikin	meiotic kinetochore factor
chr11	54438318	54438703	386	*	HBO1-rep_peak_1708	54438400	6.52235	1.9746	3.85469	Promoter (<=1kb)	11	54438199	54518235	80037	1	216742	ENSMUST00000046835.13	119	ENSMUSG00000035992	Fnip1	folliculin interacting protein 1
chr11	54576735	54577124	390	*	HBO1-rep_peak_1709	54576875	6.48987	4.56018	3.8265	Intron (ENSMUST00000102743.9/192786, intron 6 of 27)	11	54596146	54638864	42719	1	192786	ENSMUST00000149372.1	-19022	ENSMUSG00000037533	Rapgef6	Rap guanine nucleotide exchange factor (GEF) 6
chr11	54582225	54582710	486	*	HBO1-rep_peak_1710	54582540	21.0728	7.01978	17.084	Intron (ENSMUST00000102743.9/192786, intron 6 of 27)	11	54596146	54638864	42719	1	192786	ENSMUST00000149372.1	-13436	ENSMUSG00000037533	Rapgef6	Rap guanine nucleotide exchange factor (GEF) 6
chr11	54583234	54583696	463	*	HBO1-rep_peak_1711	54583373	12.194	6.78113	8.77926	Intron (ENSMUST00000102743.9/192786, intron 6 of 27)	11	54596146	54638864	42719	1	192786	ENSMUST00000149372.1	-12450	ENSMUSG00000037533	Rapgef6	Rap guanine nucleotide exchange factor (GEF) 6
chr11	54787030	54787512	483	*	HBO1-rep_peak_1712	54787259	14.2111	2.69239	10.6341	Promoter (<=1kb)	11	54740310	54787625	47316	2	72729	ENSMUST00000135903.7	113	ENSMUSG00000052298	Cdc42se2	CDC42 small effector 2
chr11	54854308	54854591	284	*	HBO1-rep_peak_1713	54854468	6.99661	3.96165	4.25679	Intron (ENSMUST00000148070.7/75530, intron 1 of 7)	11	54841092	54850486	9395	2	75530	ENSMUST00000127887.7	-3822	ENSMUSG00000020268	Lyrm7	LYR motif containing 7
chr11	54866501	54867052	552	*	HBO1-rep_peak_1714	54866729	13.0143	2.25531	9.53241	Promoter (<=1kb)	11	54866481	54870307	3827	1	15254	ENSMUST00000117710.1	20	ENSMUSG00000020267	Hint1	histidine triad nucleotide binding protein 1
chr11	54874623	54874962	340	*	HBO1-rep_peak_1715	54874846	10.5039	5.78084	7.26057	Distal Intergenic	11	54866481	54870307	3827	1	15254	ENSMUST00000117710.1	8142	ENSMUSG00000020267	Hint1	histidine triad nucleotide binding protein 1
chr11	54946735	54947034	300	*	HBO1-rep_peak_1716	54946853	7.36809	5.05373	4.54263	Intron (ENSMUST00000108889.9/57783, intron 1 of 17)	11	54934013	54956047	22035	2	57783	ENSMUST00000155316.1	9013	ENSMUSG00000020400	Tnip1	TNFAIP3 interacting protein 1
chr11	55020251	55020534	284	*	HBO1-rep_peak_1717	55020352	10.9285	5.31962	7.64572	Intron (ENSMUST00000102727.2/11749, intron 2 of 24)	11	54990950	55033415	42466	2	11749	ENSMUST00000148298.1	12881	ENSMUSG00000018340	Anxa6	annexin A6
chr11	55120840	55121236	397	*	HBO1-rep_peak_1718	55121080	9.35251	5.22514	6.23787	Distal Intergenic	11	55098115	55113029	14915	1	14667	ENSMUST00000000608.7	22725	ENSMUSG00000000594	Gm2a	GM2 ganglioside activator protein
chr11	55364661	55365141	481	*	HBO1-rep_peak_1719	55364760	9.21706	5.79404	6.1265	Distal Intergenic	11	55250609	55336564	85956	2	245827	ENSMUST00000068853.12	-28097	ENSMUSG00000055333	Fat2	FAT atypical cadherin 2
chr11	55366684	55367006	323	*	HBO1-rep_peak_1720	55366747	6.17368	3.79873	3.57296	Distal Intergenic	11	55250609	55336564	85956	2	245827	ENSMUST00000068853.12	-30120	ENSMUSG00000055333	Fat2	FAT atypical cadherin 2
chr11	55411973	55412264	292	*	HBO1-rep_peak_1721	55412152	13.367	6.48474	9.85077	Intron (ENSMUST00000108858.7/20692, intron 1 of 9)	11	55394500	55419898	25399	2	20692	ENSMUST00000108858.7	7634	ENSMUSG00000018593	Sparc	secreted acidic cysteine rich glycoprotein
chr11	55460775	55461055	281	*	HBO1-rep_peak_1722	55461004	8.29026	2.30029	5.334	Promoter (<=1kb)	11	55446644	55461197	14554	2	11927	ENSMUST00000138412.1	142	ENSMUSG00000018585	Atox1	antioxidant 1 copper chaperone
chr11	55469690	55470364	675	*	HBO1-rep_peak_1723	55469853	40.1518	3.57146	35.5831	Promoter (<=1kb)	11	55469718	55487512	17795	1	27041	ENSMUST00000151790.1	0	ENSMUSG00000018583	G3bp1	GTPase activating protein (SH3 domain) binding protein 1
chr11	55502078	55502405	328	*	HBO1-rep_peak_1724	55502260	12.6201	5.33722	9.16842	Promoter (<=1kb)	11	55501226	55501281	56	1	102465760	ENSMUST00000185156.1	852	ENSMUSG00000098906	Mir7652	microRNA 7652
chr11	55502783	55503278	496	*	HBO1-rep_peak_1725	55503180	8.76317	5.27387	5.73621	Promoter (1-2kb)	11	55501226	55501281	56	1	102465760	ENSMUST00000185156.1	1557	ENSMUSG00000098906	Mir7652	microRNA 7652
chr11	56183024	56183346	323	*	HBO1-rep_peak_1726	56183313	7.81326	2.30644	4.92354	Distal Intergenic	11	56024987	56041010	16024	2	216749	ENSMUST00000037682.2	-142014	ENSMUSG00000037393	Nmur2	neuromedin U receptor 2
chr11	56204240	56204599	360	*	HBO1-rep_peak_1727	56204325	12.8012	2.34013	9.33223	Distal Intergenic	11	56024987	56041010	16024	2	216749	ENSMUST00000037682.2	-163230	ENSMUSG00000037393	Nmur2	neuromedin U receptor 2
chr11	56204725	56205249	525	*	HBO1-rep_peak_1728	56205005	30.8283	3.03473	26.4784	Distal Intergenic	11	56024987	56041010	16024	2	216749	ENSMUST00000037682.2	-163715	ENSMUSG00000037393	Nmur2	neuromedin U receptor 2
[truncated: 12,095 more rows]

## Sheet: HBO1 Oct4 overlapping peaks
Supplementary Table 2. ChIPseq peaks for HBO1 in ESCs and Oct4/HBO1 intersections
[truncated: 1,746 more rows]
